# Supplementary material for: Inter­molecular inter­actions in a phenol-substituted benzimidazole
Source: Acta Crystallogr E Crystallogr Commun. 2019 Jan 29;75(Pt 2):272–6. doi: 10.1107/S2056989019001270 (PMC6362671; doi:10.1107/S2056989019001270)
Supplement: Supplementary file 1 [file e-75-00272-sup1.cif]

##############################################################################
#                                                                            #
# This CIF contains the data in a paper accepted for publication in          #
# Acta Crystallographica Section E. It conforms to the requirements of       #
# Notes for Authors for Acta Crystallographica Section E, and has been       #
# peer reviewed under the auspices of the IUCr Commission on Journals.       #
#                                                                            #
# Full details of the Crystallographic Information File format               #
# are given in the paper "The Crystallographic Information File (CIF):       #
# a New Standard Archive File for Crystallography" by S. R. Hall, F. H.      #
# Allen and I. D. Brown [Acta Cryst. (1991), A47, 655-685].                  #
#                                                                            #
# The current version of the core CIF dictionary is obtainable from          #
# ftp://ftp.iucr.org/pub/cif_core.dic.                                       #
#                                                                            #
# Software is freely available for graphical display of the structure(s)     #
# in this CIF. For information consult the CIF software page                 #
# http://www.iucr.org/resources/cif/software.                                #
#                                                                            #
# This file may be used for bona fide research purposes within the           #
# scientific community so long as proper attribution is given to the journal # 
# article from which it was obtained.                                        #
#                                                                            #
##############################################################################
data_global
_audit_creation_method     'APEX3 v2016.9-0'
_journal_date_recd_electronic     2019-01-22
_journal_date_accepted     2019-01-23
_journal_name_full     'Acta Crystallographica, Section E'
_journal_year     2019
_journal_volume     75
_journal_issue      2
_journal_page_first     272
_journal_page_last     276
_journal_paper_category     GO
_journal_paper_doi     10.1107/S2056989019001270
_journal_coeditor_code     ZL2750
_publ_contact_author_name     'David K. Geiger'
_publ_contact_author_address
;
Department of Chemistry
SUNY-College at Geneseo
Geneseo, NY 14454
USA
;
_publ_contact_author_email     'geiger@geneseo.edu'
_publ_contact_author_fax     '585-245-5288'
_publ_contact_author_phone     '585-245-5452'
_publ_section_title
;
Intermolecular interactions in a phenol-substituted benzimidazole
;
loop_
    _publ_author_name
    _publ_author_footnote
    _publ_author_address
    'Geiger, David K.' .
;
Department of Chemistry
SUNY-College at Geneseo
Geneseo, NY 14454
USA
;
    'Geiger, H. Cristina' .
;
Department of Chemistry
SUNY-College at Geneseo
Geneseo, NY 14454
USA
;
    'Moore, Shawn M.' .
;
Department of Chemistry
SUNY-College at Geneseo
Geneseo, NY 14454
USA
;
_publ_section_synopsis
;\
The solid-state structure of
2-(4-hydroxyphenyl)-1-[(4-hydroxyphenyl)methyl]-5,6-dimethyl-1<i>H</i>-\
benzimidazole acetone disolvate exhibits O---H...N hydrogen bonds between
benzimidazole units and O---H...O hydrogen bonds with one of the acetone
solvate molecules as the acceptor. Density functional theory is used to
estimate the strength of the interactions.
;
data_I
_chemical_name_systematic
;\
1-(4-Hydroxybenzyl)-2-(4-hydroxyphenyl)-5,6-dimethyl-1<i>H</i>-\
benzimidazole acetone disolvate
;
_chemical_name_common
;
;
_chemical_formula_moiety     'C22 H20 N2 O2, 2(C3 H6 O)'
_chemical_formula_sum     'C28 H32 N2 O4'
_chemical_formula_iupac     'C22 H20 N2 O2, 2C3 H6 O'
_chemical_formula_weight     460.55
_chemical_melting_point     ?
_space_group_crystal_system     monoclinic
_space_group_name_H-M_alt     'P 21/c'
_space_group_name_Hall     '-P 2ybc'
loop_
    _space_group_symop_operation_xyz
    'x, y, z'
    '-x, y+1/2, -z+1/2'
    '-x, -y, -z'
    'x, -y-1/2, z-1/2'
_cell_length_a     5.7307(6)
_cell_length_b     19.733(2)
_cell_length_c     22.436(3)
_cell_angle_alpha     90
_cell_angle_beta     92.400(4)
_cell_angle_gamma     90
_cell_volume     2534.9(5)
_cell_formula_units_Z     4
_cell_measurement_reflns_used     7680
_cell_measurement_theta_min     2.2528
_cell_measurement_theta_max     24.9724
_cell_measurement_temperature     200.(2)
_exptl_crystal_description     prism
_exptl_crystal_colour     'clear colourless'
_exptl_crystal_size_max     0.600
_exptl_crystal_size_mid     0.300
_exptl_crystal_size_min     0.300
_exptl_crystal_density_diffrn     1.207
_exptl_crystal_density_meas     ?
_exptl_crystal_density_method     'not measured'
_exptl_crystal_F_000     984
_exptl_absorpt_coefficient_mu     0.081
_exptl_absorpt_correction_type     multi-scan
_exptl_absorpt_process_details
;
(SADABS; Bruker, 2015)
;
_exptl_absorpt_correction_T_min     0.35
_exptl_absorpt_correction_T_max     0.98
_exptl_special_details
;
;
_diffrn_ambient_temperature     200.(2)
_diffrn_source     'XOS X-beam microfocus source'
_diffrn_radiation_type     MoK\a
_diffrn_radiation_wavelength     0.71073
_diffrn_radiation_monochromator     'doubly curved silicon crystal'
_diffrn_measurement_device_type     'Bruker SMART X2S benchtop'
_diffrn_measurement_method     '\w scans'
_diffrn_detector_area_resol_mean     8.3330
_diffrn_reflns_number     26416
_diffrn_reflns_av_R_equivalents     0.0928
_diffrn_reflns_av_unetI/netI     0.0742
_diffrn_reflns_theta_min     2.06
_diffrn_reflns_theta_max     25.08
_diffrn_reflns_theta_full     25.08
_diffrn_measured_fraction_theta_max     0.995
_diffrn_measured_fraction_theta_full     0.995
_diffrn_reflns_limit_h_min     -6
_diffrn_reflns_limit_h_max     6
_diffrn_reflns_limit_k_min     -22
_diffrn_reflns_limit_k_max     23
_diffrn_reflns_limit_l_min     -26
_diffrn_reflns_limit_l_max     26
_refine_special_details
;
Refinement of F^2^ against ALL reflections.  The weighted R-factor wR and
goodness of fit S are based on F^2^, conventional R-factors R are based
on F, with F set to zero for negative F^2^. The threshold expression of
F^2^ > 2sigma(F^2^) is used only for calculating R-factors(gt) etc. and is
not relevant to the choice of reflections for refinement.  R-factors based
on F^2^ are statistically about twice as large as those based on F, and R-
factors based on ALL data will be even larger.
;
_reflns_number_total     4489
_reflns_number_gt     3268
_reflns_threshold_expression     'I > 2\s(I)'
_refine_ls_structure_factor_coef     Fsqd
_refine_ls_matrix_type     full
_refine_ls_R_factor_all     0.0858
_refine_ls_R_factor_gt     0.0575
_refine_ls_wR_factor_gt     0.1695
_refine_ls_wR_factor_ref     0.1945
_refine_ls_goodness_of_fit_ref     1.067
_refine_ls_restrained_S_all     1.067
_refine_ls_number_reflns     4489
_refine_ls_number_parameters     322
_refine_ls_number_restraints     0
_refine_ls_number_constraints     ?
_refine_ls_hydrogen_treatment     mixed
_refine_ls_weighting_scheme     calc
_refine_ls_weighting_details
                      'w=1/[\s^2^(Fo^2^)+(0.1240P)^2^] where P=(Fo^2^+2Fc^2^)/3'
_atom_sites_solution_hydrogens     mixed
_atom_sites_solution_primary     direct
_atom_sites_solution_secondary     difmap
_refine_ls_shift/su_max     0.001
_refine_ls_shift/su_mean     0.000
_refine_diff_density_max     0.276
_refine_diff_density_min     -0.285
_refine_ls_extinction_method
;
SHELXL-2014/7 (Sheldrick 2015)
;
_refine_ls_extinction_coef     0.006(2)
loop_
    _atom_type_symbol
    _atom_type_description
    _atom_type_scat_dispersion_real
    _atom_type_scat_dispersion_imag
    _atom_type_scat_source
    C C 0.0033 0.0016 'International Tables Vol C Tables 4.2.6.8 and 6.1.1.4'
    H H 0.0000 0.0000 'International Tables Vol C Tables 4.2.6.8 and 6.1.1.4'
    N N 0.0061 0.0033 'International Tables Vol C Tables 4.2.6.8 and 6.1.1.4'
    O O 0.0106 0.0060 'International Tables Vol C Tables 4.2.6.8 and 6.1.1.4'
_computing_data_collection
;
APEX2 (Bruker, 2015)
;
_computing_cell_refinement
;
SAINT (Bruker, 2015)
;
_computing_data_reduction
;
SAINT (Bruker, 2015)
;
_computing_structure_solution
;
SHELXS97 (Sheldrick, 2008)
;
_computing_structure_refinement
;
<i>SHELXL2014/7</i> (Sheldrick, 2015)
;
_computing_molecular_graphics
;
PLATON (Spek, 2009), Mercury (Macrae <i>et al.</i>, 2008)
;
_computing_publication_material
;
publCIF (Westrip, 2010)
;
loop_
    _atom_site_type_symbol
    _atom_site_label
    _atom_site_fract_x
    _atom_site_fract_y
    _atom_site_fract_z
    _atom_site_U_iso_or_equiv
    _atom_site_adp_type
    _atom_site_calc_flag
    _atom_site_occupancy
    _atom_site_disorder_assembly
    _atom_site_disorder_group
    O O1 0.0984(3) 0.33911(10) 0.39918(10) 0.0665(6) Uani d 1 . .
    H H1 0.154(7) 0.3632(18) 0.425(2) 0.110(14) Uiso d 1 . .
    O O2 1.3625(3) 0.65683(6) 0.31799(8) 0.0513(5) Uani d 1 . .
    H H2 1.304(5) 0.7006(14) 0.3166(12) 0.066(7) Uiso d 1 . .
    O O3 0.3839(4) 0.58204(10) 0.11484(12) 0.0973(8) Uani d 1 . .
    O O4 0.2047(4) 0.42019(11) 0.49612(10) 0.0795(6) Uani d 1 . .
    N N1 0.8301(3) 0.40174(7) 0.19126(8) 0.0357(5) Uani d 1 . .
    N N2 0.7935(3) 0.28900(7) 0.18639(8) 0.0378(5) Uani d 1 . .
    C C1 0.9855(3) 0.37992(8) 0.14968(10) 0.0367(5) Uani d 1 . .
    C C2 0.9600(3) 0.30963(8) 0.14685(10) 0.0379(5) Uani d 1 . .
    C C3 1.1005(4) 0.27223(9) 0.11001(11) 0.0459(6) Uani d 1 . .
    H H3 1.0836 0.2244 0.1076 0.055 Uiso calc 1 . .
    C C4 1.2651(4) 0.30477(11) 0.07677(11) 0.0487(6) Uani d 1 . .
    C C5 1.2878(4) 0.37676(10) 0.07961(11) 0.0469(6) Uani d 1 . .
    C C6 1.1473(4) 0.41409(9) 0.11616(10) 0.0435(6) Uani d 1 . .
    H H6 1.161 0.462 0.1183 0.052 Uiso calc 1 . .
    C C7 0.7220(3) 0.34487(8) 0.21232(10) 0.0341(5) Uani d 1 . .
    C C8 0.5588(3) 0.34613(8) 0.26094(10) 0.0362(5) Uani d 1 . .
    C C9 0.6028(4) 0.38479(9) 0.31208(11) 0.0405(6) Uani d 1 . .
    H H9 0.7375 0.4129 0.3149 0.049 Uiso calc 1 . .
    C C10 0.4532(4) 0.38297(9) 0.35902(11) 0.0446(6) Uani d 1 . .
    H H10 0.4866 0.4093 0.3938 0.054 Uiso calc 1 . .
    C C11 0.2546(4) 0.34270(10) 0.35521(11) 0.0444(6) Uani d 1 . .
    C C12 0.2085(4) 0.30419(10) 0.30451(11) 0.0474(6) Uani d 1 . .
    H H12 0.0719 0.2769 0.3015 0.057 Uiso calc 1 . .
    C C13 0.3607(4) 0.30533(9) 0.25829(10) 0.0409(6) Uani d 1 . .
    H H13 0.3294 0.2778 0.2242 0.049 Uiso calc 1 . .
    C C14 0.7491(3) 0.47223(8) 0.19678(10) 0.0387(5) Uani d 1 . .
    H H14A 0.5982 0.4719 0.2167 0.046 Uiso calc 1 . .
    H H14B 0.7199 0.4909 0.1562 0.046 Uiso calc 1 . .
    C C15 0.9149(3) 0.51921(8) 0.23098(9) 0.0326(5) Uani d 1 . .
    C C16 1.1243(3) 0.49868(8) 0.25815(10) 0.0367(5) Uani d 1 . .
    H H16 1.1679 0.4523 0.257 0.044 Uiso calc 1 . .
    C C17 1.2716(3) 0.54515(8) 0.28710(10) 0.0378(5) Uani d 1 . .
    H H17 1.4148 0.5302 0.3055 0.045 Uiso calc 1 . .
    C C18 1.2115(4) 0.61319(8) 0.28943(10) 0.0359(5) Uani d 1 . .
    C C19 0.9987(4) 0.63368(8) 0.26372(10) 0.0414(6) Uani d 1 . .
    H H19 0.953 0.6798 0.266 0.05 Uiso calc 1 . .
    C C20 0.8527(3) 0.58733(9) 0.23476(10) 0.0405(6) Uani d 1 . .
    H H20 0.7079 0.6021 0.2172 0.049 Uiso calc 1 . .
    C C21 0.2570(5) 0.62914(14) 0.10570(13) 0.0626(7) Uani d 1 . .
    C C22 0.0308(7) 0.6214(2) 0.0731(2) 0.1300(18) Uani d 1 . .
    H H22A 0.0203 0.5759 0.0555 0.195 Uiso calc 1 . .
    H H22B 0.0169 0.6554 0.0413 0.195 Uiso calc 1 . .
    H H22C -0.0957 0.6276 0.1006 0.195 Uiso calc 1 . .
    C C23 0.3276(7) 0.69718(15) 0.1289(2) 0.1050(13) Uani d 1 . .
    H H23A 0.2746 0.7026 0.1696 0.158 Uiso calc 1 . .
    H H23B 0.2566 0.7324 0.1032 0.158 Uiso calc 1 . .
    H H23C 0.4981 0.7013 0.1292 0.158 Uiso calc 1 . .
    C C24 0.0807(5) 0.42468(12) 0.53839(13) 0.0580(7) Uani d 1 . .
    C C25 -0.1601(5) 0.39762(17) 0.53648(16) 0.0822(10) Uani d 1 . .
    H H25A -0.2715 0.4351 0.5316 0.123 Uiso calc 1 . .
    H H25B -0.1877 0.3736 0.5738 0.123 Uiso calc 1 . .
    H H25C -0.1808 0.3662 0.5028 0.123 Uiso calc 1 . .
    C C26 0.1701(7) 0.45779(19) 0.59377(15) 0.0916(11) Uani d 1 . .
    H H26A 0.3078 0.485 0.5853 0.137 Uiso calc 1 . .
    H H26B 0.2131 0.4231 0.6235 0.137 Uiso calc 1 . .
    H H26C 0.0488 0.4872 0.6092 0.137 Uiso calc 1 . .
    C C41 1.4225(5) 0.26394(14) 0.03844(15) 0.0718(8) Uani d 1 . .
    H H41A 1.3985 0.2155 0.0458 0.108 Uiso calc 1 . .
    H H41B 1.5858 0.2757 0.0483 0.108 Uiso calc 1 . .
    H H41C 1.3858 0.274 -0.0037 0.108 Uiso calc 1 . .
    C C51 1.4674(5) 0.41265(14) 0.04431(13) 0.0649(7) Uani d 1 . .
    H H51A 1.4655 0.4612 0.0537 0.097 Uiso calc 1 . .
    H H51B 1.4314 0.4062 0.0016 0.097 Uiso calc 1 . .
    H H51C 1.6224 0.394 0.0546 0.097 Uiso calc 1 . .
loop_
    _atom_site_aniso_label
    _atom_site_aniso_U_11
    _atom_site_aniso_U_22
    _atom_site_aniso_U_33
    _atom_site_aniso_U_12
    _atom_site_aniso_U_13
    _atom_site_aniso_U_23
    O1 0.0602(12) 0.0842(12) 0.0556(13) -0.0163(9) 0.0101(10) -0.0131(10)
    O2 0.0532(10) 0.0285(7) 0.0705(12) -0.0013(6) -0.0172(9) -0.0070(6)
    O3 0.1049(17) 0.0705(11) 0.114(2) 0.0236(12) -0.0186(15) -0.0043(13)
    O4 0.0804(14) 0.0976(14) 0.0612(15) -0.0162(11) 0.0109(11) -0.0186(12)
    N1 0.0392(9) 0.0242(7) 0.0432(11) 0.0010(6) -0.0033(8) -0.0035(7)
    N2 0.0433(10) 0.0270(7) 0.0429(11) 0.0003(6) -0.0030(8) -0.0021(7)
    C1 0.0390(12) 0.0320(8) 0.0386(12) 0.0010(8) -0.0061(10) -0.0018(8)
    C2 0.0418(12) 0.0298(8) 0.0411(13) 0.0024(8) -0.0089(10) -0.0020(8)
    C3 0.0534(14) 0.0358(9) 0.0476(14) 0.0036(9) -0.0057(11) -0.0073(9)
    C4 0.0509(13) 0.0519(11) 0.0427(14) 0.0081(10) -0.0043(11) -0.0119(10)
    C5 0.0464(13) 0.0519(11) 0.0416(14) -0.0005(10) -0.0055(11) -0.0007(10)
    C6 0.0481(13) 0.0375(9) 0.0443(14) -0.0036(9) -0.0049(11) 0.0016(9)
    C7 0.0342(11) 0.0282(8) 0.0394(12) -0.0011(7) -0.0068(9) -0.0003(8)
    C8 0.0361(11) 0.0286(8) 0.0430(13) 0.0008(7) -0.0076(10) 0.0001(8)
    C9 0.0402(12) 0.0356(9) 0.0451(14) -0.0048(8) -0.0056(10) -0.0027(9)
    C10 0.0483(13) 0.0413(9) 0.0434(14) -0.0034(9) -0.0079(11) -0.0086(9)
    C11 0.0416(12) 0.0499(11) 0.0416(13) -0.0003(9) -0.0005(10) -0.0004(10)
    C12 0.0449(13) 0.0449(10) 0.0520(15) -0.0122(9) -0.0038(12) -0.0032(10)
    C13 0.0418(12) 0.0354(9) 0.0447(13) -0.0035(8) -0.0076(10) -0.0060(9)
    C14 0.0399(11) 0.0242(8) 0.0513(14) 0.0044(7) -0.0073(9) -0.0029(8)
    C15 0.0370(11) 0.0250(8) 0.0358(12) 0.0011(7) -0.0001(9) 0.0004(8)
    C16 0.0405(11) 0.0230(7) 0.0463(13) 0.0053(7) 0.0001(9) -0.0016(8)
    C17 0.0364(11) 0.0312(8) 0.0455(13) 0.0056(7) -0.0048(9) -0.0025(8)
    C18 0.0422(11) 0.0252(7) 0.0400(12) -0.0016(7) -0.0013(9) -0.0004(8)
    C19 0.0492(12) 0.0216(7) 0.0530(14) 0.0060(8) -0.0034(10) -0.0011(8)
    C20 0.0400(11) 0.0290(8) 0.0518(14) 0.0062(7) -0.0072(10) 0.0025(8)
    C21 0.0641(17) 0.0717(15) 0.0526(17) 0.0047(13) 0.0095(13) 0.0064(13)
    C22 0.094(3) 0.183(4) 0.110(4) -0.017(3) -0.031(3) 0.046(3)
    C23 0.124(3) 0.0691(17) 0.124(4) 0.0031(19) 0.026(3) -0.017(2)
    C24 0.0678(17) 0.0531(12) 0.0526(17) -0.0043(12) -0.0010(13) 0.0046(12)
    C25 0.071(2) 0.100(2) 0.075(2) -0.0180(17) -0.0023(16) 0.0165(18)
    C26 0.112(3) 0.108(2) 0.056(2) -0.038(2) 0.0110(18) -0.0129(18)
    C41 0.0707(18) 0.0746(16) 0.071(2) 0.0101(14) 0.0105(15) -0.0199(15)
    C51 0.0612(16) 0.0765(15) 0.0573(18) -0.0092(13) 0.0066(13) -0.0028(14)
_geom_special_details
;
All esds (except the esd in the dihedral angle between two l.s. planes)
are estimated using the full covariance matrix.  The cell esds are taken
into account individually in the estimation of esds in distances, angles
and torsion angles; correlations between esds in cell parameters are only
used when they are defined by crystal symmetry.  An approximate (isotropic)
treatment of cell esds is used for estimating esds involving l.s. planes.
;
loop_
    _geom_bond_atom_site_label_1
    _geom_bond_atom_site_label_2
    _geom_bond_site_symmetry_2
    _geom_bond_distance
    _geom_bond_publ_flag
    O1 C11 . 1.361(3) ?
    O1 H1 . 0.81(4) ?
    O2 C18 . 1.362(2) ?
    O2 H2 . 0.93(3) ?
    O3 C21 . 1.192(3) ?
    O4 C24 . 1.212(3) ?
    N1 C7 . 1.375(2) ?
    N1 C1 . 1.385(3) ?
    N1 C14 . 1.473(2) ?
    N2 C7 . 1.320(2) ?
    N2 C2 . 1.391(3) ?
    C1 C6 . 1.392(3) ?
    C1 C2 . 1.396(2) ?
    C2 C3 . 1.390(3) ?
    C3 C4 . 1.385(3) ?
    C3 H3 . 0.95 ?
    C4 C5 . 1.428(3) ?
    C4 C41 . 1.506(4) ?
    C5 C6 . 1.385(3) ?
    C5 C51 . 1.502(4) ?
    C6 H6 . 0.95 ?
    C7 C8 . 1.466(3) ?
    C8 C13 . 1.391(3) ?
    C8 C9 . 1.392(3) ?
    C9 C10 . 1.386(3) ?
    C9 H9 . 0.95 ?
    C10 C11 . 1.388(3) ?
    C10 H10 . 0.95 ?
    C11 C12 . 1.384(3) ?
    C12 C13 . 1.383(3) ?
    C12 H12 . 0.95 ?
    C13 H13 . 0.95 ?
    C14 C15 . 1.513(2) ?
    C14 H14A . 0.99 ?
    C14 H14B . 0.99 ?
    C15 C16 . 1.384(2) ?
    C15 C20 . 1.394(2) ?
    C16 C17 . 1.389(2) ?
    C16 H16 . 0.95 ?
    C17 C18 . 1.388(2) ?
    C17 H17 . 0.95 ?
    C18 C19 . 1.387(3) ?
    C19 C20 . 1.383(3) ?
    C19 H19 . 0.95 ?
    C20 H20 . 0.95 ?
    C21 C22 . 1.470(4) ?
    C21 C23 . 1.490(4) ?
    C22 H22A . 0.98 ?
    C22 H22B . 0.98 ?
    C22 H22C . 0.98 ?
    C23 H23A . 0.98 ?
    C23 H23B . 0.98 ?
    C23 H23C . 0.98 ?
    C24 C26 . 1.477(4) ?
    C24 C25 . 1.479(4) ?
    C25 H25A . 0.98 ?
    C25 H25B . 0.98 ?
    C25 H25C . 0.98 ?
    C26 H26A . 0.98 ?
    C26 H26B . 0.98 ?
    C26 H26C . 0.98 ?
    C41 H41A . 0.98 ?
    C41 H41B . 0.98 ?
    C41 H41C . 0.98 ?
    C51 H51A . 0.98 ?
    C51 H51B . 0.98 ?
    C51 H51C . 0.98 ?
loop_
    _geom_angle_atom_site_label_1
    _geom_angle_atom_site_label_2
    _geom_angle_atom_site_label_3
    _geom_angle_site_symmetry_1
    _geom_angle_site_symmetry_3
    _geom_angle
    _geom_angle_publ_flag
    C11 O1 H1 . . 104.(3) ?
    C18 O2 H2 . . 110.6(17) ?
    C7 N1 C1 . . 106.82(15) ?
    C7 N1 C14 . . 126.42(18) ?
    C1 N1 C14 . . 124.31(17) ?
    C7 N2 C2 . . 105.70(15) ?
    N1 C1 C6 . . 132.44(16) ?
    N1 C1 C2 . . 105.69(19) ?
    C6 C1 C2 . . 121.8(2) ?
    C3 C2 N2 . . 130.84(16) ?
    C3 C2 C1 . . 119.5(2) ?
    N2 C2 C1 . . 109.58(19) ?
    C4 C3 C2 . . 119.92(18) ?
    C4 C3 H3 . . 120.0 ?
    C2 C3 H3 . . 120.0 ?
    C3 C4 C5 . . 120.0(2) ?
    C3 C4 C41 . . 119.8(2) ?
    C5 C4 C41 . . 120.2(2) ?
    C6 C5 C4 . . 120.1(2) ?
    C6 C5 C51 . . 119.3(2) ?
    C4 C5 C51 . . 120.6(2) ?
    C5 C6 C1 . . 118.62(18) ?
    C5 C6 H6 . . 120.7 ?
    C1 C6 H6 . . 120.7 ?
    N2 C7 N1 . . 112.2(2) ?
    N2 C7 C8 . . 124.15(16) ?
    N1 C7 C8 . . 123.52(16) ?
    C13 C8 C9 . . 118.1(2) ?
    C13 C8 C7 . . 120.22(18) ?
    C9 C8 C7 . . 121.54(17) ?
    C10 C9 C8 . . 121.03(18) ?
    C10 C9 H9 . . 119.5 ?
    C8 C9 H9 . . 119.5 ?
    C9 C10 C11 . . 120.0(2) ?
    C9 C10 H10 . . 120.0 ?
    C11 C10 H10 . . 120.0 ?
    O1 C11 C12 . . 117.3(2) ?
    O1 C11 C10 . . 123.2(2) ?
    C12 C11 C10 . . 119.5(2) ?
    C13 C12 C11 . . 120.17(19) ?
    C13 C12 H12 . . 119.9 ?
    C11 C12 H12 . . 119.9 ?
    C12 C13 C8 . . 121.11(19) ?
    C12 C13 H13 . . 119.4 ?
    C8 C13 H13 . . 119.4 ?
    N1 C14 C15 . . 115.33(14) ?
    N1 C14 H14A . . 108.4 ?
    C15 C14 H14A . . 108.4 ?
    N1 C14 H14B . . 108.4 ?
    C15 C14 H14B . . 108.4 ?
    H14A C14 H14B . . 107.5 ?
    C16 C15 C20 . . 118.32(15) ?
    C16 C15 C14 . . 123.96(14) ?
    C20 C15 C14 . . 117.72(15) ?
    C15 C16 C17 . . 120.78(15) ?
    C15 C16 H16 . . 119.6 ?
    C17 C16 H16 . . 119.6 ?
    C18 C17 C16 . . 120.63(16) ?
    C18 C17 H17 . . 119.7 ?
    C16 C17 H17 . . 119.7 ?
    O2 C18 C19 . . 122.80(15) ?
    O2 C18 C17 . . 118.41(16) ?
    C19 C18 C17 . . 118.78(16) ?
    C20 C19 C18 . . 120.44(15) ?
    C20 C19 H19 . . 119.8 ?
    C18 C19 H19 . . 119.8 ?
    C19 C20 C15 . . 121.00(16) ?
    C19 C20 H20 . . 119.5 ?
    C15 C20 H20 . . 119.5 ?
    O3 C21 C22 . . 121.5(3) ?
    O3 C21 C23 . . 119.2(3) ?
    C22 C21 C23 . . 119.3(3) ?
    C21 C22 H22A . . 109.5 ?
    C21 C22 H22B . . 109.5 ?
    H22A C22 H22B . . 109.5 ?
    C21 C22 H22C . . 109.5 ?
    H22A C22 H22C . . 109.5 ?
    H22B C22 H22C . . 109.5 ?
    C21 C23 H23A . . 109.5 ?
    C21 C23 H23B . . 109.5 ?
    H23A C23 H23B . . 109.5 ?
    C21 C23 H23C . . 109.5 ?
    H23A C23 H23C . . 109.5 ?
    H23B C23 H23C . . 109.5 ?
    O4 C24 C26 . . 119.8(3) ?
    O4 C24 C25 . . 121.9(3) ?
    C26 C24 C25 . . 118.4(3) ?
    C24 C25 H25A . . 109.5 ?
    C24 C25 H25B . . 109.5 ?
    H25A C25 H25B . . 109.5 ?
    C24 C25 H25C . . 109.5 ?
    H25A C25 H25C . . 109.5 ?
    H25B C25 H25C . . 109.5 ?
    C24 C26 H26A . . 109.5 ?
    C24 C26 H26B . . 109.5 ?
    H26A C26 H26B . . 109.5 ?
    C24 C26 H26C . . 109.5 ?
    H26A C26 H26C . . 109.5 ?
    H26B C26 H26C . . 109.5 ?
    C4 C41 H41A . . 109.5 ?
    C4 C41 H41B . . 109.5 ?
    H41A C41 H41B . . 109.5 ?
    C4 C41 H41C . . 109.5 ?
    H41A C41 H41C . . 109.5 ?
    H41B C41 H41C . . 109.5 ?
    C5 C51 H51A . . 109.5 ?
    C5 C51 H51B . . 109.5 ?
    H51A C51 H51B . . 109.5 ?
    C5 C51 H51C . . 109.5 ?
    H51A C51 H51C . . 109.5 ?
    H51B C51 H51C . . 109.5 ?
loop_
    _geom_torsion_atom_site_label_1
    _geom_torsion_atom_site_label_2
    _geom_torsion_atom_site_label_3
    _geom_torsion_atom_site_label_4
    _geom_torsion_site_symmetry_1
    _geom_torsion_site_symmetry_2
    _geom_torsion_site_symmetry_3
    _geom_torsion_site_symmetry_4
    _geom_torsion
    _geom_torsion_publ_flag
    C7 N1 C1 C6 . . . . -176.90(19) ?
    C14 N1 C1 C6 . . . . 19.9(3) ?
    C7 N1 C1 C2 . . . . 1.05(18) ?
    C14 N1 C1 C2 . . . . -162.14(15) ?
    C7 N2 C2 C3 . . . . 176.53(19) ?
    C7 N2 C2 C1 . . . . -0.28(19) ?
    N1 C1 C2 C3 . . . . -177.72(16) ?
    C6 C1 C2 C3 . . . . 0.5(3) ?
    N1 C1 C2 N2 . . . . -0.49(19) ?
    C6 C1 C2 N2 . . . . 177.73(16) ?
    N2 C2 C3 C4 . . . . -176.16(18) ?
    C1 C2 C3 C4 . . . . 0.4(3) ?
    C2 C3 C4 C5 . . . . -1.0(3) ?
    C2 C3 C4 C41 . . . . 178.0(2) ?
    C3 C4 C5 C6 . . . . 0.8(3) ?
    C41 C4 C5 C6 . . . . -178.2(2) ?
    C3 C4 C5 C51 . . . . 179.3(2) ?
    C41 C4 C5 C51 . . . . 0.3(3) ?
    C4 C5 C6 C1 . . . . 0.0(3) ?
    C51 C5 C6 C1 . . . . -178.48(19) ?
    N1 C1 C6 C5 . . . . 176.97(19) ?
    C2 C1 C6 C5 . . . . -0.7(3) ?
    C2 N2 C7 N1 . . . . 0.98(19) ?
    C2 N2 C7 C8 . . . . -174.96(16) ?
    C1 N1 C7 N2 . . . . -1.31(19) ?
    C14 N1 C7 N2 . . . . 161.42(17) ?
    C1 N1 C7 C8 . . . . 174.66(16) ?
    C14 N1 C7 C8 . . . . -22.6(3) ?
    N2 C7 C8 C13 . . . . -43.7(2) ?
    N1 C7 C8 C13 . . . . 140.81(17) ?
    N2 C7 C8 C9 . . . . 132.74(18) ?
    N1 C7 C8 C9 . . . . -42.8(2) ?
    C13 C8 C9 C10 . . . . -0.2(3) ?
    C7 C8 C9 C10 . . . . -176.75(16) ?
    C8 C9 C10 C11 . . . . -0.7(3) ?
    C9 C10 C11 O1 . . . . -179.10(19) ?
    C9 C10 C11 C12 . . . . 0.5(3) ?
    O1 C11 C12 C13 . . . . -179.72(19) ?
    C10 C11 C12 C13 . . . . 0.7(3) ?
    C11 C12 C13 C8 . . . . -1.7(3) ?
    C9 C8 C13 C12 . . . . 1.4(3) ?
    C7 C8 C13 C12 . . . . 177.96(17) ?
    C7 N1 C14 C15 . . . . 119.1(2) ?
    C1 N1 C14 C15 . . . . -81.0(2) ?
    N1 C14 C15 C16 . . . . -2.9(3) ?
    N1 C14 C15 C20 . . . . 176.6(2) ?
    C20 C15 C16 C17 . . . . -1.7(3) ?
    C14 C15 C16 C17 . . . . 177.8(2) ?
    C15 C16 C17 C18 . . . . 0.1(4) ?
    C16 C17 C18 O2 . . . . -179.6(2) ?
    C16 C17 C18 C19 . . . . 1.7(4) ?
    O2 C18 C19 C20 . . . . 179.4(2) ?
    C17 C18 C19 C20 . . . . -1.9(4) ?
    C18 C19 C20 C15 . . . . 0.3(4) ?
    C16 C15 C20 C19 . . . . 1.5(4) ?
    C14 C15 C20 C19 . . . . -178.0(2) ?
loop_
    _geom_hbond_atom_site_label_D
    _geom_hbond_atom_site_label_H
    _geom_hbond_atom_site_label_A
    _geom_hbond_site_symmetry_A
    _geom_hbond_distance_DH
    _geom_hbond_distance_HA
    _geom_hbond_distance_DA
    _geom_hbond_angle_DHA
    _geom_hbond_publ_flag
    O1 H1 O4 . 0.81(4) 1.96(4) 2.748(3) 165.(4) y
    O2 H2 N2 2_755 0.93(3) 1.83(3) 2.757(2) 176.(2) y
    C16 H16 Cg3 1_655 0.95 2.76 3.6061(19) 149 y
    C13 H13 Cg2 1_455 0.95 3.00 3.552(2) 119 y
_shelx_hkl_file
;
   1   0   0 1436.56  154.08
  -1   0   0 1451.45  154.08
  -2   0   0 1194.78  130.39
   2   0   0 1174.88  126.39
  -2   0   0 1194.28  126.39
  -3   0   0   77.59    9.10
  -3   0   0   83.29    9.40
  -3   0   0   89.59    9.10
  -3   0   0   88.39   16.70
  -4   0   0    3.40    1.40
  -4   0   0    4.80    0.60
  -4   0   0    3.80    0.70
  -4   0   0    5.10    0.60
  -4   0   0    8.20   13.00
  -4   0   0    4.40    0.70
  -5   0   0   25.30    2.90
  -5   0   0   86.09   22.60
  -5   0   0   27.50    6.70
  -5   0   0   24.60    5.50
  -5   0   0   25.70    2.90
  -6   0   0   14.90   14.80
  -6   0   0   67.69   24.70
   0  -1   0    0.00    0.10
   0  -1   0    0.10    0.10
   0  -1   0   -0.10    0.30
   0  -1   0    0.00    0.10
   0   1   0    0.00    0.10
   0   1   0    0.00    0.10
   0   1   0   -0.40    0.50
   0   1   0    0.00    0.10
  -2  -1   0  552.14   56.99
  -2  -1   0  520.05   58.79
  -2   1   0  509.85   56.99
  -2   1   0  543.25  103.89
   2   1   0  541.45   56.99
  -2   1   0  547.75   56.99
  -2   1   0  533.15   58.79
  -3  -1   0   65.99    7.90
  -3  -1   0   76.49   14.00
  -3  -1   0   73.89    7.70
  -3   1   0   75.19   14.10
  -3   1   0   67.79    7.70
   3   1   0   72.29    7.70
  -3   1   0   69.79    7.90
  -3   1   0   72.79    7.60
  -4  -1   0    5.20    0.70
  -4  -1   0    9.40   11.80
  -4  -1   0    4.50    0.60
  -4  -1   0    5.90    0.70
  -4  -1   0    4.20    1.40
  -4  -1   0    4.80    0.80
  -4   1   0    4.50    0.70
  -4   1   0    4.80    1.50
  -4   1   0    5.20    0.60
  -4   1   0    5.00    0.70
  -5  -1   0    3.80    4.60
  -5  -1   0    0.50    1.20
  -5  -1   0    4.60   13.00
  -5  -1   0    0.10    0.50
  -5  -1   0    0.10    0.40
  -5  -1   0   -6.40    9.10
  -5   1   0   -1.20    1.20
  -5   1   0   -0.40    0.40
  -5   1   0    0.20    0.30
  -5   1   0   -7.10   16.20
  -6   1   0  121.89   41.00
   0  -2   0  -32.20    0.80
   0  -2   0  -32.30    0.20
   0  -2   0  -32.40    0.10
   0  -2   0  -32.40    0.10
   0   2   0  -32.50    0.10
   0   2   0  -32.30    0.10
   0   2   0  -32.30    0.20
   0   2   0  -33.80    0.70
  -1  -2   0  388.06  115.39
  -1  -2   0  435.06   50.39
  -1  -2   0  483.65   48.80
   1  -2   0  475.55   48.80
   1  -2   0  464.95   50.39
  -1  -2   0  478.55   77.39
   1   2   0  455.25   48.80
   1   2   0  449.56   50.39
  -1   2   0  452.35   50.39
   1   2   0  550.24   77.59
  -1   2   0  444.86   48.80
  -1   2   0  476.55   88.99
   2  -2   0   20.00    2.20
  -2  -2   0   23.20    7.30
  -2  -2   0   16.70    2.20
  -2  -2   0   20.00    2.10
  -2  -2   0   50.59   10.00
  -2   2   0   18.50    2.20
  -2   2   0   18.70    4.10
   2   2   0   19.50    2.10
  -2   2   0   19.30    2.10
  -2   2   0   21.30    2.10
  -3  -2   0  353.86   36.50
  -3  -2   0  361.96   58.99
  -3  -2   0  356.16   66.49
  -3  -2   0  315.57   37.60
  -3   2   0  345.07   36.50
  -3   2   0  324.77   37.60
  -3   2   0  348.27   36.50
   3   2   0  343.07   36.50
  -3   2   0  347.47   66.59
  -4  -2   0    9.30    2.20
  -4  -2   0   11.70    1.20
  -4  -2   0    9.00    1.10
  -4  -2   0   19.20   11.20
  -4  -2   0    6.50    8.00
  -4   2   0    9.20    1.10
  -4   2   0    9.20    1.00
  -4   2   0   10.10    2.40
  -4   2   0    8.50    1.10
  -5  -2   0   16.90    3.60
  -5  -2   0   19.50   11.00
  -5  -2   0   22.90    6.40
  -5  -2   0   15.00    1.90
  -5  -2   0   22.90   13.40
  -5  -2   0   13.80    2.00
  -5   2   0   18.30    1.90
  -5   2   0   15.10    3.80
  -6   2   0   -8.70   18.30
  -6   2   0    2.50    1.90
   0  -3   0   -0.80    0.10
   0  -3   0   -0.70    0.50
   0  -3   0   -0.30    0.20
   0  -3   0    2.20    1.80
   0   3   0   -0.70    0.50
   0   3   0   -0.70    0.10
   0   3   0   -0.20    0.10
   0   3   0   -0.80    1.90
  -1  -3   0  321.67   52.39
  -1  -3   0  352.76   58.29
   1  -3   0  348.87   36.20
   1  -3   0  348.07   37.40
  -1  -3   0  347.07   37.40
  -1  -3   0  362.46   36.20
   1   3   0  342.27   36.20
   1   3   0  324.77   37.40
  -1   3   0  338.07   66.09
  -1   3   0  336.27   36.20
  -1   3   0  340.27   37.40
   1   3   0  408.26   58.89
   1   3   0  280.47   86.19
  -2  -3   0  819.92   84.19
  -2  -3   0  893.61  199.08
  -2  -3   0  763.02   86.89
  -2  -3   0  677.53  153.48
  -2  -3   0  810.32  132.99
   2  -3   0  813.52   86.89
  -2   3   0  759.02   86.89
  -2   3   0  798.52   84.19
   2   3   0  852.61   86.89
   2   3   0  812.82   84.19
  -2   3   0  776.02  153.48
  -2   3   0  754.12   84.19
  -3  -3   0    1.60    0.30
  -3  -3   0    0.90    0.30
  -3  -3   0   -0.80    6.90
  -3  -3   0    6.30    6.80
  -3   3   0    0.80    1.00
  -3   3   0    1.40    0.20
  -3   3   0    1.60    0.20
   3   3   0    1.10    0.30
  -3   3   0    1.70    0.30
  -4  -3   0   -1.00    7.80
  -4  -3   0   -0.30    4.10
  -4  -3   0    0.60    8.60
  -4  -3   0    0.80    0.30
  -4  -3   0    0.00    0.80
  -4   3   0    0.10    0.10
  -4   3   0    0.60    0.30
   4   3   0    0.80    0.30
  -4   3   0   -0.50    1.10
  -4   3   0   -0.30    0.10
  -5  -3   0    2.50    0.70
  -5  -3   0    1.50    0.50
  -5  -3   0    3.30   10.70
  -5  -3   0    1.40    1.20
  -5  -3   0   -6.00   10.10
  -5  -3   0   -2.50    5.10
  -5   3   0    0.40    0.40
  -5   3   0    2.90    1.70
  -6   3   0   77.89   33.40
   0  -4   0 6469.95  889.81
   0  -4   0 8634.14 1571.34
   0  -4   0 8636.24 1228.08
   0   4   0 8196.68 1228.08
   0   4   0 8632.84 1571.34
  -1  -4   0   -1.90    0.20
   1  -4   0   -1.60    0.70
  -1  -4   0   -0.40    3.10
   1  -4   0   -1.10    0.20
  -1  -4   0   -2.30    7.30
  -1  -4   0   -1.70    0.60
  -1  -4   0   -1.50    0.20
   1  -4   0   -1.20    0.10
   1   4   0   -5.50    7.50
   1   4   0   -2.50    0.80
   1   4   0   -1.30    0.20
  -1   4   0   -1.30    0.20
   1   4   0    6.30    8.60
  -1   4   0   -1.30    0.10
   1   4   0   -1.10    0.20
  -1   4   0   -1.60    0.80
   2  -4   0   26.30    2.70
   2  -4   0   26.40    2.90
  -2  -4   0   18.00    5.90
  -2  -4   0   26.40    2.80
  -2  -4   0   25.00    2.90
  -2  -4   0    5.20    9.10
  -2  -4   0   35.00   10.20
  -2   4   0   25.30    2.70
   2   4   0   26.30    2.90
  -2   4   0   26.00    2.90
  -2   4   0   23.30    5.20
   2   4   0   25.50    2.80
   2   4   0   40.90   11.80
  -3  -4   0   11.10    3.80
  -3  -4   0   17.10    5.80
  -3  -4   0   14.80    8.70
   3  -4   0   19.80    2.00
  -3  -4   0    6.70    8.90
  -3  -4   0   17.50    2.00
  -3   4   0   17.90    2.00
   3   4   0   17.70    1.90
  -3   4   0   21.00    3.90
  -4  -4   0   55.69   16.50
  -4  -4   0   70.79   14.00
  -4  -4   0   67.79   22.00
  -4  -4   0   58.09   13.10
   4   4   0   75.49    7.70
  -4   4   0   70.39    7.90
  -4   4   0   72.69   14.20
  -5  -4   0   56.09   11.50
  -5  -4   0   58.89   16.90
  -5  -4   0   48.50   21.00
  -5  -4   0   61.99    6.50
  -5  -4   0   51.29   12.00
  -5   4   0   58.89   11.80
  -5   4   0   57.29    6.50
  -6   4   0   91.59   39.20
   0  -5   0   -3.90    0.20
   0  -5   0   -4.00    0.20
   0  -5   0   -3.50    2.50
   0  -5   0   -3.30    0.70
   0   5   0   -4.20    0.80
   0   5   0    0.60    3.40
   0   5   0   -4.20    0.10
   0   5   0   -3.90    0.20
  -1  -5   0  424.46   79.59
   1  -5   0  423.36   79.69
   1  -5   0  443.66   45.10
  -1  -5   0  424.86   45.10
   1  -5   0  413.36   43.70
  -1  -5   0  419.66   70.09
  -1  -5   0  417.46   43.70
  -1  -5   0  403.66   62.99
  -1   5   0  386.16   43.70
   1   5   0  382.26   45.10
   1   5   0  363.46  104.09
  -1   5   0  396.16   79.69
  -1   5   0  413.36   45.10
   1   5   0  429.26   70.89
   2  -5   0   32.10    3.40
  -2  -5   0   17.90   10.40
  -2  -5   0   34.70    3.50
  -2  -5   0   48.10   12.00
   2  -5   0   31.50    3.50
  -2  -5   0   32.20    3.40
  -2  -5   0   34.30    7.30
  -2   5   0   31.40    3.40
   2   5   0   31.90    3.50
  -2   5   0   27.60    3.50
   2   5   0   51.49   13.90
   2   5   0   30.80    3.40
  -2   5   0   29.20    6.40
   3  -5   0  485.05   50.59
  -3  -5   0  471.15   79.39
  -3  -5   0  395.06   70.99
  -3  -5   0  459.95   50.59
  -3   5   0  451.15   50.59
   3   5   0  484.55   49.10
  -3   5   0  448.86   89.49
  -4  -5   0   14.40    6.00
  -4  -5   0    7.60   10.70
  -4  -5   0   17.60    3.70
  -4  -5   0   12.80   10.20
   4   5   0   18.30    2.00
  -4   5   0   19.40    2.10
  -4   5   0   16.40    4.00
  -5  -5   0    5.80   11.00
  -5  -5   0   -4.30   12.00
  -5  -5   0    8.00    6.40
  -5   5   0    8.20    0.90
   5   5   0    5.20    0.80
  -5   5   0    6.40    2.30
  -6  -5   0   -0.20    6.80
  -6   5   0    1.30    1.90
   0  -6   0  155.58   28.60
   0  -6   0  147.39   15.60
   0  -6   0  148.69   16.10
   0  -6   0  146.29   23.10
   0   6   0  150.68   28.60
   0   6   0  145.59   16.10
   0   6   0  148.49   23.50
   0   6   0  134.49   15.60
  -1  -6   0   17.40    3.70
  -1  -6   0   17.20    2.00
   1  -6   0   17.50    3.70
  -1  -6   0   20.20    8.60
  -1  -6   0   17.90    1.90
  -1  -6   0   14.20    4.80
   1  -6   0   21.30    2.00
   1  -6   0   19.20    1.90
   1   6   0   14.50    1.90
   1   6   0   17.40   10.50
   1   6   0   16.50    2.00
  -1   6   0   16.30    3.70
  -1   6   0   23.40    4.40
   1   6   0   15.10    3.70
  -1   6   0   17.50    1.90
  -1   6   0   17.10    2.00
   1   6   0   36.50    9.80
  -2  -6   0    0.30    4.30
  -2  -6   0    7.20    9.60
   2  -6   0    4.60    0.70
   2  -6   0    4.70    0.60
  -2  -6   0    5.00    0.70
  -2  -6   0    3.00    1.40
   2   6   0   11.10   12.00
   2   6   0    3.90    0.70
   2   6   0    4.80    6.10
  -2   6   0    4.80    0.60
  -2   6   0    4.70    0.70
  -2   6   0    5.40    1.80
   2   6   0    3.90    0.70
  -3  -6   0  594.44   94.99
  -3  -6   0  490.05   85.19
   3   6   0  606.64   60.89
   3   6   0  546.15   58.89
  -3   6   0  543.15  107.59
  -3   6   0  538.95   60.79
  -4  -6   0   13.70   11.10
  -4  -6   0   28.20    5.60
  -4  -6   0   22.10    7.30
  -4  -6   0   39.70   12.40
   4   6   0   29.60    3.10
  -4   6   0   27.60    3.20
  -4   6   0   28.70    6.10
  -5  -6   0   35.10   14.80
  -5  -6   0   48.20   10.20
  -5   6   0   37.70    4.30
  -5   6   0   39.10    8.00
   5   6   0   37.80    4.10
  -6  -6   0   11.40    8.40
  -6  -6   0   21.70    2.80
  -6   6   0   28.00    5.70
   0  -7   0    0.90    2.60
   0  -7   0   -1.00    0.20
   0  -7   0   -0.70    0.30
   0  -7   0    0.00    0.80
   0   7   0   -1.10    1.00
   0   7   0   -1.20    3.50
   0   7   0   -1.10    0.20
   0   7   0    0.00    0.30
   1  -7   0   55.19    5.50
  -1  -7   0   50.19    5.30
   1  -7   0   52.69    9.90
  -1  -7   0   54.99    9.50
   1  -7   0   53.99    5.30
  -1  -7   0   53.59    5.50
  -1  -7   0   52.69    9.80
   1   7   0   82.39   15.80
  -1   7   0   67.09    9.30
   1   7   0   40.70    9.90
  -1   7   0   48.10    5.30
   1   7   0   42.90    5.30
  -1   7   0   47.10    5.50
  -1   7   0   49.30    9.90
   1   7   0   47.60    5.50
   2  -7   0  503.45   53.29
  -2  -7   0  448.46   77.09
  -2  -7   0  529.15   86.09
  -2  -7   0  515.15   54.99
  -2  -7   0  514.45   97.19
   2   7   0  570.44   87.69
  -2   7   0  497.25   53.29
   2   7   0  495.35   54.99
   2   7   0  475.75   53.29
  -2   7   0  531.45   97.29
  -2   7   0  478.45   54.99
   2   7   0  507.25  126.89
  -3  -7   0    1.50    0.90
  -3  -7   0  -13.70    9.90
  -3  -7   0   -0.40    4.70
  -3   7   0   -0.20    0.30
   3   7   0   -0.20    0.20
  -3   7   0    0.20    1.20
   3   7   0   -0.60    0.40
  -4  -7   0   25.80    4.70
  -4  -7   0   23.60    7.50
  -4  -7   0    8.50   10.20
  -4  -7   0   13.30   11.90
  -4   7   0   25.20    5.30
   4   7   0   22.00    2.60
  -4   7   0   22.00    2.70
  -5  -7   0   46.80   15.00
  -5  -7   0   22.60    8.40
  -5   7   0   22.20    5.80
  -5   7   0   26.00    3.00
   5   7   0   26.70    2.90
  -6  -7   0   69.39   13.20
  -6   7   0   49.10   10.70
   0  -8   0   44.60    4.70
   0  -8   0   46.20    8.70
   0  -8   0   51.49    8.30
   0   8   0   38.70    4.60
   0   8   0   43.80    8.70
   0   8   0   43.20    4.80
   0   8   0   49.50    9.00
  -1  -8   0   36.70    7.80
   1  -8   0   40.10    4.00
  -1  -8   0   43.40    7.40
   1   8   0   35.90    4.10
  -1   8   0   37.10    7.50
   1   8   0   36.60   13.60
  -1   8   0   48.60    7.90
  -1   8   0   36.00    4.00
  -1   8   0   34.30    4.10
   1   8   0   34.30    4.00
   1   8   0   31.20    7.50
  -2  -8   0  395.06   70.69
  -2  -8   0  369.66   63.79
   2  -8   0  378.26   38.80
  -2  -8   0  368.46   56.79
   2   8   0  371.66   38.80
   2   8   0  290.07   93.19
   2   8   0  336.17   40.00
  -2   8   0  363.66   38.80
  -2   8   0  358.86   70.89
  -2   8   0  372.76   40.00
   3  -8   0    2.40    0.30
  -3  -8   0    3.20    0.90
  -3  -8   0   13.70   11.50
  -3  -8   0   -5.40    4.60
  -3   8   0    2.90    0.30
   3   8   0    2.50    0.40
   3   8   0    1.90    0.60
  -3   8   0    2.70    0.50
  -3   8   0    4.50    1.70
  -4  -8   0   17.80   13.70
  -4  -8   0   12.60    8.20
  -4  -8   0   10.30    5.80
  -4   8   0    5.20    0.70
   4   8   0    4.10    0.70
   4   8   0    5.40    1.00
  -4   8   0    3.40    2.10
  -5  -8   0   -7.10    5.50
  -5  -8   0    7.40   14.30
  -5   8   0    0.80    0.50
  -5   8   0   -1.30    1.80
   5   8   0   -0.30    0.40
  -6  -8   0    1.00    7.40
  -6   8   0    0.00    2.00
   0  -9   0   -0.80    3.40
   0  -9   0   -0.90    1.00
   0   9   0   -1.40    1.20
   0   9   0   -0.20    0.30
   0   9   0   -1.30    0.20
  -1  -9   0  369.86   56.59
   1  -9   0  388.76   38.90
  -1  -9   0  381.26   70.89
   1   9   0  327.77   38.90
  -1   9   0  397.76   70.99
   1   9   0  355.86   70.99
  -1   9   0  343.37   40.10
  -1   9   0  417.86   56.79
  -1   9   0  359.26   38.90
   1   9   0  351.66   40.10
  -2  -9   0   36.60   11.40
  -2  -9   0   24.40    6.50
  -2  -9   0   24.70    4.20
   2  -9   0   22.20    2.20
  -2   9   0   19.00    2.20
  -2   9   0   18.90    5.60
  -2   9   0   20.60    4.60
   2   9   0   19.00    2.20
   2   9   0   12.00   12.10
  -2   9   0   19.90    2.40
   2   9   0   19.00    2.30
  -3  -9   0  131.59   23.60
   3  -9   0   94.89   10.60
  -3  -9   0  106.59   19.30
  -3  -9   0  100.29   17.90
   3   9   0  104.59   10.60
  -3   9   0   99.29   10.60
  -3   9   0   89.09   10.90
   3   9   0   97.29   11.00
  -3   9   0  103.39   19.60
  -4  -9   0   28.10   14.70
  -4  -9   0   28.60    8.30
   4   9   0   20.20    2.30
   4   9   0   25.30    2.60
  -4   9   0   17.60    4.70
  -4   9   0   19.50    2.40
  -5  -9   0   19.20   14.50
  -5  -9   0    4.20    6.20
   5   9   0    1.80    0.50
  -5   9   0    2.20    0.60
  -5   9   0   -0.40    2.00
  -6  -9   0    3.00    7.40
  -6   9   0    3.20    2.70
   6   9   0    4.70    0.70
   0  10   0  996.50  186.78
   0  10   0  976.10  102.39
   0  10   0  917.51  105.69
  -1 -10   0  164.08   29.20
  -1 -10   0  149.99   24.40
   1 -10   0  161.68   15.90
   1  10   0  143.29   16.50
  -1  10   0  145.69   15.90
  -1  10   0  155.78   29.30
   1  10   0  138.09   15.90
   1  10   0  144.19   29.30
  -1  10   0  143.89   16.50
  -2 -10   0   22.70    4.50
   2 -10   0   24.20    2.40
  -2 -10   0   24.70    6.70
  -2  10   0   22.30    2.40
  -2  10   0   21.60    2.50
  -2  10   0   31.60    6.50
   2  10   0   27.50   13.70
  -2  10   0   21.90    4.80
   2  10   0   19.90    2.50
   2  10   0   21.40    2.40
   2  10   0   12.10    4.70
  -3 -10   0  208.18   34.80
  -3 -10   0  234.68   41.70
   3 -10   0  209.78   22.90
  -3 -10   0  255.87   41.50
  -3  10   0  212.68   23.70
  -3  10   0  214.28   42.10
  -3  10   0  212.68   22.90
   3  10   0  203.98   22.90
   3  10   0  214.78   23.70
  -4 -10   0   33.90   15.40
  -4 -10   0   26.60    8.20
  -4  10   0   24.90    2.90
  -4  10   0   27.90    5.90
   4  10   0   29.80    3.10
   4  10   0   22.90    2.80
  -5 -10   0   43.30   17.10
  -5 -10   0   21.10    8.90
   5  10   0   29.10    3.20
  -5  10   0   26.30    6.50
  -5  10   0   28.70    3.30
  -6 -10   0   17.70    9.40
   6  10   0   24.20    2.80
  -6  10   0   28.20    6.20
   0  11   0    0.00    0.40
   0  11   0   -0.20    0.20
   0  11   0   -1.40    1.30
  -1 -11   0  142.29   25.10
  -1 -11   0  154.28   21.70
   1  11   0  124.89   14.20
   1  11   0  127.59   13.70
  -1  11   0  126.49   14.20
   1  11   0  133.09   25.30
  -1  11   0  121.39   13.70
  -1  11   0  124.49   25.30
   2 -11   0  578.24   57.49
  -2 -11   0  469.95   83.39
  -2 -11   0  590.24  104.89
  -2  11   0  530.45   57.49
  -2  11   0  544.25   59.39
   2  11   0  493.65   59.39
   2  11   0  542.25   57.49
  -2  11   0  532.95  105.09
   3 -11   0   15.80    1.60
  -3 -11   0   16.60    3.10
  -3 -11   0   -2.30   11.10
  -3 -11   0   15.60    6.80
   3  11   0   13.00    1.80
  -3  11   0   13.70    1.60
   3  11   0   14.00    1.70
  -3  11   0   24.30    6.40
  -3  11   0   16.80    3.90
  -3  11   0   15.50    1.80
  -4 -11   0   31.30   15.40
  -4 -11   0   23.70    9.10
   4  11   0   40.50    4.10
  -4  11   0   35.30    7.60
   4  11   0   36.10    3.90
  -4  11   0   31.20    4.00
  -5 -11   0  -19.10   13.30
  -5 -11   0   17.90    7.90
  -5  11   0    2.50    2.20
  -5  11   0    2.80    0.70
   5  11   0    2.20    0.60
  -6 -11   0   30.60   10.60
  -6  11   0   24.70    6.00
   6  11   0   23.50    2.70
   0  12   0    0.10    0.40
   0  12   0    0.90    0.30
   0  12   0    0.10    1.40
  -1 -12   0   -3.50    3.90
  -1  12   0    1.40    0.50
   1  12   0    1.50    0.40
   1  12   0    0.20    1.50
  -1  12   0   -0.30    1.50
   1  12   0    1.30    0.30
  -1  12   0    0.70    0.30
  -2 -12   0   19.10    7.00
  -2 -12   0   28.00    5.30
   2  12   0   17.90    5.50
  -2  12   0   28.40    5.70
   2  12   0    8.30   14.30
  -2  12   0   24.50    2.90
  -2  12   0   25.60    2.80
   2  12   0   28.30    2.90
   2  12   0   25.10    2.80
  -3 -12   0  105.49   20.00
  -3  12   0  111.29   11.90
   3  12   0  107.49   12.00
  -3  12   0  122.89   22.30
   3  12   0  113.09   12.40
   3  12   0  110.29   22.10
  -3  12   0  112.99   12.40
  -4 -12   0  320.57   48.50
  -4 -12   0  240.58   40.70
  -4  12   0  240.88   49.10
  -4  12   0  239.98   27.60
   4  12   0  268.47   27.70
   4  12   0  248.18   26.70
  -5 -12   0   29.10   10.00
  -5 -12   0   24.60   17.70
   5  12   0   34.00    3.80
  -5  12   0   28.20    7.60
  -5  12   0   36.70    3.90
   0  13   0    0.60    0.40
   0  13   0   -0.20    0.30
   0  13   0    0.40    1.50
  -1 -13   0   -1.70    4.60
   1  13   0    1.60    1.80
   1  13   0    2.50    0.50
  -1  13   0    4.50    0.70
  -1  13   0    3.30    1.80
   1  13   0    3.20    0.60
  -1  13   0    3.20    0.50
  -2 -13   0   36.50    6.50
  -2 -13   0   24.50    7.90
  -2  13   0   35.80    6.80
  -2  13   0   33.00    3.40
   2  13   0   28.00   17.40
   2  13   0   30.30    3.60
   2  13   0   30.50    3.40
  -2  13   0   29.40    3.60
   2  13   0   24.70    6.70
  -3 -13   0    3.70    6.30
   3  13   0    9.10    1.20
   3  13   0   10.20    1.30
  -3  13   0    9.20    1.10
   3  13   0    6.60    3.00
  -3  13   0    7.90    2.90
  -3  13   0    9.50    1.20
  -4 -13   0    2.40    6.30
   4  13   0    2.40    0.60
  -4  13   0    3.60    0.70
   4  13   0    5.70    0.90
  -4  13   0    2.10    2.30
  -5 -13   0  -11.70   15.90
  -5 -13   0   -1.70    6.80
  -5  13   0    4.00    2.50
  -5  13   0    0.70    0.60
   5  13   0    3.20    1.10
   5  13   0    0.40    0.50
   0  14   0    7.40    2.30
   0  14   0    5.90    0.90
   0  14   0    5.70    0.80
  -1 -14   0   17.80    6.20
   1  14   0   10.60    3.30
   1  14   0   11.90    1.60
  -1  14   0   13.30    3.40
  -1  14   0   12.10    1.40
  -1  14   0   12.80    1.60
   1  14   0   13.70    1.50
  -2 -14   0    5.70    5.30
   2  14   0    0.00    0.50
   2  14   0    2.10    1.90
  -2  14   0    2.00    0.40
   2  14   0    0.30    0.40
  -2  14   0    0.80    1.80
  -2  14   0    3.70    0.60
  -3 -14   0    1.20    5.90
  -3  14   0    0.40    0.30
   3  14   0    0.50    0.40
  -3  14   0    0.80    2.00
  -3  14   0    0.80    0.60
   3  14   0    0.10    0.60
  -4 -14   0    8.60    7.30
  -4  14   0    5.50    2.90
  -4  14   0   10.00    1.20
   4  14   0    9.30    1.30
   4  14   0    7.30    1.10
  -5 -14   0   -1.60    7.30
  -5  14   0    5.20    2.80
   5  14   0    4.20    1.20
   5  14   0    2.90    0.70
  -5  14   0    3.30    0.80
   0  15   0    0.70    0.40
   0  15   0   -0.70    1.50
   0  15   0   -0.10    0.30
  -1 -15   0    3.20    5.10
  -1  15   0    0.70    0.40
  -1  15   0   -1.40    1.70
   1  15   0    1.10    0.50
   1  15   0    1.70    1.80
   1  15   0    0.90    0.40
  -1  15   0    0.80    0.50
  -2 -15   0  267.67   46.40
  -2  15   0  293.07   32.10
  -2  15   0  316.47   56.99
  -2  15   0  307.47   31.00
   2  15   0  270.17   32.10
   2  15   0  281.77   31.10
  -3 -15   0   39.80    9.70
   3  15   0   30.00    3.50
  -3  15   0   28.40    3.20
  -3  15   0   30.60    6.80
  -3  15   0   31.60    3.50
   3  15   0   30.20    3.30
  -4 -15   0   10.40    7.70
  -4  15   0   15.00    4.20
   4  15   0   12.30    1.90
   4  15   0   16.00    1.70
  -4  15   0   14.00    1.80
  -5 -15   0    4.10    7.60
   5  15   0    0.30    0.50
  -5  15   0   -2.40    2.30
  -5  15   0    1.00    0.70
   5  15   0    2.80    1.10
   0  16   0   98.59   18.40
   0  16   0   87.49    9.80
   0  16   0   93.09   10.20
  -1  16   0   30.70    5.80
  -1  16   0   24.50    2.90
   1  16   0   23.40    2.90
  -1  16   0   24.90    2.70
   1  16   0   23.10    5.70
   1  16   0   23.10    2.70
  -2 -16   0   75.59   13.50
  -2  16   0   60.69    6.90
   2  16   0   57.39    6.90
   2  16   0   51.59   12.70
  -2  16   0   63.79    6.70
   2  16   0   62.69    6.70
  -2  16   0   77.89   12.90
  -3 -16   0  116.69   17.90
  -3  16   0   81.09   17.10
  -3  16   0   84.49    9.40
   3  16   0   80.69    9.10
   3  16   0   88.69    9.40
  -4 -16   0   14.80    8.40
  -4  16   0    8.60    3.70
  -4  16   0   10.70    1.60
   4  16   0   13.80    1.70
   4  16   0   12.30    1.50
   0  17   0   -0.40    0.50
   0  17   0    0.40    2.00
   0  17   0   -0.50    0.30
   1  17   0  157.28   16.60
  -1  17   0  166.48   17.20
  -1  17   0  154.38   16.60
   1  17   0  150.28   30.70
  -1  17   0  158.88   30.80
   1  17   0  146.49   17.20
  -2 -17   0   -4.50    6.10
  -2  17   0    1.70    2.20
  -2  17   0    0.40    0.40
   2  17   0   -0.20    0.50
   2  17   0    1.60    0.60
   2  17   0   -0.10    2.10
  -2  17   0    0.80    0.60
  -3 -17   0   -2.30    6.40
   3  17   0    1.80    0.50
  -3  17   0    2.70    2.30
  -3  17   0    2.00    0.70
   3  17   0    0.80    0.60
  -4 -17   0   11.60    8.40
   4  17   0    8.80    1.20
  -4  17   0    8.20    3.60
   4  17   0   10.80    1.50
  -4  17   0    9.60    1.40
   0  18   0   29.30    3.30
   0  18   0   27.50    6.60
   0  18   0   27.50    3.10
  -1  18   0    5.30    0.80
   1  18   0    5.00    0.80
  -1  18   0    5.80    0.90
  -1  18   0    4.10    2.60
   1  18   0   11.40    2.90
   1  18   0    6.00    0.90
  -2  18   0    0.80    0.40
   2  18   0    0.20    0.50
   2  18   0    2.70    2.30
   2  18   0    0.90    0.60
  -2  18   0    0.70    0.50
  -2  18   0   -0.90    2.00
  -3 -18   0    6.40    7.70
  -3  18   0   12.40    3.50
   3  18   0    7.60    1.20
  -3  18   0    6.40    1.10
   3  18   0    6.70    1.00
  -4 -18   0    2.00    8.10
   4  18   0    6.10    0.80
  -4  18   0    3.30    0.90
  -4  18   0    2.80    2.90
   4  18   0    3.60    1.00
   0  19   0   -0.10    0.40
   0  19   0    0.10    2.30
   0  19   0   -0.80    0.60
   1  19   0   -0.40    0.50
  -1  19   0   -0.10    0.40
   1  19   0    3.50    2.30
   1  19   0   -0.20    0.40
  -1  19   0   -2.10    0.50
  -1  19   0   -0.90    2.00
  -2  19   0    3.70    2.40
   2  19   0   -0.20    0.40
  -2  19   0    0.20    0.40
   2  19   0    0.70    0.60
  -2  19   0   -0.60    0.60
  -3  19   0   13.40    4.10
   3  19   0   11.00    1.40
  -3  19   0   10.20    1.50
   3  19   0   11.80    1.60
  -4  19   0   14.70    4.80
   4  19   0   15.70    1.90
   0  20   0   12.40    1.90
   0  20   0   17.00    1.80
   0  20   0   14.20    4.40
  -1  20   0   23.20    5.50
  -1  20   0   20.40    2.50
   1  20   0   18.90    2.50
   1  20   0   18.20    5.20
   1  20   0   22.70    2.40
  -1  20   0   20.20    2.30
  -2  20   0   37.30    4.30
  -2  20   0   39.80    4.10
   2  20   0   35.70    4.30
  -2  20   0   41.90    8.60
   2  20   0   34.30    4.10
  -3  20   0    6.90    3.30
   3  20   0    5.60    0.80
   3  20   0    4.60    1.00
  -3  20   0    3.90    0.90
   0  21   0    0.90    0.70
   0  21   0    0.50    2.60
   0  21   0    0.40    0.50
   1  21   0   31.40    3.50
   1  21   0   26.90    7.10
  -1  21   0   29.00    3.50
  -1  21   0   28.10    7.10
   1  21   0   30.10    3.30
  -1  21   0   30.20    3.30
  -2  21   0    4.90    2.70
   2  21   0    2.20    0.60
  -2  21   0    3.30    0.60
  -2  21   0    2.10    0.80
   2  21   0    2.40    0.80
   3  21   0    7.60    1.40
  -3  21   0    8.10    1.30
  -3  21   0   13.30    3.90
   3  21   0   10.40    1.30
   0  22   0   28.70    3.20
   0  22   0   29.20    7.10
   0  22   0   29.10    3.40
  -1  22   0   41.90    4.50
  -1  22   0   39.00    4.70
   1  22   0   32.30    9.10
  -1  22   0   46.60    9.40
   1  22   0   40.70    4.50
   1  22   0   41.40    4.70
  -2  22   0    3.10    3.00
   2  22   0    5.50    0.90
   2  22   0    6.70    1.10
  -2  22   0    8.30    1.20
   0  23   0    1.00    0.70
   0  23   0    2.30    2.70
   0  23   0   -0.50    0.50
   1  23   0    9.80    1.40
  -1  23   0   11.40    1.40
  -1  23   0   15.00    4.30
   1  23   0   10.40    1.60
  -1  23   0   10.70    1.60
  -6   0   1    4.40   13.70
  -6   0   1    1.90   16.40
  -5   0   1   -0.70    0.50
  -5   0   1  -12.30   12.20
  -5   0   1   -0.10    0.30
  -5   0   1    0.00    1.20
  -4   0   1    0.50    0.90
  -4   0   1    0.50    0.40
  -4   0   1   -8.10   10.80
  -4   0   1   -0.30    0.20
  -4   0   1    0.00    0.20
  -4   0   1   -0.10    0.30
  -3   0   1   12.20   11.60
  -2   0   1    0.10    0.20
  -2   0   1   -0.60    0.50
  -2   0   1    0.20    0.10
   2   0  -1    0.30    0.10
  -1   0   1   18.80    8.50
   0   0  -1    0.00    0.10
   0   0  -1    0.00    0.40
   0   0   1    0.20    1.30
   0   0   1    0.00    0.10
   0   0   1    0.10    0.20
  -1   0  -1   -6.10    0.30
  -1   0  -1   -5.60    0.10
  -2   0  -1    0.60    0.10
  -2   0  -1    0.10    0.20
  -2   0  -1   -0.20    0.30
  -3   0  -1   -0.70    0.40
  -3   0  -1   -0.60    0.30
  -3   0  -1    0.20    0.20
  -4   0  -1    0.00    0.40
  -4   0  -1    0.20    0.30
  -4   0  -1    0.40    0.80
  -4   0  -1    4.80    3.60
  -4   0  -1    0.20    0.20
  -5   0  -1   -2.60   14.70
  -5   0  -1    0.40    0.50
  -5   0  -1   -0.10    0.40
  -5   0  -1    3.20    4.40
  -5   0  -1   -0.70    1.10
  -6   0  -1   -4.90   17.40
  -6  -1   1   -1.40   12.10
  -6  -1   1    7.10   15.70
  -6   1   1    1.20    1.80
  -6   1   1   -4.50   16.30
  -5  -1   1    4.30   10.20
  -5  -1   1   11.70    1.40
  -5  -1   1   10.50    2.80
  -5  -1   1   10.40    1.40
  -5  -1   1   25.10   14.90
  -5   1   1   12.70    2.90
  -5   1   1    9.70    1.30
  -5   1   1   12.60    1.40
  -5   1   1   31.70   18.10
  -4  -1   1   38.30    7.60
  -4  -1   1   39.60    4.10
  -4  -1   1   98.29   20.20
  -4  -1   1   33.60    4.20
  -4  -1   1   38.30    4.20
  -4   1   1   35.60    4.10
  -4   1   1   39.10    4.10
  -4   1   1   38.80    7.70
  -4   1   1   38.20    4.20
  -3  -1   1   62.09   12.10
  -3  -1   1   56.09    6.80
  -3  -1   1   65.39    6.80
  -3  -1   1   64.39    6.60
  -3   1   1   56.59    6.60
  -3   1   1   62.59    6.60
  -3   1   1   59.49    6.80
  -3   1   1   63.89   12.20
   3   1  -1   63.09    6.60
  -2  -1   1    9.50    1.90
  -2  -1   1    8.00    1.00
   2  -1  -1    9.10    1.00
  -2  -1   1    9.20    1.00
  -2  -1   1   30.90    9.10
   2   1  -1   10.20    1.00
  -2   1   1    8.20    1.00
  -2   1   1    8.60    1.00
  -2   1   1    9.30    2.00
  -1  -1   1    1.00    4.60
  -1  -1   1    0.70    0.10
  -1  -1   1    0.10    0.40
   1  -1  -1    0.70    0.20
   1  -1  -1    1.50    0.60
   1  -1  -1    0.40    0.10
  -1  -1   1    0.50    0.10
   1   1  -1    0.70    0.20
  -1   1   1    1.20    0.70
   1   1  -1    0.30    0.10
   1   1  -1    3.50    6.10
  -1   1   1    0.50    0.10
  -1   1   1    0.20    0.10
   0  -1   1    1.90    1.40
   0  -1  -1    0.00    0.10
   0  -1  -1    0.10    0.20
   0  -1  -1    0.00    0.10
   0  -1   1    0.00    0.10
   0  -1   1    0.00    0.10
   0   1  -1    0.00    0.10
   0   1   1    0.00    0.20
   0   1  -1    1.30    1.70
   0   1  -1    0.00    0.10
   0   1   1    0.00    0.10
   0   1  -1   -2.20    1.40
   0   1   1   -0.20    1.00
  -1  -1  -1  838.42   88.09
   1  -1   1  778.92   88.09
  -1  -1  -1  765.12  125.59
  -1  -1  -1  891.61  137.89
  -1  -1  -1  845.62   90.89
   1  -1   1  843.12   90.89
  -1   1  -1  835.12   88.09
   1   1   1  831.32   88.09
  -1   1  -1  822.92   90.89
  -2  -1  -1  646.94   66.49
  -2  -1  -1  641.84   68.59
  -2   1  -1  637.24   66.49
  -2   1  -1  618.64   66.49
  -2   1  -1  599.34   68.59
   2   1   1  604.64   66.49
  -3  -1  -1  283.77   31.80
  -3  -1  -1  294.77   30.80
  -3   1  -1  271.67   31.70
  -3   1  -1  292.17   30.80
  -3   1  -1  301.27   56.09
  -3   1  -1  290.87   30.80
  -4  -1  -1   17.40    2.00
  -4  -1  -1   17.80    2.10
  -4  -1  -1   18.10    3.80
  -4  -1  -1   88.29   18.00
  -4  -1  -1   16.70    2.10
  -4  -1  -1   17.70    5.30
  -4   1  -1   18.10    2.00
  -4   1  -1   17.70    2.10
  -4   1  -1   23.00    4.00
  -4   1  -1   20.10    2.10
  -5  -1  -1   -9.40   11.40
  -5  -1  -1   10.20    9.20
  -5  -1  -1    0.30    0.40
  -5  -1  -1   -0.10    1.20
  -5  -1  -1   -0.40    0.50
  -5  -1  -1   -1.70    4.50
  -5   1  -1   -0.50    0.40
  -5   1  -1    0.10    0.40
  -5   1  -1    0.50    1.20
  -5   1  -1    0.20    4.10
  -6   1  -1   18.40   20.80
  -6   1  -1   10.90    3.10
  -6  -2   1    4.80   13.50
  -6   2   1  -14.70   17.10
  -6   2   1    1.20    1.80
  -5  -2   1   37.10   15.90
  -5  -2   1   18.50   11.90
  -5  -2   1   26.80    5.80
  -5  -2   1   22.20    3.20
  -5  -2   1   30.40    3.20
  -5   2   1   28.70    3.20
  -5   2   1   29.00    6.00
  -4  -2   1   91.19   20.10
  -4  -2   1   48.00   13.70
  -4  -2   1   47.90   10.10
  -4  -2   1   48.80    5.60
  -4  -2   1   51.49    5.60
   4   2  -1   51.39    5.50
  -4   2   1   49.30   10.20
  -4   2   1   53.79    5.40
  -4   2   1   51.79    5.50
  -4   2   1   48.60    5.60
  -3  -2   1   99.39   15.90
  -3  -2   1   65.99   13.10
  -3  -2   1  124.49   22.50
  -3  -2   1   68.89    7.10
  -3  -2   1   64.59    7.40
   3   2  -1   68.69    7.10
  -3   2   1   64.99    7.10
  -3   2   1   62.49    7.40
  -3   2   1   69.29    7.10
  -3   2   1   62.99   13.20
  -2  -2   1  221.28   42.10
   2  -2  -1  221.48   23.80
  -2  -2   1  238.28   38.40
  -2  -2   1  218.38   23.10
  -2  -2   1  200.08   23.80
  -2   2   1  212.78   23.10
  -2   2   1  221.68   42.20
  -2   2   1  206.88   23.80
  -2   2   1  221.08   23.10
   2   2  -1  225.98   23.10
  -1  -2   1   40.70    9.10
  -1  -2   1   20.90   10.50
   1  -2  -1   30.00    6.00
  -1  -2   1   29.00    3.20
  -1  -2   1   26.90    3.30
   1  -2  -1   27.80    3.30
  -1   2   1   28.20    3.30
   1   2  -1   25.70    3.30
   1   2  -1   41.10    9.40
   1   2  -1   29.00    3.20
  -1   2   1   26.70    6.00
   1   2  -1   37.10   10.60
   1  -2   1 1053.59  113.19
  -1  -2  -1 1047.00  171.98
  -1  -2  -1  987.80  156.58
  -1  -2  -1 1060.59  109.79
   1  -2   1 1030.60  109.69
  -1  -2  -1 1001.50  113.19
   1   2   1 1170.78  172.18
   1   2   1 1005.50  113.19
   1   2   1 1029.20  109.79
   1   2   1 1126.79  156.68
  -1   2  -1  966.10  109.69
  -1   2  -1  957.60  113.19
   2  -2   1  200.48   21.80
  -2  -2  -1  204.28   34.60
  -2  -2  -1  196.58   21.80
  -2  -2  -1  183.48   30.90
  -2  -2  -1  203.98   21.10
   2   2   1  196.28   21.10
  -2   2  -1  199.58   21.10
  -2   2  -1  185.78   21.80
  -2   2  -1  209.28   21.10
  -3  -2  -1  188.88   34.80
  -3  -2  -1  211.48   24.50
  -3  -2  -1  234.48   23.70
  -3  -2  -1  217.58   38.90
  -3   2  -1  217.38   24.50
  -3   2  -1  232.78   23.70
  -3   2  -1  224.58   23.70
   3   2   1  219.88   23.70
  -3   2  -1  231.98   43.40
  -4  -2  -1    1.30    1.00
  -4  -2  -1   10.00   11.00
  -4  -2  -1    1.60    0.60
  -4  -2  -1    0.80    3.60
  -4  -2  -1    0.90    7.10
  -4  -2  -1    2.50    0.50
  -4   2  -1    2.80    0.40
  -4   2  -1    0.10    1.10
  -4   2  -1    2.80    0.30
  -4   2  -1    2.60    0.40
  -5  -2  -1    4.10   10.60
  -5  -2  -1   31.70    3.40
  -5  -2  -1   28.30    3.40
  -5  -2  -1   43.90    8.10
  -5  -2  -1   30.10    6.20
  -5  -2  -1   58.29   18.10
  -5   2  -1   26.40    6.30
  -5   2  -1   29.90    6.80
  -5   2  -1   30.90    3.40
  -6   2  -1  172.38   55.09
  -6  -3   1   22.00   15.20
  -6   3   1   18.20    4.60
  -6   3   1   66.69   27.00
  -5  -3   1    6.20   11.00
  -5  -3   1    3.30    0.60
  -5  -3   1    3.50    1.50
  -5  -3   1   33.00   12.50
  -5  -3   1    4.60    5.50
  -5   3   1    2.40    1.80
  -5   3   1   16.90   19.50
  -5   3   1    3.50    0.60
  -4  -3   1  166.68   19.00
  -4  -3   1  220.18   47.10
  -4  -3   1  172.48   33.70
  -4  -3   1  165.98   32.60
   4   3  -1  178.38   18.40
  -4   3   1  167.18   19.00
  -4   3   1  174.88   33.80
  -3  -3   1   15.70    1.80
  -3  -3   1   16.50    1.80
   3  -3  -1   16.90    1.90
  -3  -3   1   15.70    3.30
  -3  -3   1    8.60    8.00
  -3  -3   1   17.40    9.40
   3   3  -1   17.90    1.80
  -3   3   1   16.30    3.60
  -3   3   1   14.10    1.80
  -2  -3   1  105.09   10.80
  -2  -3   1  116.29   20.40
   2  -3  -1  101.89   11.10
  -2  -3   1   82.69   27.30
  -2  -3   1   95.49   11.10
  -2   3   1  104.59   19.80
  -2   3   1   94.79   11.10
   2   3  -1  103.39   10.80
   2   3  -1  105.59   11.10
  -1  -3   1 2065.89  344.27
   1  -3  -1 2132.79  400.46
  -1  -3   1 2056.69  226.68
   1  -3  -1 2093.09  219.78
  -1  -3   1 2132.39  219.78
   1  -3  -1 2067.89  226.68
   1   3  -1 1974.20  219.78
  -1   3   1 1963.70  219.78
   1   3  -1 1987.20  226.68
  -1   3   1 2052.39  400.46
   1   3  -1 2351.26  344.47
  -1   3   1 1991.20  226.68
   0  -3  -1  577.54   60.49
   0  -3   1  531.45   86.49
   0  -3   1  544.35   60.49
   0  -3   1  549.45   62.49
   0  -3  -1  564.74   62.49
   0  -3  -1  583.84  110.29
   0   3  -1  514.25   60.49
   0   3  -1  587.24  110.29
   0   3   1  529.55   60.49
   0   3  -1  564.54   95.39
   0   3   1  520.25   62.39
   0   3   1  587.64  110.29
   0   3  -1  524.65   62.39
  -1  -3  -1  631.24  101.79
   1  -3   1  597.14   64.49
  -1  -3  -1  612.34   64.49
  -1  -3  -1  567.74   92.29
  -1  -3  -1  625.74   66.59
   1  -3   1  615.74   66.59
   1   3   1  631.64   64.49
   1   3   1  542.65   92.39
   1   3   1  616.84   66.59
   1   3   1  648.04  102.19
  -1   3  -1  637.04  117.59
  -1   3  -1  582.24   64.49
  -1   3  -1  576.54   66.59
  -2  -3  -1    8.80    1.00
  -2  -3  -1   15.50    6.50
   2  -3   1    9.80    1.00
  -2  -3  -1   20.10    6.70
  -2  -3  -1    4.30    2.10
  -2  -3  -1    7.40    1.00
  -2  -3  -1   11.40    3.70
   2  -3   1    9.40    1.00
   2   3   1    8.90    1.10
  -2   3  -1    7.10    2.00
   2   3   1    7.80    1.00
  -2   3  -1    9.60    1.00
  -3  -3  -1  123.49   23.00
  -3  -3  -1  154.48   15.20
  -3  -3  -1  145.99   26.60
  -3  -3  -1  135.99   15.70
  -3   3  -1  145.39   15.20
  -3   3  -1  146.09   15.20
  -3   3  -1  136.69   15.70
   3   3   1  143.89   15.20
  -3   3  -1  139.19   27.90
  -4  -3  -1    7.30    8.90
  -4  -3  -1    7.20    1.70
  -4  -3  -1    2.10    4.40
  -4  -3  -1   -6.10    7.30
  -4   3  -1    7.10    0.80
  -4   3  -1    5.80    1.90
  -4   3  -1    7.60    0.80
  -4   3  -1    6.10    0.90
  -5  -3  -1    4.20   10.70
  -5  -3  -1    4.70    5.20
  -5  -3  -1   -4.90    9.30
  -5  -3  -1   -1.00    0.60
  -5  -3  -1    0.10    1.10
  -5  -3  -1    0.50    0.50
  -5   3  -1    0.90    1.50
  -5   3  -1    0.60    0.40
  -6   3  -1   36.00   27.20
  -6  -4   1   29.90    9.40
  -6   4   1   28.00    6.60
  -6   4   1   83.49   31.10
  -5  -4   1    3.80    5.60
  -5  -4   1   -0.20   11.40
  -5  -4   1    0.30    0.40
  -5  -4   1   -7.10   10.40
  -5  -4   1   -0.70    1.10
  -5   4   1    0.80    0.40
   5   4  -1    0.20    0.40
  -5   4   1    0.20    1.60
  -4  -4   1   17.90    2.10
  -4  -4   1   18.50    3.70
  -4  -4   1    9.50   10.00
  -4  -4   1   15.20   10.60
  -4   4   1   18.00    2.10
   4   4  -1   18.60    2.00
  -4   4   1   16.20    4.00
  -3  -4   1    4.60    1.00
  -3  -4   1    3.50    8.30
  -3  -4   1    2.50    1.40
  -3  -4   1    8.80    8.40
   3  -4  -1    5.30    0.60
  -3  -4   1    5.00    0.60
  -3   4   1    2.80    1.40
   3   4  -1    2.90    0.50
  -3   4   1    3.70    0.60
  -2  -4   1  100.79   15.80
   2  -4  -1   72.09   12.30
  -2  -4   1   62.59    6.60
  -2  -4   1   62.49    6.80
   2  -4  -1   61.99    6.80
  -2   4   1   60.49   12.30
   2   4  -1   60.59    6.90
  -2   4   1   57.99    6.80
   2   4  -1   59.89    6.60
   2   4  -1  103.49   16.80
  -1  -4   1  118.59   13.00
  -1  -4   1  122.59   23.70
   1  -4  -1  138.39   23.80
   1  -4  -1  121.69   13.40
  -1  -4   1  123.79   13.40
   1  -4  -1  126.99   13.00
  -1  -4   1  146.29   32.60
  -1  -4   1  143.69   24.00
   1   4  -1  115.09   13.00
   1   4  -1  115.99   13.40
  -1   4   1  120.09   23.80
   1   4  -1  145.99   24.30
   1   4  -1   80.59   33.10
  -1   4   1  117.09   13.00
  -1   4   1  121.69   13.40
   0  -4  -1 3555.14  365.36
   0  -4   1 3309.47  376.96
   0  -4  -1 3443.96  376.96
   0  -4   1 3341.17  365.36
   0  -4   1 3734.63  665.63
   0  -4  -1 3893.51  665.63
   0  -4   1 3457.05  520.45
   0   4  -1 3435.86  665.63
   0   4  -1 3687.43  571.24
   0   4  -1 3144.89  376.96
   0   4  -1 3175.38  365.36
   0   4   1 3342.07  365.36
   0   4   1 3392.96  520.45
   0   4   1 3434.96  665.63
   0   4   1 3205.68  376.96
   1  -4   1  349.57   38.10
  -1  -4  -1  374.76   36.90
   1  -4   1  342.07   36.90
  -1  -4  -1  382.36   59.19
  -1  -4  -1  334.77   38.10
  -1  -4  -1  335.67   53.19
   1   4   1  343.87   38.10
  -1   4  -1  364.16   52.79
   1   4   1  381.26   59.79
   1   4   1  295.57   53.19
  -1   4  -1  341.67   67.19
  -1   4  -1  334.67   36.90
   1   4   1  338.97   36.90
  -1   4  -1  352.16   38.10
  -2  -4  -1  382.16   62.59
  -2  -4  -1  358.16   56.29
  -2  -4  -1  354.66   40.10
  -2  -4  -1  382.66   38.80
   2  -4   1  369.36   40.10
   2  -4   1  366.26   38.80
  -2   4  -1  347.37   38.80
   2   4   1  461.85   63.59
   2   4   1  364.16   38.80
  -2   4  -1  360.66   70.79
  -2   4  -1  341.07   40.00
   2   4   1  374.16   40.10
  -3  -4  -1    4.50    4.20
  -3  -4  -1   -7.30    6.50
  -3  -4  -1    4.90    0.70
   3  -4   1    4.50    0.70
  -3  -4  -1   -1.50    6.40
  -3  -4  -1    2.80    1.70
  -3   4  -1    4.20    1.50
   3   4   1    4.30    0.60
  -3   4  -1    4.70    0.60
  -3   4  -1    4.90    0.50
  -3   4  -1    4.90    0.50
  -4  -4  -1   13.10    9.20
  -4  -4  -1   23.80    9.40
  -4  -4  -1   15.90    5.50
  -4  -4  -1    5.60    2.90
   4   4   1    9.60    1.20
  -4   4  -1   11.30    1.20
  -4   4  -1    9.60    2.60
  -4   4  -1   11.40    1.30
  -4   4  -1   11.30    1.20
  -5  -4  -1    2.10    1.30
  -5  -4  -1    9.90   11.40
  -5  -4  -1    3.10   10.50
  -5  -4  -1    1.60    0.80
  -5  -4  -1   -2.50    5.20
  -5   4  -1    1.40    1.70
  -5   4  -1    2.90    0.50
  -6   4  -1    9.70    3.00
  -6  -5   1   24.10    8.50
  -6   5   1   16.90    4.60
  -6   5   1   63.49   29.00
  -5  -5   1   72.59   20.80
  -5  -5   1   86.69   16.10
  -5  -5   1   31.90   26.10
   5   5  -1   88.49    9.00
  -5   5   1   78.89   16.80
  -5   5   1   85.69    9.30
  -4  -5   1    4.30    5.10
  -4  -5   1   -0.90    9.80
  -4  -5   1   -0.10    1.50
  -4  -5   1    5.80    1.20
  -4  -5   1    3.90    9.50
  -4  -5   1    5.30    0.60
  -4   5   1    3.30    1.60
  -4   5   1    3.90    0.60
   4   5  -1    5.10    0.60
  -3  -5   1    1.40    0.60
  -3  -5   1    6.00    9.60
  -3  -5   1    2.30    0.40
  -3  -5   1   -7.70    7.00
  -3  -5   1   -0.30    0.80
   3  -5  -1    1.80    0.40
  -3   5   1    0.10    1.40
   3   5  -1    0.40    0.30
  -3   5   1    1.70    0.30
   3   5  -1    0.80    0.50
   2  -5  -1  129.99   14.30
  -2  -5   1  114.89   25.60
  -2  -5   1  133.19   13.80
  -2  -5   1  134.29   14.30
   2   5  -1  127.99   13.80
  -2   5   1  123.09   25.30
  -2   5   1  126.99   13.80
  -2   5   1  123.99   14.30
   2   5  -1  180.68   27.30
   2   5  -1  124.69   14.30
   1  -5  -1  270.77   27.00
   1  -5  -1  262.07   49.30
  -1  -5   1  262.07   49.20
  -1  -5   1  262.87   27.00
   1  -5  -1  272.97   27.90
  -1  -5   1  267.07   27.90
  -1  -5   1  269.87   45.30
  -1  -5   1  251.17   39.50
   1   5  -1  265.17   46.10
  -1   5   1  239.58   49.30
  -1   5   1  239.98   27.90
   1   5  -1  252.27   27.00
  -1   5   1  244.98   27.00
   1   5  -1  184.78   65.89
   1   5  -1  224.38   49.30
   1   5  -1  252.77   27.90
   0  -5   1  166.18   17.90
   0  -5  -1  170.38   18.50
   0  -5  -1  187.08   32.80
   0  -5   1  180.88   32.80
   0  -5   1  161.08   26.40
   0  -5  -1  168.78   17.90
   0  -5   1  167.18   18.50
   0   5  -1  159.18   17.90
   0   5  -1  159.48   18.50
   0   5   1  179.58   32.80
   0   5   1  155.68   18.50
   0   5   1  157.48   17.90
   0   5  -1  165.88   26.60
   0   5  -1  219.58   31.50
   0   5   1  194.38   26.50
   0   5  -1  167.08   32.80
  -1  -5  -1  101.09   11.20
  -1  -5  -1  107.29   11.60
   1  -5   1  106.79   11.60
   1  -5   1  106.29   11.20
  -1  -5  -1   85.29   17.10
  -1  -5  -1   98.89   20.50
   1   5   1  102.39   11.60
   1   5   1  103.89   11.20
  -1   5  -1  100.39   11.20
  -1   5  -1  104.89   11.60
   1   5   1  137.89   21.50
  -1   5  -1  104.89   16.90
   1   5   1  107.19   17.50
  -1   5  -1  111.69   20.60
  -2  -5  -1   50.59   12.40
  -2  -5  -1  108.89   17.10
  -2  -5  -1   73.59    7.70
   2  -5   1   73.09    7.70
   2  -5   1   72.69    7.90
  -2  -5  -1   72.49    7.90
  -2   5  -1   73.89   14.20
  -2   5  -1   68.29    7.90
   2   5   1   72.39    8.00
   2   5   1   74.19    7.70
   2   5   1   74.49   17.80
  -2   5  -1   68.79    7.70
  -3  -5  -1  113.19   21.50
  -3  -5  -1   94.89   17.70
  -3  -5  -1  104.99   11.40
  -3  -5  -1   69.49   27.90
  -3   5  -1  109.69   20.40
  -3   5  -1  102.49   11.40
  -3   5  -1  105.39   11.00
   3   5   1  104.09   11.10
  -4  -5  -1   10.20    9.30
  -4  -5  -1   -0.80    4.60
  -4  -5  -1   -0.80    1.60
  -4  -5  -1   -0.40    8.60
   4   5   1    1.30    0.40
  -4   5  -1    2.80    1.40
  -4   5  -1    2.00    0.40
  -5  -5  -1  112.89   27.20
  -5  -5  -1  122.49   22.50
  -5   5  -1  129.49   14.40
  -5   5  -1  135.89   25.80
  -6   5  -1    8.90    2.90
  -6  -6   1   17.00    8.60
  -6   6   1   15.20    4.20
  -6   6   1   58.49   32.10
  -5  -6   1   10.10    6.50
  -5  -6   1   -6.80   11.70
   5   6  -1    3.70    0.60
  -5   6   1    4.20    2.20
  -5   6   1    4.20    0.70
  -4  -6   1    3.40    0.90
  -4  -6   1   20.20   11.00
  -4  -6   1    0.60    1.10
  -4  -6   1    2.30    8.70
  -4  -6   1    1.40    5.30
  -4   6   1    3.20    0.50
  -4   6   1    4.10    1.70
   4   6  -1    3.60    0.50
  -3  -6   1   17.10    1.80
  -3  -6   1   13.90   11.30
  -3  -6   1    5.60    8.20
  -3  -6   1   16.80    6.00
  -3   6   1   15.20    1.80
   3   6  -1   14.30    1.70
   3   6  -1   17.90    1.90
  -3   6   1   13.70    3.60
   2  -6  -1  118.79   12.20
  -2  -6   1   80.29   18.30
  -2  -6   1  113.99   30.50
  -2  -6   1  105.19   23.40
  -2  -6   1  119.39   12.20
  -2  -6   1  114.39   21.50
   2  -6  -1  110.09   11.80
  -2   6   1  109.89   11.80
   2   6  -1  103.79   12.20
  -2   6   1  105.59   12.20
  -2   6   1  103.89   21.70
   2   6  -1  145.79   25.30
   2   6  -1  108.09   11.80
   2   6  -1  135.39   31.40
  -1  -6   1  961.00  103.69
   1  -6  -1  992.40  100.49
  -1  -6   1  989.10  183.18
   1  -6  -1  997.00  103.69
  -1  -6   1 1034.50  100.49
   1  -6  -1 1027.60  183.28
  -1  -6   1  798.42  143.79
  -1  -6   1 1002.00  158.78
  -1   6   1  948.61  183.28
  -1   6   1  927.91  100.49
   1   6  -1  929.81  103.69
   1   6  -1  940.11  100.49
   1   6  -1  905.21  159.28
   1   6  -1  854.21  183.18
   1   6  -1  844.22  237.98
  -1   6   1  902.31  103.69
   0  -6   1   89.19   15.80
   0  -6  -1   79.59    8.60
   0  -6   1   79.99    8.90
   0  -6  -1   90.49   15.80
   0  -6   1   73.19   13.30
   0  -6  -1   81.59    8.90
   0  -6   1   79.59    8.60
   0   6  -1  129.09   17.80
   0   6   1   96.09   13.90
   0   6  -1   93.09   13.80
   0   6  -1   75.39    8.90
   0   6  -1   79.09   15.80
   0   6   1   75.29    8.90
   0   6   1   81.59   15.80
   0   6   1   76.59    8.60
   0   6  -1   76.09    8.60
  -1  -6  -1   37.20    3.90
  -1  -6  -1   37.00    7.30
  -1  -6  -1   36.30    4.10
   1  -6   1   36.50    3.90
  -1  -6  -1   38.60    7.30
   1  -6   1   42.90    4.10
  -1   6  -1   35.00    3.90
   1   6   1   36.60    3.90
   1   6   1   60.29   12.60
   1   6   1   29.40    7.40
  -1   6  -1   34.70    4.10
   1   6   1   30.40    7.40
   1   6   1   37.30    4.10
  -1   6  -1   41.80    7.00
  -1   6  -1   35.00    7.30
   2  -6   1  224.38   23.40
  -2  -6  -1  220.48   23.40
   2  -6   1  208.28   22.70
  -2  -6  -1  203.98   33.70
  -2  -6  -1  242.48   39.00
   2   6   1  225.18   22.70
   2   6   1  197.68   41.60
   2   6   1  267.57   40.40
   2   6   1  206.98   23.50
  -2   6  -1  206.68   41.50
  -2   6  -1  205.28   23.40
  -2   6  -1  209.08   22.70
  -3  -6  -1   17.10    9.50
   3  -6   1    1.40    0.30
  -3  -6  -1    2.60    1.20
  -3  -6  -1   -5.90    5.60
  -3  -6  -1    7.20    4.70
   3   6   1    1.50    0.40
   3   6   1    2.80    0.60
  -3   6  -1    0.50    1.40
  -3   6  -1    2.40    0.30
  -3   6  -1    2.30    0.40
  -4  -6  -1    8.00   11.60
  -4  -6  -1   33.30   12.70
  -4  -6  -1   39.70    8.80
   4   6   1   34.10    3.70
  -4   6  -1   35.90    3.80
  -4   6  -1   31.40    7.00
  -5  -6  -1  116.99   21.60
  -5  -6  -1  121.99   26.50
  -5   6  -1  129.39   24.40
  -5   6  -1  120.29   13.60
  -6  -6  -1    2.40    6.80
  -6  -6  -1    0.30    0.80
  -6   6  -1   -1.70    1.80
  -6  -7   1   -0.40    7.30
  -6   7   1    4.80    2.50
  -5  -7   1   20.70    7.50
  -5  -7   1   11.90   13.20
   5   7  -1   12.60    1.50
  -5   7   1   12.00    1.50
  -5   7   1   12.00    3.50
  -4  -7   1   15.50   12.30
  -4  -7   1   10.30   10.30
  -4  -7   1   15.80    6.50
  -4   7   1   15.70    4.20
  -4   7   1   18.60    2.10
   4   7  -1   18.30    2.00
  -3  -7   1   -1.70    4.40
  -3  -7   1    6.50    7.90
  -3  -7   1    4.00   10.90
  -3   7   1   -0.50    1.20
   3   7  -1    0.30    0.40
  -3   7   1    0.20    0.30
   3   7  -1   -0.20    0.30
  -2  -7   1  110.99   11.60
  -2  -7   1   70.29   17.60
   2  -7  -1  110.79   11.60
   2  -7  -1  104.89   11.20
  -2  -7   1  107.29   20.40
  -2  -7   1  125.59   23.30
   2   7  -1  104.79   11.20
   2   7  -1  105.09   11.60
  -2   7   1   98.89   11.60
  -2   7   1  101.69   11.20
   2   7  -1   93.59   30.70
  -2   7   1  109.19   20.70
   1  -7  -1  298.97   30.60
  -1  -7   1  274.97   30.60
  -1  -7   1  285.97   55.69
  -1  -7   1  300.27   50.49
  -1  -7   1  268.47   44.70
   1  -7  -1  293.67   55.79
   1  -7  -1  294.57   31.60
  -1  -7   1  293.57   31.50
  -1   7   1  317.17   55.89
   1   7  -1  340.37   74.29
  -1   7   1  294.77   31.50
   1   7  -1  270.17   30.60
   1   7  -1  281.57   51.99
   1   7  -1  276.57   31.50
  -1   7   1  274.77   30.60
   1   7  -1  264.47   55.79
   0  -7  -1  526.95   53.39
   0  -7   1  468.55   76.69
   0  -7  -1  552.04   97.39
   0  -7   1  508.15   55.09
   0  -7  -1  497.85   55.09
   0  -7   1  528.65   97.29
   0  -7   1  509.45   53.39
   0   7   1  470.05   53.39
   0   7   1  511.45   97.39
   0   7   1  449.66   55.09
   0   7  -1  545.25   85.69
   0   7  -1  512.95   97.29
   0   7  -1  557.44   77.09
   0   7  -1  456.15   53.39
   0   7  -1  472.35   55.09
   0   7   1  521.45   76.89
  -1  -7  -1  255.67   25.40
   1  -7   1  253.37   25.30
  -1  -7  -1  265.57   46.30
   1  -7   1  256.67   26.20
  -1  -7  -1  251.87   37.20
  -1  -7  -1  242.98   26.20
  -1   7  -1  252.07   46.30
   1   7   1  216.48   26.20
  -1   7  -1  233.38   26.20
   1   7   1  228.38   43.40
  -1   7  -1  231.48   25.30
   1   7   1  198.38   46.30
   1   7   1  227.88   37.50
  -1   7  -1  247.28   37.10
   1   7   1  207.98   25.40
   2  -7   1  741.43   78.79
  -2  -7  -1  710.73  143.79
  -2  -7  -1  802.62  125.29
  -2  -7  -1  696.63  113.39
   2   7   1  775.72   78.89
   2   7   1  860.01  126.79
  -2   7  -1  739.93   78.79
  -2   7  -1  781.92  143.79
  -2   7  -1  719.93   81.39
   2   7   1  683.43   81.39
   3  -7   1   20.00    2.30
  -3  -7  -1   31.10   12.30
  -3  -7  -1   30.80    6.90
  -3  -7  -1   17.80    4.50
  -3   7  -1   21.80    2.40
   3   7   1   23.10    2.50
  -3   7  -1   21.30    2.30
   3   7   1   22.80    2.30
  -3   7  -1   22.50    4.60
  -4  -7  -1  117.39   18.30
  -4  -7  -1  120.49   23.20
  -4   7  -1   92.49   19.50
   4   7   1   99.09   10.60
  -4   7  -1   99.49   10.90
  -5  -7  -1    8.60   13.30
  -5  -7  -1   23.70    7.80
   5   7   1   19.50    2.10
  -5   7  -1   17.00    4.50
  -5   7  -1   17.50    2.20
  -6  -7  -1    1.10    0.80
  -6  -7  -1    3.10    7.00
  -6   7  -1    0.60    2.00
  -6  -8   1   61.59   14.20
  -6   8   1   58.39   12.40
   6   8  -1   59.79    6.40
  -5  -8   1    3.50    6.40
  -5  -8   1    4.00   13.00
  -5   8   1    4.80    2.50
  -5   8   1    6.60    1.00
   5   8  -1    8.30    1.00
  -4  -8   1   22.80    8.10
  -4  -8   1   23.30   14.70
  -4  -8   1   18.50   12.20
  -4   8   1   28.30    3.30
   4   8  -1   38.20    3.50
   4   8  -1   28.20    3.20
  -4   8   1   24.60    6.30
  -3  -8   1   -1.20    5.10
  -3  -8   1    6.40    7.50
  -3  -8   1  -15.50   10.80
  -3   8   1    0.30    0.30
   3   8  -1    0.50    0.40
  -3   8   1   -1.00    1.20
   3   8  -1   -1.80    8.70
   3   8  -1   -0.80    0.30
   2  -8  -1   28.10    3.00
  -2  -8   1   22.30    7.10
  -2  -8   1   28.20    5.50
  -2  -8   1   29.10   12.60
   2   8  -1   16.10   14.20
   2   8  -1   28.60    3.10
   2   8  -1   26.50    3.00
  -2   8   1   32.00    6.00
  -2   8   1   26.90    3.00
  -2   8   1   28.70    3.20
  -1  -8   1   10.40    4.60
   1  -8  -1    6.40    0.90
  -1  -8   1    8.60    1.80
  -1   8   1    7.10    0.90
  -1   8   1    6.50    2.20
   1   8  -1    7.70    2.00
  -1   8   1    8.20    4.00
   1   8  -1    6.30    1.00
  -1   8   1    7.20    1.00
   1   8  -1   11.10   10.50
   1   8  -1    8.30    0.90
   0  -8   1  200.08   35.30
   0  -8   1  232.38   24.10
   0  -8   1  260.07   44.10
   0  -8  -1  239.88   24.10
   0  -8  -1  260.07   44.10
   0   8   1  236.48   35.80
   0   8   1  210.08   24.90
   0   8   1  206.08   24.10
   0   8  -1  229.48   44.10
   0   8  -1  204.18   24.90
   0   8  -1  229.28   35.80
   0   8   1  234.88   44.20
   0   8  -1  206.88   24.10
  -1  -8  -1  196.48   34.00
   1  -8   1  185.78   18.60
  -1  -8  -1  180.88   27.90
  -1   8  -1  207.08   28.00
  -1   8  -1  168.58   19.20
   1   8   1  211.88   33.70
  -1   8  -1  166.18   18.60
  -1   8  -1  179.58   34.00
   1   8   1  162.68   34.10
   1   8   1  163.18   19.20
   1   8   1  163.68   18.60
  -2  -8  -1  232.68   37.40
   2  -8   1  245.48   25.20
  -2  -8  -1  250.67   46.00
  -2  -8  -1  326.07   43.20
  -2   8  -1  235.68   25.20
   2   8   1  204.38   60.89
   2   8   1  230.98   26.00
   2   8   1  232.08   25.20
  -2   8  -1  229.58   46.10
  -2   8  -1  267.87   37.00
  -2   8  -1  222.08   26.00
   3  -8   1    1.40    0.30
  -3  -8  -1    2.90    1.20
  -3  -8  -1   10.40   10.20
  -3  -8  -1    4.00    4.80
   3   8   1    2.30    0.40
  -3   8  -1    2.40    0.30
  -3   8  -1    2.00    0.50
  -3   8  -1    1.80    1.40
  -3   8  -1    6.20    3.60
   3   8   1    1.40    0.50
  -4  -8  -1   39.10   14.20
  -4  -8  -1   23.70    8.00
  -4   8  -1   21.10    5.70
  -4   8  -1   26.50    3.00
   4   8   1   27.70    2.90
  -5  -8  -1   35.80    8.90
  -5  -8  -1   46.20   16.30
  -5   8  -1   29.10    3.10
   5   8   1   26.80    3.00
  -5   8  -1   22.70    6.00
  -6  -8  -1    1.20    0.90
  -6  -8  -1  -10.80    6.70
  -6   8  -1   -2.10    1.90
  -6  -9   1   24.90   10.00
   6   9  -1   30.50    3.30
  -6   9   1   29.20    7.10
  -5  -9   1    0.30    6.60
  -5  -9   1   -4.20   15.60
  -5   9   1    5.80    2.50
   5   9  -1    2.50    0.60
  -5   9   1    3.70    0.70
  -4  -9   1    7.50    6.00
  -4  -9   1   16.40   14.20
   4   9  -1    0.90    0.70
  -4   9   1    1.20    0.50
   4   9  -1    2.30    0.50
  -4   9   1    2.20    1.90
   3  -9  -1    2.80    0.40
  -3  -9   1    8.70   11.80
  -3  -9   1   -6.00    4.70
   3   9  -1    3.40    0.50
   3   9  -1   22.50    8.90
  -3   9   1    5.10    0.60
   3   9  -1    4.30    0.60
  -3   9   1    4.10    0.40
  -3   9   1    5.60    1.90
  -2  -9   1   -1.20   10.00
   2  -9  -1    0.30    0.20
  -2  -9   1   -0.40    0.60
  -2  -9   1    2.70    4.70
  -2   9   1    0.30    0.20
   2   9  -1    0.20    0.30
  -2   9   1   -0.40    0.30
   2   9  -1    0.90    0.40
   2   9  -1   -1.80    1.20
  -2   9   1   -0.40    1.20
   2   9  -1    2.70   13.50
  -1  -9   1   11.20    5.20
  -1  -9   1   13.40    2.50
   1  -9  -1   12.70    1.30
   1   9  -1    8.50    2.60
  -1   9   1    9.60    1.20
  -1   9   1   12.80    2.90
   1   9  -1   10.90    1.40
  -1   9   1   12.90    1.40
  -1   9   1   10.90    5.10
   1   9  -1   10.20    1.30
   0  -9  -1 1172.88  205.48
   0  -9   1 1067.49  161.28
   0  -9   1 1215.48  205.48
   0   9  -1  979.70  112.69
   0   9   1  974.30  116.29
   0   9   1  967.40  112.69
   0   9   1 1096.29  205.58
   0   9  -1 1019.50  116.29
   0   9  -1 1060.09  205.48
  -1  -9  -1  245.58   42.40
   1  -9   1  286.17   28.90
  -1  -9  -1  313.17   52.79
  -1   9  -1  267.77   52.79
   1   9   1  261.57   28.90
  -1   9  -1  260.27   29.80
   1   9   1  260.37   29.80
  -1   9  -1  299.37   42.50
   1   9   1  256.57   52.89
  -1   9  -1  266.97   28.90
   2  -9   1   40.00    4.10
  -2  -9  -1   44.40    7.60
  -2  -9  -1   28.40    8.20
  -2   9  -1   29.60    7.70
  -2   9  -1   36.60    4.20
   2   9   1   23.70   13.70
   2   9   1   38.50    4.30
  -2   9  -1   45.40    8.10
   2   9   1   36.00    4.10
  -2   9  -1   38.00    4.10
  -3  -9  -1   -0.50    1.00
  -3  -9  -1   11.60   10.00
   3  -9   1    0.10    0.10
  -3  -9  -1   -4.60    4.60
   3   9   1    0.80    0.50
  -3   9  -1   -0.20    0.40
   3   9   1   -0.70    0.30
  -3   9  -1    0.20    0.20
  -3   9  -1   -0.30    1.30
  -3   9  -1   -4.50    3.80
  -4  -9  -1    4.70    5.80
  -4  -9  -1   10.40   11.80
   4   9   1    4.50    0.60
   4   9   1    5.00    1.00
  -4   9  -1    3.50    0.70
  -4   9  -1    4.00    2.10
  -5  -9  -1   37.70    9.30
  -5  -9  -1   18.20   15.00
   5   9   1   24.70    2.60
  -5   9  -1   18.90    5.40
  -5   9  -1   22.90    2.70
  -6  -9  -1   21.90    9.20
  -6   9  -1   15.30    4.40
  -6 -10   1   -1.60    7.70
  -6  10   1    0.50    2.50
   6  10  -1   -1.10    0.50
  -5 -10   1   33.40   17.00
  -5 -10   1   -1.10    6.90
   5  10  -1    3.40    0.70
  -5  10   1    4.90    2.60
  -5  10   1    6.60    0.80
  -4 -10   1   53.59   18.20
  -4 -10   1   55.09   11.30
   4  10  -1   38.40    4.50
   4  10  -1   47.00    4.80
  -4  10   1   41.90    8.80
  -4  10   1   40.50    4.70
   3 -10  -1    6.90    0.90
  -3 -10   1    0.50    5.40
  -3 -10   1   15.30   12.20
  -3  10   1   12.00    2.80
  -3  10   1    9.90    1.10
   3  10  -1   42.50    9.90
  -3  10   1    8.40    0.90
   3  10  -1   10.50    1.10
   3  10  -1    7.50    1.00
  -2 -10   1   18.80    3.60
   2 -10  -1   18.90    1.90
  -2 -10   1   26.20   11.50
  -2 -10   1    6.30    5.90
   2  10  -1   10.90    3.80
   2  10  -1   17.20    2.00
  -2  10   1   16.10    4.10
   2  10  -1   16.40    2.00
   2  10  -1    8.00   14.50
  -2  10   1   16.90    2.00
  -2  10   1   18.30    1.90
  -1 -10   1  604.44  112.09
   1 -10  -1  627.64   61.49
  -1 -10   1  613.44   88.89
  -1  10   1  556.44   61.49
   1  10  -1  541.45   63.49
   1  10  -1  539.35   61.49
   1  10  -1  578.24  112.19
  -1  10   1  552.84   63.49
  -1  10   1  611.44  112.29
   0 -10   1   24.80    5.50
   0  10  -1   19.10    2.20
   0  10  -1   18.40    2.30
   0  10   1   19.60    2.20
   0  10   1   21.80    2.40
   0  10   1   24.20    4.60
   0  10  -1   21.10    4.50
  -1 -10  -1   19.60    3.40
  -1 -10  -1   25.90    5.50
   1 -10   1   16.40    1.70
   1  10   1   13.50    3.60
  -1  10  -1   13.30    1.70
  -1  10  -1   14.80    3.50
   1  10   1   14.30    1.80
   1  10   1   15.00    1.70
  -1  10  -1   14.40    1.80
  -2 -10  -1    6.00    1.60
   2 -10   1    6.30    0.60
  -2 -10  -1    4.60    4.80
  -2  10  -1    5.00    0.60
   2  10   1    4.40    0.80
  -2  10  -1    2.60    4.70
  -2  10  -1    7.20    0.80
   2  10   1    1.20    2.00
   2  10   1    6.40   10.20
  -2  10  -1    4.10    1.90
   2  10   1    4.50    0.70
   3 -10   1   35.40    3.90
  -3 -10  -1   55.79   14.20
  -3 -10  -1   42.30    7.30
  -3 -10  -1   30.90    8.80
   3  10   1   33.70    3.90
  -3  10  -1   35.90    3.90
   3  10   1   35.60    4.10
  -3  10  -1   35.70    4.10
  -3  10  -1   56.79    8.50
  -3  10  -1   33.20    7.50
  -4 -10  -1    9.00    6.40
  -4 -10  -1    5.10   11.20
  -4  10  -1    0.60    0.40
   4  10   1    2.60    0.80
   4  10   1   -0.80    0.40
  -4  10  -1    1.20    1.80
  -5 -10  -1    0.60   13.10
  -5 -10  -1   -0.10    5.80
  -5  10  -1    0.20    0.50
  -5  10  -1    1.60    2.20
   5  10   1    1.80    0.50
  -6 -10  -1    4.10    7.10
  -6  10  -1    1.50    2.30
  -6 -11   1    4.40    7.80
   6  11  -1    6.60    1.00
  -6  11   1    8.20    3.40
  -5 -11   1   -0.50    6.50
  -5 -11   1   -3.00   15.00
   5  11  -1    1.90    0.50
  -5  11   1    3.60    0.70
  -5  11   1    0.20    2.10
  -4 -11   1   12.60    7.80
  -4 -11   1   49.50   15.90
  -4  11   1   16.90    5.00
   4  11  -1   28.50    2.60
   4  11  -1   19.40    2.40
  -4  11   1   20.40    2.50
  -3 -11   1    4.70   11.70
  -3 -11   1   -2.80    5.30
   3 -11  -1    1.00    0.20
  -3  11   1    0.00    1.70
  -3  11   1    1.50    0.50
  -3  11   1    0.70    0.20
   3  11  -1    0.90    0.40
   3  11  -1   19.30    9.10
   3  11  -1    1.50    0.50
  -2 -11   1    6.10    5.30
  -2 -11   1    5.30    1.40
   2 -11  -1    5.20    0.60
  -2  11   1    5.00    0.60
  -2  11   1    5.30    0.80
   2  11  -1   13.90   14.90
   2  11  -1    5.20    0.70
   2  11  -1    5.30    2.00
   2  11  -1    5.60    0.80
  -2  11   1    4.60    2.10
  -1 -11   1   41.90    7.20
  -1 -11   1   39.80    8.20
  -1  11   1   42.10    7.50
   1  11  -1   34.80    7.30
   1  11  -1   34.80    3.80
  -1  11   1   34.50    4.00
  -1  11   1   34.70    3.80
   1  11  -1   31.00    4.00
   0 -11   1   -0.80    3.50
   0  11   1   -0.10    0.20
   0  11   1    0.10    0.40
   0  11  -1   -0.20    1.30
   0  11   1   -0.50    1.40
   0  11  -1   -0.20    0.40
   0  11  -1   -1.20    0.20
  -1 -11  -1   21.20    5.90
  -1 -11  -1   24.00    4.20
   1  11   1   18.20    2.10
  -1  11  -1   20.50    4.20
   1  11   1   18.30    2.20
  -1  11  -1   18.70    2.10
   1  11   1   16.40    4.30
  -1  11  -1   17.50    2.20
   2 -11   1  101.89    9.90
  -2 -11  -1   99.99   18.30
  -2 -11  -1   91.09   16.60
   2  11   1   52.79   26.80
  -2  11  -1   92.29   18.40
  -2  11  -1   90.09   10.30
  -2  11  -1   92.59    9.90
   2  11   1   88.99   10.00
   2  11   1   88.89   10.30
   3 -11   1    1.10    0.20
  -3 -11  -1    2.70    1.10
  -3 -11  -1    4.10    5.30
  -3  11  -1   -1.00    1.50
   3  11   1    0.20    0.40
  -3  11  -1   -8.80    4.70
  -3  11  -1    1.30    0.20
   3  11   1    1.30    0.50
  -3  11  -1    1.20    0.50
  -4 -11  -1    0.80   12.30
  -4 -11  -1    8.40    6.50
  -4  11  -1    8.80    2.60
   4  11   1    6.20    0.90
  -4  11  -1    6.90    1.00
   4  11   1    7.30    1.20
  -5 -11  -1    4.80    6.90
  -5 -11  -1   -7.90   13.50
  -5  11  -1    3.80    0.70
  -5  11  -1    2.80    2.20
   5  11   1    3.80    0.70
  -6 -11  -1   -5.40    6.80
  -6  11  -1   -0.40    2.50
  -5 -12   1   31.50   18.20
  -5 -12   1   22.90   10.00
  -5  12   1   27.40    7.60
  -5  12   1   31.80    3.90
   5  12  -1   48.50    4.20
   5  12  -1   32.90    3.70
  -4 -12   1   -8.00   12.40
  -4 -12   1   -3.10    6.70
   4  12  -1    0.10    0.50
  -4  12   1   -1.30    1.90
   4  12  -1    0.90    0.70
  -4  12   1    1.20    0.50
  -3 -12   1  114.99   20.30
  -3 -12   1  126.09   25.90
   3  12  -1  107.09   12.30
  -3  12   1  111.69   11.90
  -3  12   1  115.19   22.20
   3  12  -1  109.89   11.90
  -3  12   1  113.29   12.30
  -2 -12   1   17.90    3.70
  -2 -12   1    3.90    5.80
   2 -12  -1   20.20    1.90
  -2  12   1   20.20    4.40
   2  12  -1   14.10    4.00
   2  12  -1   16.20   16.20
  -2  12   1   17.40    1.90
  -2  12   1   15.80    2.10
   2  12  -1   17.20    2.00
   2  12  -1   15.80    2.00
  -1 -12   1   33.70    7.10
  -1  12   1   24.00    2.60
   1  12  -1   26.00    5.30
   1  12  -1   23.70    2.80
  -1  12   1   29.30    5.50
   1  12  -1   21.40    2.60
  -1  12   1   26.40    2.80
   0 -12   1   73.59   12.70
   0  12  -1   69.79    7.80
   0  12   1   70.39    7.50
   0  12   1   70.09    7.80
   0  12  -1   76.59   14.00
   0  12   1   75.49   14.10
   0  12  -1   65.89    7.50
  -1 -12  -1    0.40    4.20
   1  12   1    0.80    1.50
   1  12   1   -0.40    0.30
  -1  12  -1    0.20    0.40
  -1  12  -1    2.00    1.50
   1  12   1    2.00    0.50
  -1  12  -1    0.70    0.30
  -2 -12  -1    8.20    5.30
  -2 -12  -1    8.10    1.90
   2  12   1    7.00    1.00
   2  12   1    5.70   11.30
  -2  12  -1    4.60    2.20
   2  12   1    7.50    0.80
  -2  12  -1    6.10    0.80
  -2  12  -1    5.70    0.90
   2  12   1    7.40    2.50
  -3 -12  -1   -0.80    5.20
   3  12   1    1.80    2.40
   3  12   1    1.40    0.50
   3  12   1   -0.50    0.40
  -3  12  -1    0.80    0.50
  -3  12  -1   -1.10    1.60
  -3  12  -1    1.50    0.30
  -4 -12  -1   -1.80    6.10
   4  12   1    2.60    0.60
  -4  12  -1    2.10    2.20
  -4  12  -1    2.90    0.70
   4  12   1    4.00    0.90
  -5 -12  -1   34.70   10.70
  -5 -12  -1   61.39   19.30
  -5  12  -1   28.70    7.90
   5  12   1   36.70    4.00
  -5  12  -1   37.70    4.10
  -5 -13   1    3.60    7.40
  -5 -13   1    2.30   16.60
   5  13  -1    3.70    0.70
  -5  13   1    4.00    0.80
  -5  13   1    3.70    2.60
  -4 -13   1    2.30    6.50
  -4 -13   1   -5.40   13.70
  -4  13   1    2.80    2.30
  -4  13   1   -0.10    0.50
   4  13  -1    0.50    0.60
   4  13  -1    1.30    0.50
  -3 -13   1   17.70    7.40
  -3  13   1   18.70    4.50
   3  13  -1   17.60    2.00
  -3  13   1   16.40    1.90
  -3  13   1   18.20    2.10
   3  13  -1   20.70    2.20
  -2 -13   1   96.39   15.70
  -2 -13   1   90.09   15.70
   2  13  -1   87.29   28.50
  -2  13   1   78.99    8.90
   2  13  -1   80.29    8.60
  -2  13   1   73.29   16.10
  -2  13   1   77.99    8.60
   2  13  -1   76.79    8.90
  -1 -13   1  177.48   29.80
  -1  13   1  184.68   19.60
   1  13  -1  187.58   36.00
   1  13  -1  181.18   19.60
   1  13  -1  179.08   20.30
  -1  13   1  181.18   20.30
  -1  13   1  197.28   36.10
   0  13  -1   41.60    4.60
   0  13   1   37.30    4.80
   0  13  -1   47.80    8.80
   0  13  -1   47.00    4.80
   0  13   1   45.50    8.90
   0  13   1   42.40    4.60
   1  13   1   33.80    8.40
   1  13   1   40.40    4.50
  -1  13  -1   40.10    4.30
  -1  13  -1   42.60    8.30
  -1  13  -1   38.20    4.50
   1  13   1   43.40    4.40
  -2 -13  -1    0.00    5.00
  -2 -13  -1    1.30    1.20
   2  13   1   -5.30   12.20
  -2  13  -1   -0.70    1.50
   2  13   1   -0.40    0.30
   2  13   1    1.00    0.40
  -2  13  -1   -0.50    0.40
  -2  13  -1    0.60    0.30
   2  13   1    2.80    1.90
  -3 -13  -1  367.86   54.89
   3  13   1  356.86   37.00
   3  13   1  351.66   38.20
  -3  13  -1  316.17   38.20
  -3  13  -1  349.27   36.90
  -3  13  -1  359.56   67.79
  -4 -13  -1   92.39   18.00
   4  13   1  104.59   10.60
  -4  13  -1   93.09   10.50
  -4  13  -1   87.29   19.00
   4  13   1   94.09   10.20
  -5 -13  -1   16.60    8.30
   5  13   1   18.30    2.40
  -5  13  -1   15.70    4.60
   5  13   1   18.10    2.00
  -5  13  -1   15.00    2.10
  -5 -14   1   -3.80    7.60
  -5 -14   1  -23.90   16.90
  -5  14   1    8.20    3.10
   5  14  -1    3.00    0.70
  -5  14   1    5.10    0.90
  -4 -14   1   74.69   17.40
  -4  14   1   88.89    9.90
  -4  14   1   78.99   18.00
   4  14  -1   99.29   10.00
   4  14  -1   87.49    9.60
  -3 -14   1  130.59   24.90
  -3  14   1  146.69   15.20
  -3  14   1  149.79   15.70
   3  14  -1  139.69   15.70
  -3  14   1  125.69   28.10
   3  14  -1  143.19   15.20
  -2 -14   1   74.49   12.20
  -2 -14   1   43.80   12.20
  -2  14   1   56.49    6.90
  -2  14   1   64.99   12.60
   2  14  -1   58.89    6.60
   2  14  -1   64.49    6.90
  -2  14   1   62.89    6.60
   2  14  -1   46.30   24.60
   2  14  -1   49.80   12.40
  -1 -14   1   11.90    6.00
  -1  14   1   17.40    1.90
   1  14  -1   14.80    2.00
   1  14  -1   16.70    4.10
   1  14  -1   17.30    1.90
  -1  14   1   20.90    4.30
  -1  14   1   16.30    2.00
   0  14   1   -0.10    0.40
   0  14   1    1.10    1.70
   0  14  -1   -1.10    1.40
   0  14  -1    0.10    0.30
   0  14  -1   -0.50    0.40
   0  14   1   -0.10    0.30
   1  14   1   -0.50    0.40
  -1  14  -1   -0.30    1.50
   1  14   1    2.10    1.90
   1  14   1   -0.50    0.30
  -1  14  -1   -0.70    0.50
  -1  14  -1    0.00    0.30
  -2 -14  -1   31.80    8.70
   2  14   1   24.10    7.00
  -2  14  -1   37.00    7.20
  -2  14  -1   35.00    3.60
   2  14   1   30.90    3.60
   2  14   1   32.90    3.80
  -2  14  -1   33.80    3.70
  -3 -14  -1    5.10    6.40
   3  14   1    7.80    1.00
   3  14   1    4.90    0.90
  -3  14  -1    3.50    0.90
  -3  14  -1    7.60    0.80
   3  14   1    4.60    2.90
  -3  14  -1    6.00    2.50
  -4 -14  -1   30.50    9.50
  -4  14  -1   21.50    2.70
  -4  14  -1   21.80    5.50
   4  14   1   21.60    2.60
   4  14   1   27.40    2.90
  -5 -14  -1   10.00    8.80
  -5  14  -1   12.70    1.70
  -5  14  -1   12.20    4.00
   5  14   1   18.30    2.10
   5  14   1   11.50    1.60
  -5 -15   1   -1.60    8.00
  -5  15   1    4.10    3.10
   5  15  -1    4.30    0.80
  -5  15   1    5.50    0.90
  -4 -15   1  -11.30    6.00
   4  15  -1    0.40    0.70
   4  15  -1   -0.90    0.40
  -4  15   1    0.00    2.10
  -4  15   1    0.80    0.60
  -3 -15   1   -5.80    5.40
  -3  15   1    2.30    2.60
  -3  15   1    3.50    0.50
  -3  15   1    4.80    0.80
   3  15  -1    2.70    0.70
   3  15  -1    5.30    0.80
  -2 -15   1   20.00    7.50
   2  15  -1   13.10    4.00
  -2  15   1   16.30    1.90
  -2  15   1   16.20    1.80
  -2  15   1   16.80    4.20
   2  15  -1   15.10    1.90
   2  15  -1   14.90    1.80
  -1 -15   1   77.29   14.50
  -1  15   1   80.09    8.50
   1  15  -1   69.09    8.40
   1  15  -1   73.69   15.20
  -1  15   1   77.69    8.10
   1  15  -1   74.99    8.10
  -1  15   1   81.69   15.40
   0  15  -1    9.40    1.20
   0  15  -1    8.00    1.10
   0  15   1    9.90    1.20
   0  15   1    9.20    1.10
   0  15   1    8.60    3.00
   0  15  -1   12.70    2.90
   1  15   1   71.19    8.20
   1  15   1   69.79    7.90
  -1  15  -1   76.79    7.90
  -1  15  -1   74.69    8.20
   1  15   1   67.49   14.90
  -1  15  -1   84.19   14.90
  -2 -15  -1   33.60    8.30
  -2  15  -1   25.20    2.80
   2  15   1   14.40    5.50
  -2  15  -1   28.70    5.70
   2  15   1   22.60    2.70
   2  15   1   27.20    2.80
  -2  15  -1   24.10    2.60
  -3 -15  -1   47.60   10.40
   3  15   1   30.90    4.00
  -3  15  -1   36.50    3.80
  -3  15  -1   33.20    7.80
  -3  15  -1   32.00    4.00
   3  15   1   40.10    3.90
  -4 -15  -1   -4.80    7.10
   4  15   1   17.30    2.00
  -4  15  -1   14.00    4.30
  -4  15  -1   13.70    1.90
   4  15   1   14.90    1.80
  -5 -15  -1    5.00    7.80
  -5  15  -1    3.20    0.80
   5  15   1    3.00    0.70
   5  15   1    4.10    1.20
  -5  15  -1    3.50    2.80
  -4 -16   1   21.10    9.50
  -4  16   1   28.30    6.60
   4  16  -1   25.30    3.00
   4  16  -1   28.70    3.20
  -4  16   1   26.30    3.10
  -3 -16   1   -0.10    6.80
  -3  16   1    1.30    2.50
   3  16  -1    4.30    0.80
  -3  16   1    4.40    0.90
   3  16  -1    7.30    1.00
  -2 -16   1  156.98   26.60
   2  16  -1  155.18   17.00
   2  16  -1  128.69   30.30
  -2  16   1  168.38   30.60
  -2  16   1  158.08   16.40
   2  16  -1  163.68   16.50
  -2  16   1  146.39   17.00
  -1 -16   1    9.00    6.10
   1  16  -1    9.50    1.20
   1  16  -1   10.00    2.80
  -1  16   1    8.50    1.10
  -1  16   1    9.60    2.90
   1  16  -1    6.10    1.00
  -1  16   1    8.20    1.00
   0  16  -1    2.50    0.50
   0  16   1    2.60    0.50
   0  16  -1    2.30    0.60
   0  16   1    3.40    2.30
   0  16  -1    4.50    2.10
   0  16   1    2.60    0.60
  -1  16  -1   77.79    8.20
   1  16   1   82.69    8.60
   1  16   1   68.09   15.50
   1  16   1   72.59    8.20
  -1  16  -1   76.19   15.50
  -1  16  -1   78.89    8.50
  -2  16  -1  114.89   11.90
  -2  16  -1  125.89   21.50
  -2  16  -1  112.89   11.50
   2  16   1   80.59   21.30
   2  16   1  100.99   11.90
   2  16   1  105.89   11.50
  -3 -16  -1   23.60    8.50
  -3  16  -1   10.00    1.20
   3  16   1    9.70    1.30
   3  16   1   12.50    1.40
  -3  16  -1    8.50    1.30
  -3  16  -1    7.00    3.20
  -4 -16  -1    6.80    7.60
  -4  16  -1   12.90    1.80
   4  16   1   16.00    1.90
  -4  16  -1   14.90    4.20
   4  16   1   12.60    1.60
  -4 -17   1    3.80    7.30
   4  17  -1    5.40    0.90
   4  17  -1    5.70    1.10
  -4  17   1    6.90    3.10
  -4  17   1    6.10    1.00
  -3 -17   1   -3.20    6.30
  -3  17   1    4.90    0.80
   3  17  -1    3.10    0.80
  -3  17   1    7.30    2.80
   3  17  -1    2.50    0.70
  -2 -17   1  126.39   19.60
  -2  17   1  118.99   20.70
  -2  17   1  100.09   11.40
  -2  17   1  108.59   11.00
   2  17  -1   78.29   20.40
   2  17  -1   99.89   11.40
   2  17  -1  104.89   11.00
   1  17  -1  152.88   29.50
  -1  17   1  156.68   29.60
  -1  17   1  143.39   16.50
   1  17  -1  142.69   16.50
   1  17  -1  152.48   15.90
  -1  17   1  149.99   15.90
   0  17  -1    3.40    0.60
   0  17  -1    3.20    0.70
   0  17  -1    5.10    2.40
   0  17   1    6.20    2.50
   0  17   1    2.80    0.50
   0  17   1    1.90    0.70
  -1  17  -1   33.10    3.80
   1  17   1   35.50    3.80
  -1  17  -1   37.60    7.70
   1  17   1   35.20    4.00
  -1  17  -1   33.50    4.00
   1  17   1   35.40    7.80
  -2  17  -1   58.59    5.90
   2  17   1   38.40   11.40
  -2  17  -1   65.79   11.60
   2  17   1   52.59    6.20
   2  17   1   52.09    6.00
  -2  17  -1   58.89    6.20
  -3 -17  -1   67.99   12.30
   3  17   1   39.80    4.70
  -3  17  -1   43.50    4.70
  -3  17  -1   40.80    9.10
   3  17   1   40.60    4.50
  -4 -17  -1    8.40    8.80
  -4  17  -1   12.40    4.30
   4  17   1   14.90    1.80
  -4  17  -1   14.90    1.90
   4  17   1   15.90    2.00
  -4 -18   1    7.70    7.90
  -4  18   1    3.50    0.90
   4  18  -1    4.50    1.00
  -4  18   1    7.00    3.40
   4  18  -1    4.60    0.80
  -3 -18   1   39.50   11.30
   3  18  -1   38.80    4.60
   3  18  -1   43.80    4.80
  -3  18   1   41.30    4.70
  -3  18   1   46.60    9.40
  -2 -18   1   16.90    7.50
  -2  18   1    4.30    2.80
   2  18  -1    5.30    0.90
   2  18  -1    3.30    2.60
   2  18  -1    7.50    1.10
  -2  18   1    6.90    1.00
  -2  18   1    7.30    0.90
  -1  18   1   26.20    5.90
   1  18  -1   25.80    2.80
  -1  18   1   24.50    2.80
   1  18  -1   22.50    2.60
   1  18  -1   22.50    5.50
  -1  18   1   21.90    2.60
   0  18  -1   26.50    6.10
   0  18   1   26.20    6.20
   0  18   1   24.50    2.80
   0  18  -1   25.30    3.00
   0  18  -1   27.50    2.90
   0  18   1   24.70    3.00
   1  18   1    3.60    0.70
  -1  18  -1    3.50    0.70
   1  18   1    3.60    0.60
  -1  18  -1    2.50    2.40
   1  18   1    0.00    2.30
  -1  18  -1    2.70    0.60
   2  18   1    9.90    1.30
   2  18   1    5.70    3.30
  -2  18  -1   12.30    1.30
  -2  18  -1   11.80    3.50
   2  18   1   10.10    1.40
  -2  18  -1   11.30    1.50
  -3  18  -1   12.70    3.90
   3  18   1   10.30    1.50
   3  18   1   15.50    1.80
  -3  18  -1   13.70    1.70
   4  18   1    7.60    1.20
  -4  18  -1    9.90    1.40
   4  18   1   11.30    1.50
  -4  18  -1   10.10    3.60
  -4 -19   1   26.60    9.70
  -4  19   1   15.00    5.10
   4  19  -1   18.30    2.10
  -3 -19   1   -2.50    6.90
  -3  19   1    1.40    2.50
  -3  19   1    1.10    0.70
   3  19  -1   -0.40    0.60
   3  19  -1    1.00    0.50
  -2  19   1   12.10    1.30
   2  19  -1   11.80    1.50
  -2  19   1   11.10    1.50
  -2  19   1   15.10    3.90
   2  19  -1    8.80    1.40
   1  19  -1    9.90    1.30
  -1  19   1   11.00    1.30
   1  19  -1   10.00    3.40
  -1  19   1   14.70    3.70
  -1  19   1   10.00    1.40
   1  19  -1   10.50    1.40
   0  19  -1   59.19   12.50
   0  19   1   55.99    6.50
   0  19   1   58.99    6.70
   0  19  -1   64.29    6.80
   0  19   1   68.79   12.70
   0  19  -1   59.39    6.50
  -1  19  -1   -0.40    0.50
   1  19   1    0.70    0.40
   1  19   1    0.60    0.60
  -1  19  -1    0.50    0.40
  -1  19  -1   -0.10    2.20
   1  19   1    3.10    2.20
   2  19   1    8.20    1.20
   2  19   1   10.90    1.40
  -2  19  -1    9.10    1.30
  -2  19  -1   10.70    1.20
  -2  19  -1    6.80    3.20
  -3  19  -1    9.60    3.50
   3  19   1   11.40    1.30
   3  19   1    8.90    1.40
  -3  19  -1    9.40    1.40
  -3 -20   1   -2.40    7.90
  -3  20   1   -0.20    0.70
   3  20  -1   -0.70    0.50
   3  20  -1   -0.10    0.70
  -3  20   1   -0.90    2.60
  -2  20   1    5.10    1.00
  -2  20   1   11.40    3.50
   2  20  -1    5.90    0.90
  -2  20   1    6.30    0.80
   2  20  -1    6.30    1.10
   1  20  -1    4.10    2.10
  -1  20   1    0.20    0.60
   1  20  -1   -0.20    0.60
  -1  20   1    1.20    2.30
  -1  20   1   -0.90    0.40
   1  20  -1    0.00    0.50
   0  20  -1   15.90    2.10
   0  20  -1   23.30    5.10
   0  20  -1   17.70    2.30
   0  20   1   19.20    5.00
   0  20   1   20.20    2.30
   0  20   1   18.60    2.10
   1  20   1    4.30    0.80
  -1  20  -1    2.60    0.70
  -1  20  -1    4.00    2.50
   1  20   1    2.20    0.60
  -1  20  -1    3.50    0.60
   1  20   1    3.20    2.80
  -2  20  -1    1.70    2.50
   2  20   1    0.60    0.50
  -2  20  -1    1.40    0.60
   2  20   1    0.30    0.60
  -2  20  -1    0.50    0.40
   3  20   1    0.70    0.60
   3  20   1    2.20    0.80
  -3  20  -1   -0.50    2.40
  -3  20  -1    1.60    0.70
   3  21  -1    1.10    0.80
   3  21  -1    2.40    0.60
  -3  21   1    3.20    0.80
  -3  21   1    5.80    3.30
  -2  21   1    6.90    1.00
  -2  21   1    5.90    3.20
   2  21  -1    8.20    0.90
  -2  21   1    4.20    0.80
   2  21  -1    4.80    1.00
  -1  21   1   16.10    2.10
  -1  21   1   16.00    1.90
  -1  21   1   19.20    5.00
   1  21  -1   14.00    2.00
   1  21  -1   16.10    1.90
   1  21  -1   16.60    4.60
   0  21  -1    9.80    3.60
   0  21   1    8.90    1.40
   0  21   1   10.30    1.30
   0  21  -1   11.30    1.50
   0  21  -1    9.00    1.20
   0  21   1   10.40    3.70
   1  21   1   26.50    2.90
   1  21   1   23.20    6.50
   1  21   1   25.30    3.10
  -1  21  -1   31.20    6.60
  -1  21  -1   26.30    3.10
  -1  21  -1   26.30    2.90
   2  21   1    7.80    1.20
  -2  21  -1    6.70    0.90
   2  21   1    6.10    1.00
  -2  21  -1    6.00    3.20
  -2  21  -1    6.30    1.10
   3  21   1    3.10    0.80
   3  21   1   -0.90    0.50
  -3  21  -1    0.90    0.70
  -3  21  -1    1.20    2.70
  -2  22   1    0.20    2.60
  -2  22   1    0.70    0.70
   2  22  -1    0.10    0.50
   2  22  -1    0.70    0.70
   1  22  -1    2.30    2.40
  -1  22   1    0.60    0.50
   1  22  -1   -0.10    0.50
   1  22  -1   -0.20    0.60
  -1  22   1   -0.30    0.60
  -1  22   1   -0.40    2.60
   0  22   1   13.30    1.80
   0  22  -1   13.80    1.60
   0  22  -1   12.40    4.20
   0  22   1   14.20    1.60
   0  22   1   14.20    4.40
   0  22  -1   11.70    1.80
  -1  22  -1    1.00    0.70
   1  22   1    3.80    0.90
  -1  22  -1    1.80    0.60
   1  22   1    4.20    2.90
  -1  22  -1    7.60    3.10
   1  22   1    2.10    0.60
   2  22   1    0.00    0.70
  -2  22  -1    3.40    2.90
  -2  22  -1   -0.90    0.70
   2  22   1   -0.40    0.50
  -1  23   1    0.40    0.70
  -1  23   1    0.70    0.50
  -1  23   1    5.10    3.20
   1  23  -1    0.20    0.50
   1  23  -1    1.10    0.70
   0  23   1    2.70    0.60
   0  23   1    2.50    0.80
   0  23  -1    2.30    0.60
   0  23   1    5.60    3.10
   0  23  -1    4.60    0.90
   0  23  -1    4.30    2.90
  -1  23  -1    7.00    3.30
   1  23   1    1.70    0.60
  -1  23  -1    2.40    0.80
   1  23   1    0.90    0.70
  -1  23  -1    1.40    0.50
  -6   0   2   44.10   22.30
  -6   0   2   23.50   16.00
  -5   0   2   88.89    9.70
  -5   0   2   80.79    9.50
  -5   0   2   94.29   17.50
  -5   0   2  175.08   34.20
  -4   0   2   13.50    2.90
  -4   0   2   11.90    1.50
  -4   0   2   12.20    1.50
  -4   0   2   31.20   14.10
  -4   0   2   13.20    1.40
  -3   0   2   -0.10    0.20
   3   0  -2   -0.50    0.10
  -3   0   2    0.40    0.20
  -3   0   2   -0.30    0.80
  -3   0   2    5.30   10.00
  -3   0   2    0.30    0.10
  -2   0   2    2.50    0.30
  -2   0   2    3.40    0.90
  -2   0   2    2.30    0.30
  -2   0   2    3.60    8.80
   2   0  -2    2.40    0.30
   1   0  -2  123.69   13.40
  -1   0   2  121.29   13.40
  -1   0   2  128.49   24.50
   1   0  -2  131.49   24.50
   0   0   2    0.00    0.10
   0   0   2    8.70    3.90
   0   0  -2    0.20    2.20
   0   0  -2    0.30    0.40
   0   0   2   -0.70    0.30
  -1   0  -2    5.00    0.70
   1   0   2    6.20    2.00
   1   0   2    4.60    0.70
  -2   0  -2 1450.25  156.08
  -2   0  -2 1520.65  222.48
  -2   0  -2 1436.06  156.08
  -3   0  -2  217.28   23.10
  -3   0  -2  205.58   23.10
  -3   0  -2  224.58   23.80
  -3   0  -2  222.18   33.60
  -4   0  -2    1.90    3.60
  -4   0  -2    3.70    0.70
  -4   0  -2    5.10    0.60
  -4   0  -2    3.60    0.60
  -4   0  -2    3.70    1.30
  -5   0  -2    2.70    4.30
  -5   0  -2    1.60    0.50
  -5   0  -2    2.20    0.50
  -5   0  -2    2.50    1.40
  -6   0  -2   39.00   22.40
  -6   0  -2   25.70    5.70
  -6  -1   2   19.10   17.30
  -6  -1   2   18.70   14.80
  -6   1   2   22.30   19.10
  -5  -1   2   32.70    6.50
  -5  -1   2   55.29   19.00
  -5  -1   2   20.30   13.70
  -5  -1   2   28.80    3.50
  -5  -1   2   30.10    3.50
  -5   1   2   39.60    6.70
  -5   1   2   29.60    3.50
  -5   1   2   84.89   22.80
  -4  -1   2   37.90    4.70
  -4  -1   2   42.80    8.50
  -4  -1   2   46.00    4.60
  -4  -1   2   42.30    4.70
  -4  -1   2   92.09   20.00
  -4   1   2   44.40    4.70
  -4   1   2   36.50    4.60
   4   1  -2   43.30    4.60
  -4   1   2   43.70    8.60
  -4   1   2   44.30    4.50
  -4   1   2   41.50    4.70
   3  -1  -2   -0.60    0.10
  -3  -1   2   -0.20    0.80
  -3  -1   2   -1.00    0.20
  -3  -1   2   -0.10    0.20
  -3  -1   2   -6.60    8.40
  -3  -1   2   -0.20    0.20
  -3   1   2   -0.10    0.20
  -3   1   2   -0.50    0.10
  -3   1   2    0.50    0.90
   3   1  -2   -0.50    0.20
  -3   1   2    5.70   12.00
  -2  -1   2   34.90    3.40
  -2  -1   2   71.79   13.80
  -2  -1   2   30.90    6.40
   2  -1  -2   31.50    6.40
  -2  -1   2   30.30    3.50
   2  -1  -2   32.90    3.40
   2   1  -2   33.10    3.40
  -2   1   2   31.80    3.40
  -2   1   2   34.00    6.40
  -2   1   2   29.20    3.50
   1  -1  -2  183.58   20.50
  -1  -1   2  193.18   19.90
  -1  -1   2  165.48   48.60
   1  -1  -2  184.08   19.90
  -1  -1   2  188.68   20.50
   1  -1  -2  195.78   36.40
   1   1  -2  186.88   19.90
   1   1  -2  199.48   36.30
  -1   1   2  190.18   20.50
   1   1  -2  178.48   20.50
  -1   1   2  176.38   19.90
  -1   1   2  189.28   36.40
   0  -1   2   47.00   14.80
  -1  -1  -2 3514.45  364.06
   1  -1   2 3248.88  352.86
  -1  -1  -2 3410.46  551.04
  -1  -1  -2 3289.17  352.86
  -1  -1  -2 3078.19  352.86
   1   1   2 3364.46  502.45
  -1   1  -2 3326.87  364.06
  -1   1  -2 3309.07  352.86
  -2  -1  -2  203.68   29.80
  -2  -1  -2  171.98   20.50
  -2  -1  -2  199.18   21.20
  -2  -1  -2  197.18   20.50
  -2   1  -2  195.48   20.50
  -2   1  -2  189.18   29.50
  -2   1  -2  187.18   21.10
  -2   1  -2  197.68   20.50
  -3  -1  -2    1.20    0.50
  -3  -1  -2    0.20    2.90
  -3  -1  -2    0.90    0.30
  -3  -1  -2    1.60    0.50
  -3   1  -2    1.90    0.40
  -3   1  -2    2.20    0.40
  -3   1  -2    1.40    0.20
  -3   1  -2    0.00    2.50
  -4  -1  -2    9.60    7.60
  -4  -1  -2   10.20    1.10
  -4  -1  -2    7.80    1.10
  -4  -1  -2   11.20    4.30
  -4   1  -2    9.40    1.10
  -4   1  -2    9.10    1.00
  -4   1  -2    6.70    2.10
  -4   1  -2    8.00    1.10
  -4   1  -2   11.50    3.80
  -5  -1  -2   56.59    6.30
  -5  -1  -2   58.69   15.10
  -5  -1  -2   60.19    6.50
  -5  -1  -2   51.49   11.60
  -5  -1  -2   69.69   11.60
  -5   1  -2   60.09    6.50
  -5   1  -2   54.69   11.60
  -5   1  -2   61.09    6.30
  -5   1  -2   68.69   11.00
  -6   1  -2   -7.80   19.70
  -6   1  -2    3.10    1.80
  -6  -2   2   20.20   18.90
  -6   2   2  136.59   34.10
  -6   2   2   67.79   13.70
  -5  -2   2   22.50    2.60
  -5  -2   2   27.10   15.10
  -5  -2   2   20.20   12.50
  -5  -2   2   22.90    5.00
  -5   2   2   23.20    2.60
  -5   2   2   24.40    5.20
  -5   2   2   60.09   21.50
  -4  -2   2    1.10    0.30
  -4  -2   2   -0.10    0.20
  -4  -2   2    0.10    0.30
  -4  -2   2   -9.20    8.10
  -4  -2   2   -4.80    8.80
  -4  -2   2   -1.20    0.90
  -4   2   2    0.50    0.10
  -4   2   2   -0.50    1.10
  -4   2   2    0.30    0.20
  -4   2   2    0.70    0.30
  -4   2   2   13.30   14.30
   4   2  -2   -0.10    0.20
  -3  -2   2   47.50    9.10
  -3  -2   2   49.40    5.00
  -3  -2   2   70.29   17.00
  -3  -2   2   51.29   12.80
  -3  -2   2   45.50    5.10
   3   2  -2   47.80    5.00
  -3   2   2   47.80    9.30
  -3   2   2   47.60    4.90
  -3   2   2   41.30    5.00
  -3   2   2   43.80    5.10
   2  -2  -2   40.70    4.40
   2  -2  -2   42.70    8.00
  -2  -2   2   42.10   13.60
  -2  -2   2   39.90   11.10
  -2  -2   2   37.60    4.40
  -2  -2   2   40.70    4.30
  -2   2   2   38.80    4.40
   2   2  -2   40.70    4.30
  -2   2   2   40.90    8.00
   1  -2  -2   11.10    1.30
  -1  -2   2   12.70    7.50
  -1  -2   2   12.40    1.30
  -1  -2   2   11.80    1.30
   1  -2  -2   11.60    1.30
   1  -2  -2   12.60    2.60
  -1  -2   2    3.00    8.70
   1   2  -2   11.30    1.30
  -1   2   2   10.50    2.60
  -1   2   2   10.30    1.30
   1   2  -2   11.00    1.30
   1   2  -2   22.60    8.30
   1   2  -2   14.50    9.90
  -1   2   2   11.70    1.30
   0  -2   2   -5.50    5.00
   0  -2  -2    3.60    1.40
   0  -2   2    4.40    0.60
   0  -2  -2    2.00    0.60
   0  -2  -2    4.60    0.60
   0  -2   2    3.70    0.60
   0  -2  -2    4.20    0.60
   0   2   2    3.10    1.40
   0   2   2    4.40    0.60
   0   2  -2    4.20    0.60
   0   2  -2   14.10    6.70
   0   2  -2    4.00    5.10
   0   2  -2    3.70    0.60
   1  -2   2  166.08   18.60
  -1  -2  -2  191.98   26.30
   1  -2   2  169.08   18.00
  -1  -2  -2  173.58   18.00
  -1  -2  -2  169.18   18.60
  -1  -2  -2  146.49   42.90
  -1  -2  -2  167.48   29.00
   1   2   2  164.48   26.40
   1   2   2  195.88   29.80
  -1   2  -2  172.68   18.60
   1   2   2  171.38   18.60
   1   2   2  177.58   33.10
   1   2   2  165.98   18.00
  -1   2  -2  163.18   18.00
  -2  -2  -2   82.89    9.20
  -2  -2  -2   78.79   13.80
   2  -2   2   71.39    8.90
  -2  -2  -2   88.69   16.00
  -2  -2  -2   87.59    8.90
  -2   2  -2   81.39    9.20
   2   2   2   84.49    8.90
  -2   2  -2   90.69    8.90
  -3  -2  -2    0.80    0.40
  -3  -2  -2    0.40    0.60
  -3  -2  -2    0.70    0.30
  -3  -2  -2    3.10    3.30
  -3  -2  -2    4.10    5.80
  -3   2  -2    0.90    0.20
  -3   2  -2    1.40    0.30
  -3   2  -2    1.40    0.30
  -4  -2  -2   49.10    8.20
  -4  -2  -2   32.30    4.10
  -4  -2  -2   32.80   10.60
  -4   2  -2   45.10    7.10
  -4   2  -2   36.30    3.90
  -4   2  -2   37.60    4.10
  -4   2  -2   35.30    7.40
  -4   2  -2   37.50    3.90
  -5  -2  -2   64.19   12.80
  -5  -2  -2   61.89   16.70
  -5  -2  -2   69.19   13.60
  -5  -2  -2   65.59    7.50
  -5  -2  -2   71.39    7.70
  -5   2  -2   73.59    7.40
  -5   2  -2   65.49   13.70
  -5   2  -2   65.49    7.60
  -6   2  -2   -0.80    1.50
  -6   2  -2  -22.60   21.80
  -6  -3   2   30.50    8.40
  -6  -3   2   23.40   15.10
  -6   3   2   16.30    4.50
  -6   3   2   29.80   22.80
  -5  -3   2    9.70    1.10
  -5  -3   2   10.70   12.50
  -5  -3   2    8.80   11.20
  -5  -3   2    9.40    2.40
  -5   3   2    9.70    1.10
  -5   3   2    1.60   17.60
  -5   3   2    9.70    2.80
   5   3  -2    8.10    1.10
  -4  -3   2   13.80   10.50
  -4  -3   2   25.20    5.00
  -4  -3   2   24.40    2.70
  -4  -3   2   16.80   11.90
  -4   3   2   25.70    5.30
   4   3  -2   24.60    2.60
  -4   3   2   23.30    2.70
  -3  -3   2    0.20    6.80
  -3  -3   2   -0.20    0.20
  -3  -3   2    0.20    0.20
   3  -3  -2    0.40    0.30
  -3  -3   2    0.50    0.70
  -3  -3   2  -11.90    6.90
  -3   3   2    0.80    1.10
   3   3  -2    0.30    0.20
  -3   3   2    0.00    0.20
  -2  -3   2  154.08   28.50
  -2  -3   2  151.78   16.20
  -2  -3   2  152.28   16.70
  -2  -3   2  114.39   40.40
   2  -3  -2  162.18   29.60
   2  -3  -2  151.08   16.70
  -2  -3   2  153.08   29.40
  -2   3   2  149.99   16.70
   2   3  -2  155.38   16.70
  -2   3   2  143.49   29.60
   2   3  -2  152.38   16.20
  -1  -3   2   53.09    5.40
   1  -3  -2   53.39   10.00
   1  -3  -2   50.29    5.60
   1  -3  -2   51.89    5.40
  -1  -3   2   51.09    5.60
  -1  -3   2   66.49   13.70
  -1  -3   2   19.50   16.30
  -1   3   2   48.30    5.60
   1   3  -2   48.90    5.60
   1   3  -2   50.59    5.40
   1   3  -2   67.49   13.60
  -1   3   2   51.19   10.10
   1   3  -2   43.90   17.60
   0  -3   2   16.20    6.30
   0  -3  -2    5.30    1.50
   0  -3   2    5.90    0.60
   0  -3  -2    6.00    0.60
   0  -3  -2    5.90    0.70
   0   3   2    5.20    0.70
   0   3  -2    5.30    0.60
   0   3   2    5.70    0.60
   0   3  -2    6.60    6.70
   0   3   2    4.30    1.60
   0   3  -2    5.40    0.70
  -1  -3  -2 2198.78  300.67
  -1  -3  -2 2005.40  210.88
  -1  -3  -2 1994.40  217.58
   1  -3   2 2044.40  217.58
   1  -3   2 1934.01  210.88
   1   3   2 1788.62  300.67
   1   3   2 1925.31  217.58
  -1   3  -2 1919.71  217.58
  -1   3  -2 1909.01  210.88
   1   3   2 2107.39  330.07
   1   3   2 1983.40  210.88
  -2  -3  -2  550.54   62.19
   2  -3   2  535.55   60.29
  -2  -3  -2  566.54   95.29
  -2  -3  -2  563.44   86.59
  -2  -3  -2  599.94   60.29
   2  -3   2  578.74   62.19
   2   3   2  573.54   60.29
  -2   3  -2  559.14   60.29
  -2   3  -2  565.14   62.19
  -3  -3  -2  218.78   33.10
  -3  -3  -2  193.78   23.00
  -3  -3  -2  190.78   37.00
  -3   3  -2  214.38   22.30
  -3   3  -2  215.38   22.30
  -3   3  -2  209.18   23.00
   3   3   2  210.08   22.30
  -3   3  -2  214.08   40.80
  -4  -3  -2   -5.90    8.50
  -4  -3  -2    2.10    7.80
  -4  -3  -2    0.50    0.60
  -4  -3  -2    3.80    4.20
  -4   3  -2   -0.10    1.00
  -4   3  -2    0.20    0.30
  -4   3  -2   -0.30    0.20
  -4   3  -2    0.40    0.20
  -4   3  -2    2.20    2.50
  -5  -3  -2   27.10   13.50
  -5  -3  -2   13.00    2.60
  -5  -3  -2    0.10   10.00
  -5  -3  -2   10.40    1.50
  -5  -3  -2    8.50    5.60
  -5  -3  -2   11.60    1.40
  -5   3  -2    8.80    2.80
  -5   3  -2   10.10    1.40
  -6   3  -2   54.49   11.20
  -6  -4   2    8.80    6.70
  -6  -4   2   30.00   16.00
  -6   4   2    5.60    2.70
  -6   4   2   12.80   22.30
  -5  -4   2   25.20   19.00
  -5  -4   2   50.89    5.50
  -5  -4   2   30.20   15.50
  -5   4   2   51.19   10.20
  -5   4   2   49.80    5.50
   5   4  -2   47.70    5.30
  -4  -4   2   -0.20    0.80
  -4  -4   2   -2.70    9.30
  -4  -4   2   -3.00    8.80
  -4  -4   2    0.60    0.30
  -4   4   2   -0.80    0.20
   4   4  -2   -0.60    0.30
  -4   4   2   -1.20    1.20
  -3  -4   2  299.77   31.70
  -3  -4   2  302.57   55.99
  -3  -4   2  280.67   51.19
  -3  -4   2  219.38   74.39
   3  -4  -2  297.27   31.70
  -3   4   2  283.37   31.70
   3   4  -2  291.37   30.70
  -3   4   2  279.97   56.19
   2  -4  -2  557.34   63.19
  -2  -4   2  540.65   97.99
   2  -4  -2  609.34  111.69
  -2  -4   2  578.04   61.29
  -2  -4   2  589.44   63.19
   2   4  -2  573.84   61.29
  -2   4   2  556.74   63.19
   2   4  -2  565.74   63.19
  -2   4   2  591.84  111.79
  -1  -4   2  281.37   47.90
  -1  -4   2  203.78   69.69
   1  -4  -2  276.67   52.49
  -1  -4   2  280.67   29.70
   1  -4  -2  274.17   29.70
  -1  -4   2  278.07   28.80
   1  -4  -2  281.97   28.80
   1   4  -2  271.07   28.80
  -1   4   2  266.97   29.70
  -1   4   2  262.77   28.80
   1   4  -2  268.37   52.39
   1   4  -2  312.97   48.60
  -1   4   2  263.27   52.49
   1   4  -2  261.37   29.70
   0  -4  -2    5.30    0.60
   0  -4  -2    4.40    1.60
   0  -4   2   19.10    6.70
   0  -4   2    5.50    0.60
   0  -4  -2    4.70    0.60
   0  -4   2    5.40    0.60
   0   4   2    5.70    0.60
   0   4  -2    5.00    0.60
   0   4  -2   16.40    7.90
   0   4   2    4.60    0.60
   0   4   2    5.00    1.70
   0   4  -2    5.00    0.60
  -1  -4  -2  972.90  140.19
   1  -4   2  934.81  101.19
  -1  -4  -2  910.51  101.19
   1  -4   2  906.71   98.09
  -1  -4  -2  958.60   98.09
   1   4   2  875.21  140.19
   1   4   2  932.91  101.19
   1   4   2  925.01   98.09
  -1   4  -2  880.31  101.19
   1   4   2  955.30  154.28
  -1   4  -2  904.91   98.09
  -2  -4  -2    3.90    0.50
  -2  -4  -2   12.70    6.70
   2  -4   2    3.60    0.50
  -2  -4  -2    1.20    1.50
  -2  -4  -2    5.50    3.80
  -2  -4  -2    3.70    0.50
   2  -4   2    3.40    0.50
  -2   4  -2    5.50    1.60
   2   4   2    3.40    0.50
   2   4   2    8.20    8.60
   2   4   2    2.40    0.60
  -2   4  -2    3.30    0.50
  -2   4  -2    4.20    0.40
  -3  -4  -2   17.50    7.90
  -3  -4  -2   20.90    7.20
  -3  -4  -2    2.80    2.20
  -3  -4  -2   11.10    4.60
   3   4   2    7.60    1.00
  -3   4  -2    7.40    2.10
  -3   4  -2    9.00    0.90
  -3   4  -2    8.20    1.00
  -4  -4  -2    0.00    1.90
  -4  -4  -2    3.90    8.00
  -4  -4  -2    3.30    4.40
  -4  -4  -2   -3.50    7.20
  -4   4  -2    1.80    1.20
  -4   4  -2    7.30    2.50
  -4   4  -2    2.90    0.50
  -4   4  -2    2.20    0.30
  -4   4  -2    2.10    0.30
  -5  -4  -2  101.39   19.50
  -5  -4  -2  137.09   30.80
  -5  -4  -2   81.79   10.70
  -5  -4  -2  115.09   18.00
  -5  -4  -2   90.59   21.70
  -5   4  -2  103.49   19.70
  -5   4  -2  103.89   11.00
  -6   4  -2    6.10    2.40
  -6  -5   2   36.30   19.00
  -6  -5   2   52.19   11.30
  -6   5   2  120.69   35.40
  -6   5   2   36.80    8.70
  -5  -5   2   27.70   14.00
  -5  -5   2   24.70   15.50
  -5  -5   2   29.70    8.30
  -5   5   2   24.90    5.60
  -5   5   2   25.40    2.80
   5   5  -2   22.90    2.70
  -4  -5   2   15.00   11.00
  -4  -5   2   14.40    3.20
  -4  -5   2   14.00    1.80
   4  -5  -2   16.40    1.80
  -4  -5   2   14.00   11.10
  -4   5   2   14.40    3.60
  -4   5   2   15.00    1.80
   4   5  -2   16.30    1.70
  -3  -5   2   85.99    9.20
  -3  -5   2   83.79   19.50
  -3  -5   2   46.20   23.60
   3  -5  -2   86.09    9.20
  -3   5   2   78.59    9.20
  -3   5   2   71.39   16.40
   3   5  -2   96.19    9.20
   3   5  -2   81.69    8.90
  -2  -5   2  143.99   14.90
  -2  -5   2  128.99   27.60
  -2  -5   2  141.29   15.40
   2  -5  -2  145.19   15.40
   2   5  -2  135.59   14.90
   2   5  -2  129.59   15.40
   2   5  -2  183.18   29.20
  -2   5   2  139.29   27.30
  -2   5   2  133.19   15.40
   2   5  -2  172.08   38.40
   1  -5  -2   71.59    7.30
   1  -5  -2   67.69    7.60
  -1  -5   2   87.89   16.70
   1  -5  -2   71.49   13.50
  -1  -5   2  125.39   22.30
  -1  -5   2   68.89    7.60
  -1  -5   2   71.79    7.30
   1   5  -2   65.09    7.60
   1   5  -2   67.89   13.40
   1   5  -2   65.59    7.30
   1   5  -2   68.39   17.40
  -1   5   2   65.69    7.30
   1   5  -2   43.10   21.60
  -1   5   2   64.69   13.50
  -1   5   2   68.19    7.60
   0  -5  -2 2000.80  201.98
   0  -5   2 1906.61  208.38
   0  -5   2 1875.61  201.88
   0  -5  -2 1925.01  208.38
   0  -5  -2 2095.49  368.06
   0  -5   2 1888.51  287.97
   0   5   2 1814.72  208.38
   0   5  -2 1752.42  208.38
   0   5  -2 1976.40  367.96
   0   5  -2 1886.41  316.57
   0   5   2 1781.62  201.88
   0   5  -2 1840.62  201.88
   0   5   2 1941.51  368.06
  -1  -5  -2  342.17   47.50
  -1  -5  -2  292.17   59.79
   1  -5   2  320.77   33.80
   1  -5   2  308.07   32.80
  -1  -5  -2  305.27   33.80
   1   5   2  315.47   53.19
  -1   5  -2  296.27   32.80
   1   5   2  298.27   47.60
  -1   5  -2  309.77   59.79
   1   5   2  312.57   32.80
  -1   5  -2  284.47   47.20
   1   5   2  302.07   33.80
  -1   5  -2  294.27   33.80
  -2  -5  -2   11.60    1.20
  -2  -5  -2   11.40    4.30
  -2  -5  -2   32.50    8.20
   2  -5   2   10.80    1.10
   2  -5   2    9.40    1.20
  -2  -5  -2    5.10    2.40
   2   5   2    9.20    1.20
  -2   5  -2   10.10    1.10
  -2   5  -2    9.30    2.80
   2   5   2   10.00    1.10
  -2   5  -2   10.10    2.30
  -2   5  -2   10.40    1.20
   2   5   2   11.00   10.90
  -3  -5  -2  648.94   94.19
   3  -5   2  513.85   65.29
  -3  -5  -2  648.04  104.09
  -3   5  -2  644.14  119.09
  -3   5  -2  631.24   65.29
  -3   5  -2  626.54   67.39
   3   5   2  625.44   65.29
  -4  -5  -2    0.10    8.40
  -4  -5  -2    8.70    5.20
  -4  -5  -2   -3.50    8.40
  -4   5  -2    6.30    2.10
  -4   5  -2    7.40    0.80
  -4   5  -2    7.30    0.90
   4   5   2    7.40    0.90
  -4   5  -2    6.90    0.80
  -5  -5  -2    0.50    1.10
  -5  -5  -2    8.70   11.10
  -5  -5  -2    4.30    5.70
  -5  -5  -2    1.60    0.80
  -5   5  -2    0.80    0.50
  -5   5  -2   -0.30    1.50
  -6   5  -2   10.50    3.10
  -6  -6   2   16.90    8.30
  -6  -6   2   21.10   17.10
  -6   6   2   12.50    4.00
  -6   6   2   68.49   29.40
  -5  -6   2    4.20    6.10
  -5  -6   2    5.30   11.90
  -5  -6   2  -10.10   12.10
   5   6  -2   -0.40    0.40
  -5   6   2    0.20    0.40
  -5   6   2   -2.70    1.60
  -4  -6   2   34.50    8.70
  -4  -6   2   51.39   14.50
  -4  -6   2   37.00    3.90
  -4  -6   2   19.80   14.00
   4   6  -2   34.10    3.70
  -4   6   2   34.00    3.90
  -4   6   2   32.50    7.20
   3  -6  -2  292.77   32.20
  -3  -6   2  304.47   32.20
  -3  -6   2  261.67   52.69
  -3   6   2  294.97   57.09
   3   6  -2  287.37   31.20
  -3   6   2  272.87   32.20
   3   6  -2  311.47   32.20
   2  -6  -2   45.40    4.80
  -2  -6   2   48.10   16.50
  -2  -6   2   46.90    5.00
   2  -6  -2   48.50    5.00
  -2  -6   2   63.29   15.30
  -2   6   2   43.70    5.00
  -2   6   2   44.70    9.10
   2   6  -2   45.20   17.70
  -2   6   2   43.20    4.80
   2   6  -2   43.60    4.80
   2   6  -2   42.90    5.00
   2   6  -2   40.40   15.90
  -1  -6   2  470.75   48.70
  -1  -6   2  482.35   79.09
   1  -6  -2  481.05   48.60
  -1  -6   2  470.15   50.19
   1  -6  -2  456.95   50.19
   1  -6  -2  529.45   88.79
  -1   6   2  432.96   48.60
  -1   6   2  462.05   88.79
   1   6  -2  429.16   50.19
   1   6  -2  429.76   48.70
   1   6  -2  446.96   79.29
  -1   6   2  431.26   50.19
   1   6  -2  440.16   88.69
   0  -6   2 4203.88  453.05
   0  -6   2 4238.78  645.44
   0  -6  -2 4315.17  453.05
   0  -6  -2 4759.72  825.42
   0  -6  -2 4501.35  467.35
   0  -6   2 4228.18  467.35
   0   6  -2 4045.20  467.35
   0   6   2 4143.49  825.52
   0   6   2 4009.50  453.05
   0   6   2 4158.98  467.35
   0   6  -2 3760.02  453.05
   0   6  -2 4266.47  825.42
   0   6   2 4862.81  645.54
   0   6  -2 4176.98  708.53
  -1  -6  -2 1733.93  190.78
  -1  -6  -2 1777.42  336.87
  -1  -6  -2 1897.51  263.87
   1  -6   2 1778.02  190.68
  -1  -6  -2 1783.92  184.88
   1  -6   2 1736.83  184.88
   1   6   2 1800.72  289.97
   1   6   2 1621.54  184.88
  -1   6  -2 1659.93  184.88
   1   6   2 1852.51  263.97
  -1   6  -2 1680.43  190.68
  -1   6  -2 1705.23  263.57
   1   6   2 1637.34  190.68
  -1   6  -2 1730.73  336.87
   2  -6   2   47.30    5.10
  -2  -6  -2   36.80    9.60
  -2  -6  -2   52.39    5.40
  -2  -6  -2   62.49   12.60
  -2  -6  -2   34.00    9.10
  -2   6  -2   47.50    5.10
   2   6   2   47.80   10.00
   2   6   2   58.29   15.50
  -2   6  -2   47.80    5.40
   2   6   2   51.19    5.40
  -2   6  -2   48.90    9.60
   2   6   2   48.90    5.20
  -2   6  -2   63.69    8.40
  -3  -6  -2  120.29   18.40
  -3  -6  -2  127.59   22.60
   3  -6   2  100.09   11.50
   3   6   2  118.79   12.00
  -3   6  -2  105.89   11.90
  -3   6  -2  101.99   21.20
   3   6   2  110.69   11.60
  -3   6  -2  134.79   17.00
  -3   6  -2  103.39   11.50
  -4  -6  -2   41.40   13.20
  -4  -6  -2   39.00    8.50
  -4   6  -2   31.20    7.10
  -4   6  -2   34.30    3.60
  -4   6  -2   35.10    3.60
   4   6   2   32.60    3.70
  -4   6  -2   33.70    3.80
  -5  -6  -2    5.00    6.20
  -5  -6  -2    5.80    1.20
  -5  -6  -2    0.40   11.10
  -5   6  -2    5.40    2.40
  -5   6  -2    7.60    1.00
  -6  -6  -2   10.70    1.70
  -6   6  -2   15.20    3.60
  -6  -7   2    4.80    7.70
   6   7  -2    2.70    0.60
  -6   7   2    2.20    2.30
  -6   7   2    3.30   27.30
  -5  -7   2    1.20   13.30
  -5  -7   2    6.60    6.50
   5   7  -2   -0.30    0.40
  -5   7   2    1.30    0.40
  -5   7   2    0.10    1.90
  -4  -7   2   -0.40   11.20
  -4  -7   2   -2.60    8.60
  -4  -7   2    6.90    5.60
   4   7  -2    0.30    0.30
  -4   7   2    1.60    0.40
  -4   7   2    1.80    1.80
  -3  -7   2  226.78   37.80
  -3  -7   2  175.18   30.70
  -3  -7   2  201.78   20.90
   3   7  -2  176.58   20.20
  -3   7   2  190.68   37.10
  -3   7   2  185.48   20.90
   3   7  -2  195.68   20.90
  -2  -7   2   16.30    6.00
  -2  -7   2   33.90   11.20
   2  -7  -2   21.90    2.30
  -2  -7   2   36.30   13.20
   2  -7  -2   20.00    2.20
  -2  -7   2   22.20    2.30
  -2   7   2   19.60    2.30
  -2   7   2   17.30    4.40
   2   7  -2   20.10    2.30
   2   7  -2   32.30   15.60
   2   7  -2   18.90    2.20
  -2   7   2   20.00    2.20
  -1  -7   2  464.75   78.69
  -1  -7   2  548.25   87.99
  -1  -7   2  543.95   56.29
   1  -7  -2  556.64   54.59
   1  -7  -2  518.45   99.59
   1  -7  -2  561.44   56.29
  -1   7   2  496.45   54.59
   1   7  -2  412.86  130.59
   1   7  -2  519.65   99.49
   1   7  -2  499.05   56.29
  -1   7   2  510.45   99.59
   1   7  -2  547.75   88.79
   1   7  -2  490.75   54.59
  -1   7   2  479.85   56.29
   0  -7  -2    4.50    0.60
   0  -7  -2    4.20    1.50
   0  -7  -2    3.50    0.50
   0  -7   2    3.20    3.40
   0  -7   2    3.90    0.50
   0  -7   2    3.40    0.60
   0   7   2    5.90    1.70
   0   7   2    5.90    3.60
   0   7  -2   -3.40    8.50
   0   7  -2    2.80    1.20
   0   7  -2    4.20    0.60
   0   7   2    4.60    0.60
   0   7  -2    3.30    0.50
   0   7   2    3.60    0.50
   1  -7   2  341.17   35.70
  -1  -7  -2  338.67   35.70
   1  -7   2  321.97   34.60
  -1  -7  -2  351.66   63.19
  -1   7  -2  305.37   35.70
   1   7   2  321.87   34.60
   1   7   2  315.47   35.70
  -1   7  -2  338.27   63.19
  -1   7  -2  315.87   50.09
   1   7   2  317.37   56.69
   1   7   2  299.27   50.49
  -1   7  -2  309.97   34.60
   2  -7   2    2.50    0.30
  -2  -7  -2   -1.10    4.20
  -2  -7  -2    2.40    1.30
   2   7   2   15.70   12.50
   2   7   2    2.10    0.50
  -2   7  -2    1.30    0.30
   2   7   2    3.10    2.10
  -2   7  -2    2.70    0.40
   2   7   2    0.90    0.30
  -2   7  -2   -0.50    1.10
  -2   7  -2    5.10    3.10
   3  -7   2    8.10    1.00
  -3  -7  -2    9.00    9.20
  -3  -7  -2    5.40    2.20
  -3  -7  -2    7.70    5.00
  -3   7  -2    9.20    2.30
   3   7   2    9.30    1.20
  -3   7  -2    9.10    1.10
   3   7   2    8.80    1.00
  -3   7  -2    7.90    0.90
   3   7   2   14.30   12.50
  -3   7  -2   16.20    3.30
  -4  -7  -2   69.09   12.90
  -4  -7  -2   67.39   17.70
  -4   7  -2   65.99    6.90
  -4   7  -2   54.19   13.00
  -4   7  -2   68.99    6.90
  -4   7  -2   60.99    7.20
   4   7   2   66.49    7.00
  -5  -7  -2   12.50   13.20
  -5  -7  -2   29.90    7.50
  -5   7  -2    8.90    1.10
  -5   7  -2    6.10    2.70
  -6  -7  -2   43.40    5.10
  -6  -7  -2   61.89   11.90
  -6   7  -2   46.00    9.60
  -6  -8   2   15.40    8.20
  -6   8   2   11.10    3.50
  -6   8   2   -3.20   27.80
   6   8  -2    7.90    1.10
  -5  -8   2   13.30   14.30
  -5  -8   2    0.90    5.80
  -5   8   2    6.30    2.30
   5   8  -2    2.00    0.50
  -4  -8   2   -3.20    5.30
  -4  -8   2   21.70   12.90
  -4  -8   2    7.50   10.30
  -4   8   2    9.80    1.10
  -4   8   2    7.30    2.70
   4   8  -2    7.80    1.10
   4   8  -2   10.70    1.30
  -3  -8   2   37.80   13.80
  -3  -8   2    4.40   10.20
  -3  -8   2   -2.80    4.80
  -3   8   2    3.80    0.70
   3   8  -2    3.60    0.60
  -3   8   2    5.50    2.00
   3   8  -2    5.80    0.70
   3   8  -2   21.70   10.40
  -2  -8   2   40.30    9.90
   2  -8  -2   49.50    5.20
  -2  -8   2   54.69   16.00
   2   8  -2   48.10    5.20
  -2   8   2   49.90    9.90
  -2   8   2   46.60    5.20
   2   8  -2   44.10   20.60
  -2   8   2   47.70    5.40
   2   8  -2   50.59    5.40
  -1  -8   2  223.08   24.10
  -1  -8   2  240.18   40.40
  -1  -8   2  208.98   34.70
   1  -8  -2  237.18   23.30
  -1   8   2  221.18   24.10
   1   8  -2  202.58   23.30
  -1   8   2  209.98   23.30
   1   8  -2  215.28   24.10
   1   8  -2  210.58   42.50
   1   8  -2  195.68   58.09
  -1   8   2  241.18   42.70
   0  -8  -2  173.78   29.70
   0  -8  -2  158.28   16.20
   0  -8   2  135.19   24.20
   0  -8   2  155.48   16.20
   0   8   2  156.98   24.70
   0   8  -2  143.59   16.20
   0   8   2  150.58   16.70
   0   8   2  140.19   16.20
   0   8   2  147.49   29.70
   0   8  -2  153.28   29.60
   0   8  -2  152.78   16.70
  -1  -8  -2  217.68   36.40
  -1  -8  -2  213.98   29.60
   1  -8   2  196.28   19.80
  -1   8  -2  185.38   29.60
   1   8   2  220.58   34.90
   1   8   2  155.28   36.40
  -1   8  -2  179.58   19.80
   1   8   2  170.78   19.90
  -1   8  -2  186.48   36.30
   1   8   2  182.88   20.50
  -1   8  -2  191.58   20.50
   2  -8   2  110.39   11.70
  -2  -8  -2  104.09   21.40
  -2  -8  -2  116.39   18.70
  -2   8  -2  103.69   12.10
   2   8   2  116.69   12.10
   2   8   2  119.09   25.00
  -2   8  -2  107.39   11.70
  -2   8  -2  111.29   18.10
   2   8   2  109.09   11.70
  -2   8  -2  111.99   21.50
  -3  -8  -2   39.40    9.20
  -3  -8  -2   31.20    8.30
  -3  -8  -2   33.80   12.50
   3  -8   2   40.70    4.40
  -3   8  -2   42.40    4.40
   3   8   2   41.90    4.40
   3   8   2   44.50    4.60
  -3   8  -2   58.09    7.80
  -3   8  -2   44.50    8.40
  -3   8  -2   37.80    4.60
  -4  -8  -2    5.40    6.00
  -4  -8  -2   23.10   11.10
  -4   8  -2   12.50    3.00
  -4   8  -2   11.30    1.30
   4   8   2    9.20    1.20
  -4   8  -2   10.00    1.10
  -5  -8  -2   -4.10   12.00
  -5  -8  -2   -0.20    5.80
  -5   8  -2    3.50    2.20
  -5   8  -2    5.90    0.90
   5   8   2    5.30    0.80
  -6  -8  -2    0.80    0.90
  -6  -8  -2  -10.30    7.20
  -6   8  -2    1.50    2.20
  -6  -9   2    0.60    7.60
   6   9  -2    2.20    0.60
  -6   9   2    1.40    2.60
  -5  -9   2   22.20    8.10
  -5  -9   2   11.70   16.70
   5   9  -2   11.90    1.50
  -5   9   2   13.60    3.90
  -5   9   2   14.10    1.60
  -4  -9   2    1.90    9.70
  -4  -9   2   -3.80    5.80
  -4  -9   2   -5.60   12.70
  -4   9   2    1.00    0.40
   4   9  -2    0.00    0.30
  -4   9   2    2.80    1.80
   4   9  -2    0.30    0.60
  -3  -9   2   74.89   17.60
  -3  -9   2  148.19   25.80
  -3   9   2  106.59   20.00
   3   9  -2  101.49   11.10
  -3   9   2  100.59   11.10
   3   9  -2   97.49   10.70
  -2  -9   2  229.08   32.90
   2  -9  -2  170.08   16.40
  -2  -9   2  113.79   25.30
   2   9  -2  106.49   43.50
  -2   9   2  153.38   16.40
   2   9  -2  146.69   16.50
   2   9  -2  146.79   17.00
  -2   9   2  155.88   30.30
  -2   9   2  158.98   17.00
   1  -9  -2  818.22   79.49
  -1  -9   2  697.23  114.39
   1   9  -2  735.63   82.09
   1   9  -2  826.02  189.48
  -1   9   2  732.73   82.09
  -1   9   2  720.13   79.49
   1   9  -2  727.93   79.49
  -1   9   2  755.62  145.09
   1   9  -2  729.13  144.99
   0  -9   2   -2.70    3.60
   0   9  -2    4.50    0.60
   0   9   2    4.30    0.60
   0   9   2    4.70    1.90
   0   9  -2    4.40    1.50
   0   9  -2    3.40    0.60
   0   9   2    4.50    0.60
   1  -9   2   44.20    4.60
  -1  -9  -2   50.89    8.70
  -1  -9  -2   43.20    8.60
  -1   9  -2   55.69    9.20
  -1   9  -2   46.20    8.70
  -1   9  -2   40.80    4.60
   1   9   2   38.70    4.60
  -1   9  -2   41.50    4.80
   1   9   2   42.00    8.80
   1   9   2   45.70    4.80
   2  -9   2  476.15   49.20
  -2  -9  -2  481.05   89.69
  -2  -9  -2  473.55   71.29
  -2   9  -2  431.26   50.79
   2   9   2  467.35   50.79
  -2   9  -2  448.46   89.79
  -2   9  -2  453.65   49.20
   2   9   2  456.15   49.20
  -2   9  -2  492.15   70.99
  -3  -9  -2   60.39   12.70
  -3  -9  -2   81.79   17.00
  -3  -9  -2   62.59   13.30
   3  -9   2   64.99    7.20
  -3   9  -2   73.49   13.40
  -3   9  -2   63.09    7.50
  -3   9  -2   68.09    7.20
   3   9   2   67.09    7.20
  -3   9  -2   92.39   11.90
   3   9   2   70.29    7.50
  -4  -9  -2    5.00    5.80
  -4  -9  -2   26.70   12.10
  -4   9  -2   11.20    3.30
   4   9   2   13.50    1.70
  -4   9  -2   12.20    1.50
   4   9   2   11.60    1.40
  -5  -9  -2  -12.20   12.00
  -5  -9  -2    2.30    6.40
  -5   9  -2   -0.80    1.60
   5   9   2   -0.40    0.40
  -5   9  -2    1.40    0.50
  -6  -9  -2   -1.40    0.90
  -6  -9  -2   -7.70    7.10
  -6   9  -2    1.00    2.20
  -6 -10   2   17.30    9.20
  -6  10   2   29.40    6.40
   6  10  -2   23.50    2.70
  -5 -10   2   16.50    8.00
  -5 -10   2   -2.30   17.20
  -5  10   2   12.90    3.60
   5  10  -2    9.40    1.30
  -5  10   2   12.00    1.40
  -4 -10   2  383.36   59.69
  -4 -10   2  286.77   49.10
  -4  10   2  299.57   33.70
   4  10  -2  338.37   33.80
  -4  10   2  288.27   59.89
   4  10  -2  297.57   32.70
  -3 -10   2   57.39   14.60
  -3 -10   2  111.99   22.30
  -3  10   2   82.19   15.60
   3  10  -2   77.79    8.30
   3  10  -2   78.39    8.60
   3  10  -2  116.79   24.80
  -3  10   2   72.69    8.60
   2 -10  -2  177.48   17.40
  -2 -10   2  217.68   33.50
  -2 -10   2  170.88   27.20
  -2  10   2  155.18   18.00
  -2  10   2  161.98   17.40
   2  10  -2  104.09   45.60
  -2  10   2  152.18   32.00
   2  10  -2  157.18   18.00
   2  10  -2  171.08   17.40
  -1 -10   2   66.89   13.90
   1 -10  -2   87.49    8.30
   1  10  -2   72.29    8.60
   1  10  -2   75.69   15.30
  -1  10   2   74.99    8.60
  -1  10   2   75.69    8.30
  -1  10   2   77.19   15.40
   1  10  -2   74.79    8.30
   1  10  -2  136.89   26.30
   0 -10   2   48.00    8.30
   0  10   2   36.00    7.90
   0  10  -2   40.80    7.70
   0  10  -2   37.20    4.10
   0  10  -2   36.50    4.30
   0  10   2   39.40    4.30
   0  10   2   37.60    4.10
  -1 -10  -2  552.44   95.19
   1  10   2  412.16   95.29
  -1  10  -2  572.04   75.79
   1  10   2  474.25   52.19
  -1  10  -2  528.55   95.19
  -1  10  -2  484.75   53.89
   1  10   2  479.15   53.89
  -1  10  -2  468.35   52.19
  -2 -10  -2  275.77   50.99
  -2 -10  -2  272.67   41.50
   2 -10   2  265.67   27.90
  -2  10  -2  263.27   41.20
  -2  10  -2  254.77   28.80
  -2  10  -2  256.27   27.90
   2  10   2  259.47   27.90
  -2  10  -2  288.27   51.09
   2  10   2  237.68   28.80
   3 -10   2   95.79   10.50
  -3 -10  -2  105.49   17.70
  -3 -10  -2  101.69   19.30
  -3  10  -2   93.19   19.40
  -3  10  -2   96.89   10.90
  -3  10  -2  113.49   16.80
   3  10   2   97.69   10.50
   3  10   2  103.59   10.90
  -3  10  -2   97.29   10.50
  -4 -10  -2   19.00    6.70
  -4 -10  -2    5.00   11.00
  -4  10  -2    4.10    0.80
   4  10   2    4.10    0.70
   4  10   2    8.50    1.10
  -4  10  -2    7.10    2.20
  -5 -10  -2   10.00    7.60
  -5 -10  -2   20.80   14.20
  -5  10  -2   14.00    4.10
   5  10   2   14.90    1.80
  -5  10  -2   16.70    1.90
  -6 -10  -2    3.80    1.10
  -6 -10  -2   -6.40    7.50
  -6  10  -2    1.70    2.30
  -6 -11   2    2.60    8.00
   6  11  -2    3.90    0.80
  -6  11   2    8.60    3.30
  -5 -11   2   10.20    7.60
  -5 -11   2    0.80   16.50
   5  11  -2    0.90    0.50
  -5  11   2    3.70    2.50
  -5  11   2    1.30    0.50
  -4 -11   2  138.79   30.30
  -4 -11   2   89.29   22.30
  -4  11   2  118.49   14.10
   4  11  -2  125.59   13.70
   4  11  -2  148.89   14.20
  -4  11   2  125.09   25.40
  -3 -11   2  147.79   28.40
  -3 -11   2  115.49   21.70
   3  11  -2  119.89   13.50
   3  11  -2  122.29   13.10
  -3  11   2  121.39   13.10
   3  11  -2  180.98   37.10
  -3  11   2  124.09   13.50
  -3  11   2  119.19   24.30
  -2 -11   2  160.88   26.20
   2 -11  -2  126.89   12.10
  -2 -11   2   95.99   19.60
   2  11  -2   76.79   33.90
  -2  11   2  115.49   12.10
   2  11  -2  111.09   12.60
  -2  11   2  115.79   12.60
  -2  11   2  116.19   22.50
   2  11  -2  113.39   12.20
   2  11  -2   93.39   22.30
  -1 -11   2  431.26   65.99
  -1  11   2  415.86   46.70
   1  11  -2  411.16   45.30
   1  11  -2  438.96   82.59
  -1  11   2  471.15   82.79
  -1  11   2  407.76   45.20
   1  11  -2  415.16   46.70
   0 -11   2  121.69   19.20
   0  11  -2  111.29   12.10
   0  11  -2  112.99   22.30
   0  11   2  119.99   22.50
   0  11   2  113.49   12.10
   0  11   2  105.29   12.60
   0  11  -2  121.49   12.60
  -1  11  -2  176.48   18.60
   1  11   2  171.68   19.20
   1  11   2  150.18   34.20
   1  11   2  179.48   18.60
  -1  11  -2  173.58   19.20
  -1  11  -2  190.38   34.10
  -2 -11  -2   23.60    4.30
   2 -11   2   21.70    2.10
  -2 -11  -2   24.30    6.50
   2  11   2   12.30    4.50
   2  11   2   21.40    2.30
   2  11   2   17.70   11.20
  -2  11  -2   17.80    2.30
  -2  11  -2   19.60    2.10
  -2  11  -2   18.00    4.40
   2  11   2   17.30    2.20
  -2  11  -2   29.90    6.60
   3 -11   2  190.98   20.90
  -3 -11  -2  209.08   38.40
  -3 -11  -2  205.68   32.20
  -3  11  -2  192.88   21.00
   3  11   2  202.48   21.00
  -3  11  -2  186.08   21.70
  -3  11  -2  238.58   31.70
  -3  11  -2  177.48   38.50
   3  11   2  204.38   38.70
   3  11   2  201.98   21.70
  -4 -11  -2   -2.50    6.10
   4  11   2    6.00    0.90
   4  11   2    5.90    1.10
  -4  11  -2    7.00    1.00
  -4  11  -2    6.10    2.40
  -5 -11  -2   -4.20    6.40
   5  11   2    0.30    0.40
  -5  11  -2    0.70    2.00
  -5  11  -2    1.20    0.60
  -5 -12   2   56.99   14.30
  -5 -12   2   73.09   23.40
   5  12  -2   60.29    6.70
  -5  12   2   59.39    7.00
  -5  12   2   80.99   13.30
  -4 -12   2    0.10   13.80
  -4 -12   2   15.00    7.20
   4  12  -2    3.80    0.80
  -4  12   2    1.70    2.30
  -4  12   2    3.20    0.70
   4  12  -2    3.70    0.60
  -3 -12   2   28.70    8.60
  -3 -12   2   29.40   15.00
  -3  12   2   25.50    2.90
  -3  12   2   26.50    3.10
  -3  12   2   28.00    6.20
   3  12  -2   29.90    3.10
   3  12  -2   28.50    3.00
   2 -12  -2    2.80    0.40
  -2 -12   2   -2.40    4.90
   2  12  -2    4.10    1.60
   2  12  -2    2.20    0.50
  -2  12   2    1.50    1.80
  -2  12   2    1.50    0.50
   2  12  -2    2.30    0.50
  -2  12   2    2.10    0.40
   2  12  -2    9.00   15.80
  -1 -12   2   35.20    7.30
   1  12  -2   23.10    4.90
  -1  12   2   23.80    5.20
  -1  12   2   22.30    2.50
   1  12  -2   23.20    2.60
  -1  12   2   22.20    2.60
   1  12  -2   22.10    2.50
   0 -12   2  105.59   17.60
   0  12   2  105.89   11.40
   0  12  -2  105.49   11.40
   0  12  -2  100.29   11.00
   0  12  -2  107.09   20.30
   0  12   2   99.59   20.40
   0  12   2  100.99   11.00
  -1  12  -2   33.50    3.60
  -1  12  -2   32.60    7.00
   1  12   2   34.80    3.80
  -1  12  -2   33.30    3.80
   1  12   2   30.80    7.10
   1  12   2   34.40    3.70
  -2 -12  -2   -2.80    4.50
  -2 -12  -2    0.30    1.20
  -2  12  -2    0.00    1.40
   2  12   2    0.00    0.30
   2  12   2   -0.70    0.40
   2  12   2    1.80    1.90
  -2  12  -2    0.10    0.30
   2  12   2   -2.10    9.20
  -2  12  -2   -0.10    0.40
  -3 -12  -2    7.00    5.60
   3  12   2    0.80    0.50
   3  12   2    6.50    2.80
  -3  12  -2    1.00    0.50
  -3  12  -2   -0.40    1.70
  -3  12  -2    1.60    0.30
   3  12   2    0.10    0.40
  -4 -12  -2  119.59   23.20
  -4  12  -2  125.29   26.00
   4  12   2  130.59   14.10
   4  12   2  148.49   14.60
  -4  12  -2  124.89   14.50
  -5 -12  -2   26.40    8.70
   5  12   2   13.00    1.50
  -5  12  -2   10.20    1.60
  -5  12  -2   13.90    3.90
  -5 -13   2   -5.30   17.10
  -5 -13   2  -12.50    6.50
   5  13  -2    0.70    0.40
  -5  13   2    1.00    0.60
  -5  13   2   -0.20    2.30
  -4 -13   2   -1.30    6.90
  -4 -13   2    0.30   14.40
  -4  13   2    4.30    2.50
   4  13  -2    4.90    0.90
   4  13  -2    3.90    0.70
  -4  13   2    4.00    0.80
  -3 -13   2   -5.40    5.50
  -3 -13   2  -12.00   11.50
  -3  13   2    0.10    0.20
  -3  13   2    0.20    0.50
   3  13  -2    0.60    0.40
   3  13  -2    0.20    0.50
  -3  13   2   -0.30    2.00
  -2 -13   2   15.90    6.90
   2  13  -2   14.50    1.80
   2  13  -2   27.30   16.70
   2  13  -2   14.30    1.90
  -2  13   2   15.90    1.70
   2  13  -2   16.70    3.70
  -2  13   2   16.20    1.90
  -2  13   2   17.30    4.10
  -1 -13   2    4.00    5.10
  -1  13   2    2.80    0.50
   1  13  -2    3.60    0.60
  -1  13   2    3.20    2.10
   1  13  -2    2.70    1.70
  -1  13   2    3.40    0.60
   1  13  -2    3.50    0.50
   0 -13   2    1.00    4.10
   0  13   2    0.70    0.30
   0  13   2    0.50    1.70
   0  13   2    0.40    0.40
   0  13  -2    0.60    0.30
   0  13  -2    0.90    0.40
   0  13  -2    1.20    1.40
   1  13   2   10.70    1.40
   1  13   2   10.60    1.30
  -1  13  -2   11.80    1.30
  -1  13  -2   11.30    3.00
  -1  13  -2   11.50    1.40
   1  13   2   13.50    3.30
  -2 -13  -2   76.09   11.90
   2  13   2   33.50   10.60
   2  13   2   50.09    5.60
   2  13   2   36.80   18.80
  -2  13  -2   55.99    5.80
  -2  13  -2   55.29    5.60
  -2  13  -2   54.89   10.60
   2  13   2   52.49    5.80
  -3 -13  -2   28.70    7.80
  -3  13  -2   13.10    4.10
  -3  13  -2   17.10    2.10
   3  13   2   13.50    4.50
   3  13   2   17.40    2.10
   3  13   2   17.30    1.90
  -3  13  -2   17.10    1.90
  -4 -13  -2   15.40    7.70
   4  13   2   17.80    2.10
  -4  13  -2   15.00    1.90
   4  13   2   14.70    1.80
  -4  13  -2   14.40    4.10
  -5 -13  -2   -0.10    7.20
   5  13   2    0.60    0.50
  -5  13  -2    0.00    2.00
  -5  13  -2    1.90    0.60
  -5 -14   2  -22.80   16.50
  -5 -14   2   -3.80    7.40
  -5  14   2    3.70    2.70
   5  14  -2    2.90    0.60
  -5  14   2    3.10    0.80
  -4 -14   2    2.40    7.10
  -4 -14   2   -7.20   14.60
  -4  14   2    4.80    2.90
   4  14  -2    7.00    1.00
   4  14  -2    4.20    0.80
  -4  14   2    5.40    0.90
  -3 -14   2   -3.30    6.40
   3  14  -2    3.10    0.60
   3  14  -2    3.70    0.70
  -3  14   2    2.30    2.40
  -3  14   2    1.90    0.40
  -3  14   2    2.80    0.70
  -2 -14   2    1.50    5.50
  -2  14   2    1.10    0.50
   2  14  -2    1.30    0.50
   2  14  -2    0.00    0.40
  -2  14   2    0.00    1.80
   2  14  -2    1.30    1.70
  -2  14   2    1.60    0.30
  -1 -14   2   19.30    6.10
  -1  14   2    7.70    1.00
   1  14  -2    8.50    1.00
   1  14  -2    8.60    1.10
  -1  14   2    9.50    2.80
   1  14  -2    8.40    2.50
  -1  14   2    9.20    1.20
   0 -14   2    7.40    4.70
   0  14  -2    5.90    2.00
   0  14  -2    5.60    0.80
   0  14   2    6.20    2.40
   0  14   2    4.90    0.70
   0  14   2    5.80    0.80
  -1  14  -2   15.50    1.70
   1  14   2   13.00    1.50
  -1  14  -2   12.80    1.50
   1  14   2   13.00    1.60
   1  14   2   11.30    3.50
  -1  14  -2   11.70    3.30
  -2  14  -2   39.90    4.40
  -2  14  -2   43.90    8.30
   2  14   2   25.40    8.20
   2  14   2   40.30    4.20
   2  14   2   38.50    4.40
  -2  14  -2   39.70    4.20
  -3 -14  -2   -2.70    5.60
  -3  14  -2    3.90    0.50
   3  14   2   -1.40    2.70
  -3  14  -2    4.00    0.70
   3  14   2    2.90    0.60
  -3  14  -2    3.10    2.10
   3  14   2    3.60    0.80
  -4 -14  -2    0.90    6.20
   4  14   2    2.20    0.60
  -4  14  -2    1.60    0.70
   4  14   2    3.70    0.90
  -4  14  -2    2.50    2.20
  -5 -14  -2   -9.00    7.00
  -5  14  -2    0.10    0.60
  -5  14  -2    1.40    2.20
   5  14   2    1.30    1.10
   5  14   2   -0.60    0.40
  -5 -15   2   13.00    8.70
  -4 -15   2   -3.00    7.30
   4  15  -2    5.20    0.90
  -4  15   2    4.10    0.80
   4  15  -2    4.00    0.70
  -4  15   2    3.80    2.60
  -3 -15   2   54.29   10.90
  -3  15   2   32.50    4.00
  -3  15   2   35.00    3.80
   3  15  -2   39.00    4.10
   3  15  -2   35.10    3.90
  -3  15   2   33.60    8.00
  -2 -15   2    8.50    6.70
   2  15  -2    7.10    0.90
   2  15  -2    3.90    0.80
  -2  15   2    5.10    0.70
  -2  15   2    7.10    2.70
   2  15  -2    6.90    2.30
  -2  15   2    5.50    0.90
  -1 -15   2   86.09   14.90
  -1  15   2   73.19    8.30
   1  15  -2   78.99    8.30
   1  15  -2   78.49    8.60
  -1  15   2   75.99    8.60
   1  15  -2   78.39   15.50
  -1  15   2   86.89   15.80
   0  15  -2    3.10    0.50
   0  15   2    3.20    0.60
   0  15   2    4.10    2.20
   0  15  -2    3.30    0.60
   0  15  -2    6.00    2.00
   0  15   2    2.80    0.50
  -1  15  -2   13.20    1.60
  -1  15  -2   15.20    3.50
   1  15   2   11.70    1.50
   1  15   2   12.90    1.60
   1  15   2   11.40    3.60
  -1  15  -2   12.50    1.40
   2  15   2   27.80    3.20
   2  15   2   28.60    3.10
   2  15   2   16.20    6.20
  -2  15  -2   30.00    3.00
  -2  15  -2   27.00    3.20
  -2  15  -2   31.30    6.30
  -3 -15  -2   22.90    9.20
  -3  15  -2   33.30    3.60
   3  15   2   31.10    3.60
   3  15   2   34.40    3.80
  -3  15  -2   33.90    3.80
  -3  15  -2   33.80    7.40
  -4 -15  -2   57.69   13.20
  -4  15  -2   52.19    6.30
  -4  15  -2   49.30   11.50
   4  15   2   59.59    6.00
   4  15   2   57.19    6.30
   5  15   2    0.80    0.60
  -5  15  -2    2.30    0.70
   5  15   2    0.50    1.00
  -5  15  -2    1.70    2.70
  -4 -16   2   13.70    8.00
  -4  16   2   11.40    1.60
   4  16  -2   13.80    1.70
   4  16  -2   11.50    1.50
  -4  16   2   18.20    4.50
  -3 -16   2   45.30   13.60
   3  16  -2   71.09    7.00
  -3  16   2   66.59    7.20
   3  16  -2   58.09    7.20
  -3  16   2   59.39   13.30
  -2 -16   2  200.98   29.40
  -2  16   2  177.58   34.10
  -2  16   2  170.98   19.10
   2  16  -2  150.98   33.90
   2  16  -2  168.98   18.40
   2  16  -2  173.18   19.10
  -2  16   2  184.28   18.40
  -1 -16   2   43.30   10.10
   1  16  -2   40.20    4.50
  -1  16   2   42.50    8.80
  -1  16   2   41.40    4.30
   1  16  -2   41.10    8.40
   1  16  -2   38.30    4.30
  -1  16   2   36.80    4.50
   0  16   2   35.90    4.40
   0  16   2   39.50    4.20
   0  16  -2   43.10    8.30
   0  16  -2   38.30    4.40
   0  16  -2   39.10    4.30
   0  16   2   43.40    8.50
  -1  16  -2  239.08   25.50
   1  16   2  229.68   26.30
   1  16   2  228.28   46.80
  -1  16  -2  231.58   26.30
   1  16   2  241.48   25.50
  -1  16  -2  267.07   46.80
   2  16   2    9.70    3.90
  -2  16  -2   16.30    3.90
  -2  16  -2   14.00    1.60
   2  16   2   15.10    1.80
   2  16   2   12.30    1.60
  -2  16  -2   16.30    1.80
   3  16   2   50.69    5.10
  -3  16  -2   44.80    9.90
  -3  16  -2   45.10    5.10
  -3  16  -2   49.10    5.30
   3  16   2   44.80    5.30
  -4  16  -2   -0.70    0.60
  -4  16  -2   -0.40    2.00
   4  16   2    0.20    0.50
   4  16   2    0.80    0.80
  -4 -17   2  -14.90    6.30
   4  17  -2    4.50    0.80
  -4  17   2    2.70    0.80
  -4  17   2    7.20    3.30
   4  17  -2    5.90    1.00
  -3 -17   2   11.20    7.50
  -3  17   2   11.60    1.50
   3  17  -2   11.40    1.40
   3  17  -2    9.20    1.50
  -3  17   2   12.50    3.90
  -2 -17   2   38.90    8.90
  -2  17   2   20.90    2.50
  -2  17   2   23.70    2.70
   2  17  -2   22.00    2.50
  -2  17   2   24.10    5.80
   2  17  -2   23.70    2.60
   2  17  -2   18.40    5.20
  -1 -17   2  146.89   26.30
   1  17  -2  153.08   17.10
   1  17  -2  155.98   16.50
  -1  17   2  163.18   30.70
   1  17  -2  167.38   30.50
  -1  17   2  147.79   17.10
  -1  17   2  149.88   16.50
   0  17   2   27.00    2.90
   0  17   2   25.30    6.30
   0  17   2   27.80    3.10
   0  17  -2   30.10    6.10
   0  17  -2   23.50    3.10
   0  17  -2   26.80    2.90
   1  17   2   32.30    8.10
   1  17   2   35.10    4.00
  -1  17  -2   37.90    4.00
   1  17   2   35.70    4.20
  -1  17  -2   36.90    4.20
  -1  17  -2   43.90    8.20
   2  17   2   59.59    6.80
  -2  17  -2   66.39    6.80
  -2  17  -2   65.69   13.00
   2  17   2   61.59    7.10
  -2  17  -2   62.39    7.10
   3  17   2    3.10    0.80
   3  17   2    2.70    0.60
  -3  17  -2    3.10    2.40
  -3  17  -2    3.20    0.70
   4  17   2   18.40    2.20
  -4  17  -2   16.20    2.10
   4  17   2   14.80    1.90
  -4  17  -2   19.50    4.80
  -4 -18   2    9.70    8.30
  -4  18   2    5.60    3.00
   4  18  -2    1.40    0.80
   4  18  -2    1.30    0.60
  -4  18   2    2.30    0.70
  -3 -18   2    5.30    7.50
   3  18  -2    9.80    1.30
  -3  18   2   13.00    3.90
  -3  18   2   10.70    1.40
   3  18  -2    8.90    1.40
  -2 -18   2   16.30    7.80
  -2  18   2   16.40    1.80
  -2  18   2   19.30    2.10
   2  18  -2   15.70    1.90
  -2  18   2   12.00    4.50
   2  18  -2   16.10    2.00
  -1 -18   2   -7.80    5.50
  -1  18   2    2.50    0.70
   1  18  -2    1.30    0.60
  -1  18   2    4.00    2.50
  -1  18   2    1.70    0.50
   1  18  -2    1.90    0.50
   1  18  -2    4.00    2.20
   0  18   2    1.70    0.60
   0  18   2    2.30    0.50
   0  18  -2    2.10    0.50
   0  18   2    1.30    2.40
   0  18  -2    2.10    0.70
   0  18  -2    1.80    2.10
   1  18   2   61.99    7.30
  -1  18  -2   73.39   13.90
   1  18   2   63.59   14.00
  -1  18  -2   66.49    7.60
   1  18   2   74.79    7.60
  -1  18  -2   69.19    7.30
   2  18   2    0.40    0.40
  -2  18  -2   -1.00    2.00
  -2  18  -2    1.10    0.60
   2  18   2    1.90    2.40
  -2  18  -2    0.50    0.40
   2  18   2    0.80    0.60
   3  18   2    2.80    0.80
  -3  18  -2    5.00    2.70
  -3  18  -2    2.30    0.70
   3  18   2    3.20    0.60
  -4  18  -2    0.70    0.70
  -4  18  -2   -0.20    2.40
   4  18   2    0.60    0.60
   4  18   2    1.80    0.90
  -3 -19   2   -1.30    7.40
  -3  19   2    7.30    3.30
  -3  19   2    4.70    1.00
   3  19  -2    6.10    1.00
   3  19  -2    5.40    0.90
  -2 -19   2   -4.80    6.10
  -2  19   2    2.90    2.60
  -2  19   2    0.00    0.60
   2  19  -2    0.40    0.60
  -2  19   2    0.10    0.40
   2  19  -2    0.40    0.40
   1  19  -2    2.00    2.20
  -1  19   2    1.00    0.70
   1  19  -2    2.10    0.50
  -1  19   2    2.00    2.60
   1  19  -2    0.80    0.60
  -1  19   2    1.20    0.40
   0  19   2    8.00    3.20
   0  19  -2    8.80    1.00
   0  19  -2    9.00    3.10
   0  19   2    7.00    1.00
   0  19  -2    8.00    1.20
   0  19   2    5.30    1.10
   1  19   2    7.90    1.10
  -1  19  -2    8.20    3.20
  -1  19  -2    6.90    1.20
  -1  19  -2   10.20    1.10
   1  19   2    8.50    3.30
   1  19   2    9.70    1.30
  -2  19  -2    0.50    0.40
   2  19   2    0.20    0.60
   2  19   2    1.50    2.40
  -2  19  -2    0.40    2.30
  -2  19  -2    0.50    0.60
   2  19   2    0.50    0.40
   3  19   2    6.30    1.00
  -3  19  -2    4.80    0.90
  -3  19  -2    7.40    2.90
   3  19   2    4.00    0.80
  -3 -20   2   11.80    8.40
  -3  20   2   -0.10    2.60
   3  20  -2   -0.60    0.70
   3  20  -2    1.20    0.50
  -3  20   2    1.30    0.70
  -2 -20   2    1.60    7.20
  -2  20   2    4.00    0.60
  -2  20   2    3.80    0.90
   2  20  -2    3.70    0.80
  -2  20   2    1.60    2.60
   2  20  -2    3.30    0.70
  -1  20   2   14.80    1.90
  -1  20   2   17.10    2.10
   1  20  -2   18.50    2.00
   1  20  -2   23.60    4.80
  -1  20   2   15.20    4.60
   1  20  -2   15.10    2.10
   0  20   2   73.09   16.30
   0  20  -2   78.29    8.90
   0  20  -2   85.99    8.60
   0  20   2   76.39    8.50
   0  20  -2   93.89   16.30
   0  20   2   72.99    8.90
   1  20   2   69.49    8.00
  -1  20  -2   73.89   14.70
  -1  20  -2   74.59    7.70
  -1  20  -2   73.99    8.00
   1  20   2   61.59   14.80
   1  20   2   70.49    7.70
   2  20   2   23.90    2.70
  -2  20  -2   23.20    2.70
   2  20   2   26.70    2.90
  -2  20  -2   24.90    5.90
  -2  20  -2   21.80    2.80
   3  20   2    5.80    1.10
   3  20   2    6.50    1.00
  -3  20  -2    3.00    3.00
  -3  20  -2    7.70    1.20
  -3 -21   2   10.60    8.80
   3  21  -2    2.20    0.70
   3  21  -2    3.80    0.90
  -3  21   2    5.90    0.90
  -3  21   2    3.80    3.30
  -2  21   2    1.70    0.70
  -2  21   2    0.20    0.40
  -2  21   2    0.60    2.70
   2  21  -2   -0.20    0.60
   2  21  -2    1.00    0.50
  -1  21   2   29.30    3.10
   1  21  -2   27.10    3.10
  -1  21   2   26.80    3.30
  -1  21   2   27.40    6.90
   1  21  -2   26.40    3.30
   1  21  -2   29.50    6.60
   0  21  -2    6.50    2.90
   0  21  -2    5.90    0.80
   0  21   2    4.00    0.70
   0  21   2    4.00    0.90
   0  21   2   11.50    3.50
   0  21  -2    3.10    0.90
   1  21   2   -1.30    0.40
  -1  21  -2   -1.10    0.60
  -1  21  -2    0.90    0.50
  -1  21  -2   -0.10    2.30
   1  21   2    1.10    0.70
   1  21   2    0.50    2.60
  -2  21  -2   19.90    5.00
   2  21   2   13.40    2.20
   2  21   2   16.60    2.10
  -2  21  -2   21.00    2.30
  -2  21  -2   18.90    2.00
   2  22  -2    0.10    0.70
   2  22  -2   -0.10    0.50
  -2  22   2    0.60    0.70
  -2  22   2    0.50    3.00
   1  22  -2    1.20    0.50
   1  22  -2    1.30    0.70
  -1  22   2    0.10    0.50
  -1  22   2    0.00    2.50
  -1  22   2    0.10    0.70
   0  22   2    8.60    1.60
   0  22  -2   12.00    1.50
   0  22  -2   20.70    4.40
   0  22  -2   12.70    1.70
   0  22   2   12.70    1.50
   0  22   2   13.00    4.40
  -1  22  -2  122.89   13.60
   1  22   2  121.59   13.60
  -1  22  -2  129.79   13.10
  -1  22  -2  125.59   24.60
   1  22   2  108.19   24.60
   1  22   2  118.59   13.10
   2  22   2    8.90    1.20
  -2  22  -2   10.80    1.20
   2  22   2    7.40    1.40
  -2  22  -2    9.00    1.40
  -2  22  -2   11.90    3.90
  -1  23   2   12.10    5.20
   1  23  -2   14.40    2.10
   1  23  -2   16.20    1.90
  -1  23   2   16.60    2.10
  -1  23   2   16.70    1.90
   0  23  -2    2.40    2.70
   0  23  -2    1.70    0.70
   0  23  -2    0.40    0.50
   0  23   2    0.30    0.50
   0  23   2    0.00    0.60
   0  23   2    3.30    3.00
   1  23   2   26.00    3.20
   1  23   2   25.80    3.00
  -1  23  -2   34.30    7.00
  -1  23  -2   28.80    3.00
  -1  23  -2   24.60    3.20
  -6   0   3  -13.40   13.20
  -6   0   3    4.70   15.70
  -5   0   3   -0.50    1.50
  -5   0   3   -5.30   13.30
  -5   0   3   -0.20    0.50
  -4   0   3   -3.00   10.10
  -4   0   3    0.50    0.20
   4   0  -3    0.30    0.20
  -4   0   3    0.40    0.20
  -4   0   3    0.00    0.20
  -4   0   3    1.00    1.10
  -3   0   3    0.00    0.90
   3   0  -3   -1.00    0.20
  -3   0   3   -0.50    0.10
  -3   0   3   -0.20    0.20
  -3   0   3    1.30   10.10
   2   0  -3   -0.90    0.60
  -2   0   3   -0.60    0.10
   2   0  -3   -0.70    0.10
  -2   0   3   -0.80    0.10
  -2   0   3   -1.00    0.70
  -2   0   3   -0.60    0.10
  -2   0   3    1.20    8.80
  -1   0   3   -4.10    0.10
   1   0  -3   -4.30    0.80
  -1   0   3   -4.60    0.90
   1   0  -3   -3.70    0.10
   1   0  -3  -14.40    7.60
  -1   0   3   -6.30    7.20
   0   0   3   -1.40    1.00
   0   0   3   -1.70    0.10
   0   0  -3   -1.60    0.10
   0   0   3   -0.70    7.30
   0   0  -3    6.70    6.80
   0   0  -3   -2.10    1.00
   1   0   3   -0.10    0.30
  -1   0  -3   -0.40    0.30
  -2   0  -3   -0.20    0.20
  -2   0  -3    0.10    0.30
  -3   0  -3   -0.50    0.20
  -3   0  -3    0.50    2.60
  -3   0  -3   -0.30    0.30
  -3   0  -3   -0.80    0.30
  -4   0  -3    0.10    0.20
  -4   0  -3   -0.10    3.10
  -4   0  -3   -0.40    0.40
  -4   0  -3   -0.40    0.30
  -5   0  -3    8.40    9.10
  -5   0  -3   -0.50    1.20
  -5   0  -3   -0.10    0.50
  -5   0  -3   -6.20    3.90
  -5   0  -3   -1.30    0.40
  -6   0  -3    0.40    1.60
  -6  -1   3   44.10   18.40
  -6  -1   3   51.99   24.30
  -6   1   3   76.09   27.50
  -5  -1   3    5.60   13.20
  -5  -1   3    9.50    2.70
  -5  -1   3   -3.00   11.20
  -5   1   3    1.60   13.80
  -5   1   3   11.20    2.90
  -4  -1   3   -5.00    8.80
  -4  -1   3    2.20    0.40
  -4  -1   3    2.00    1.30
  -4  -1   3    3.00    0.40
  -4  -1   3    2.80    0.40
  -4   1   3    2.70    0.30
  -4   1   3    2.80    0.40
  -4   1   3    2.20    1.30
  -4   1   3   -6.40   11.80
  -4   1   3    3.20    0.50
   4   1  -3    2.90    0.40
  -3  -1   3  176.98   34.20
  -3  -1   3  166.98   19.30
  -3  -1   3  249.08   48.30
  -3  -1   3  167.38   19.30
   3  -1  -3  177.58   18.70
  -3  -1   3  182.88   18.70
  -3   1   3  172.58   19.30
  -3   1   3  175.98   18.70
  -3   1   3  175.68   34.30
   3   1  -3  178.48   18.70
  -2  -1   3  230.48   57.79
  -2  -1   3  218.18   43.00
  -2  -1   3  216.78   24.30
   2  -1  -3  222.58   23.50
   2  -1  -3  233.38   43.00
  -2  -1   3  218.98   23.50
  -2   1   3  216.58   43.00
   2   1  -3  223.68   23.50
   2   1  -3  231.68   42.90
  -2   1   3  209.78   23.50
  -2   1   3  219.28   24.30
  -1  -1   3   47.40    5.10
  -1  -1   3   28.10   15.80
   1  -1  -3   45.20    9.50
  -1  -1   3   47.10    5.30
   1  -1  -3   50.29    5.30
   1  -1  -3   50.49    5.10
  -1   1   3   45.40    5.30
   1   1  -3   47.60    5.10
  -1   1   3   47.70    5.10
   1   1  -3   48.00    5.30
  -1   1   3   41.70    9.50
   1   1  -3   58.99   16.20
  -1   1   3   90.79   16.80
   0  -1  -3  491.55   51.39
   0  -1   3  433.76   49.80
   0  -1  -3  477.85  118.29
   0  -1  -3  459.65   49.80
   0  -1   3  481.85   51.39
   0  -1   3  502.55   78.79
   0   1  -3  468.55   78.59
   0   1  -3  477.65   90.89
   0   1   3  487.35   51.39
   0   1  -3  443.06   49.80
   0   1   3  483.05   49.80
   0   1   3  370.66  118.29
   0   1  -3  483.55   51.39
  -1  -1  -3 4774.92 1077.09
   1  -1   3 5637.94  591.14
  -1  -1  -3 5936.51  591.14
  -1   1  -3 5780.22  591.14
  -1   1  -3 5656.13  609.84
  -2  -1  -3  330.57   53.89
  -2  -1  -3  318.97   34.00
  -2  -1  -3  298.37   34.10
  -2   1  -3  330.07   34.10
  -2   1  -3  325.47   35.10
  -3  -1  -3    0.30    0.40
  -3  -1  -3    1.10    2.80
  -3  -1  -3    0.50    0.50
  -3  -1  -3    0.40    0.20
  -3   1  -3    0.40    0.30
  -3   1  -3   -0.10    0.30
  -3   1  -3   -3.60    2.20
  -3   1  -3    0.70    0.20
  -4  -1  -3    5.40    0.80
  -4  -1  -3   -3.10    6.60
  -4  -1  -3    7.10    3.70
  -4  -1  -3    4.40    0.70
  -4   1  -3    0.10    3.10
  -4   1  -3    5.30    0.70
  -4   1  -3    3.90    0.70
  -4   1  -3    6.10    0.60
  -5  -1  -3   25.40   10.60
  -5  -1  -3   22.50    2.70
  -5  -1  -3   24.10    5.00
  -5  -1  -3   12.50    6.10
  -5  -1  -3   24.90    2.70
  -5   1  -3   23.60    2.60
  -5   1  -3   23.40    2.70
  -5   1  -3   24.00    5.10
  -6   1  -3    1.20    1.60
  -6   1  -3  -27.70   20.20
  -6  -2   3   17.60   17.40
  -6  -2   3  -10.00   13.10
  -6   2   3   12.10    3.60
  -6   2   3   37.30   21.10
  -5  -2   3  114.09   28.20
  -5  -2   3  128.99   40.80
  -5  -2   3  134.39   27.10
  -5   2   3  143.69   27.20
   5   2  -3  139.59   14.70
  -4  -2   3   33.80    3.40
  -4  -2   3   31.70    3.50
  -4  -2   3   31.20    3.50
  -4  -2   3   39.10   15.10
  -4  -2   3   19.50   11.50
  -4  -2   3   29.70    6.40
   4   2  -3   31.90    3.40
  -4   2   3   31.90    3.40
  -4   2   3   32.90    3.50
  -4   2   3   28.50    3.40
  -4   2   3  102.89   23.10
  -4   2   3   32.60    6.60
  -3  -2   3   10.40    1.20
  -3  -2   3   12.10    9.00
   3  -2  -3   10.50    1.20
  -3  -2   3   11.40    1.20
  -3  -2   3    9.20    2.40
  -3   2   3   61.79   17.20
  -3   2   3   10.50    1.20
   3   2  -3   10.20    1.20
  -3   2   3   10.90    1.20
  -3   2   3   11.90    2.60
  -2  -2   3    0.60    0.20
  -2  -2   3    2.80    7.60
  -2  -2   3    1.40   11.00
   2  -2  -3    0.80    0.20
  -2  -2   3    0.70    0.20
   2  -2  -3    2.60    0.90
  -2  -2   3    0.20    0.60
   2  -2  -3    0.70    0.10
   2   2  -3    1.20    0.20
  -2   2   3    2.70    9.90
   2   2  -3   -4.10    9.10
  -2   2   3    0.90    1.00
  -2   2   3    1.10    0.20
   2   2  -3    0.40    0.20
  -1  -2   3    2.40    0.30
   1  -2  -3    3.10    0.40
  -1  -2   3    1.70    7.00
   1  -2  -3    4.40    1.20
  -1  -2   3    2.40    0.30
  -1  -2   3    0.90    1.00
   1  -2  -3    2.40    0.30
  -1  -2   3   -3.50    8.70
  -1   2   3    2.20    0.40
   1   2  -3    2.20    1.00
  -1   2   3    3.50    0.40
   1   2  -3   11.80   11.70
   1   2  -3    2.50    0.30
  -1   2   3    2.20    1.20
  -1   2   3   21.10   10.40
   1   2  -3    2.60    0.30
   0  -2   3   53.79   13.80
   0  -2  -3   31.70    3.90
   0  -2   3   38.10    4.00
   0  -2   3   26.40    9.50
   0  -2   3   37.50    3.90
   0  -2  -3   37.40    4.00
   0  -2  -3   29.50    7.20
   0   2  -3   35.60    3.90
   0   2  -3   26.30    9.10
   0   2  -3   37.20    4.00
   0   2   3   29.80    3.90
   0   2   3   39.30    4.00
   0   2  -3   38.70   13.30
  -1  -2  -3 1247.58  136.39
  -1  -2  -3 1153.18  136.39
   1  -2   3 1314.77  136.39
  -1  -2  -3 1315.27  140.69
   1  -2   3 1340.47  140.69
   1   2   3 1303.17  213.28
   1   2   3 1363.76  194.38
  -1   2  -3 1325.47  140.69
   1   2   3 1167.98  248.58
   1   2   3 1282.17  140.69
  -1   2  -3 1290.67  136.29
  -2  -2  -3  181.68   20.10
  -2  -2  -3  184.88   31.80
  -2  -2  -3  168.38   19.60
   2  -2   3  166.48   19.50
  -2  -2  -3  190.08   19.50
  -2  -2  -3  159.08   35.80
  -2  -2  -3  221.28   28.50
  -2   2  -3  192.38   19.50
  -2   2  -3  192.98   20.10
  -3  -2  -3   68.29   16.20
  -3  -2  -3   85.09    9.00
  -3  -2  -3  101.39   14.20
  -3  -2  -3   75.29    9.10
  -3   2  -3   83.89    9.00
  -3   2  -3   85.09    9.00
  -3   2  -3  100.09   13.40
  -3   2  -3   84.49    9.30
  -4  -2  -3    6.70    7.40
  -4  -2  -3    9.80    4.10
  -4  -2  -3    3.40    0.80
  -4   2  -3    2.40    1.40
  -4   2  -3    3.80    0.60
  -4   2  -3    5.30    2.80
  -4   2  -3    3.20    0.50
  -4   2  -3    4.30    0.50
  -5  -2  -3    0.90    9.30
  -5  -2  -3   15.90   14.70
  -5  -2  -3    5.20    1.50
  -5  -2  -3    2.90    0.70
  -5  -2  -3   -6.20    4.50
  -5  -2  -3    3.20    0.70
  -5   2  -3    1.00    1.50
  -5   2  -3    2.90    0.50
  -5   2  -3    2.60    0.60
  -6   2  -3   -0.80    1.60
  -6  -3   3  171.68   27.50
  -6  -3   3  109.89   33.00
  -6   3   3  160.68   31.20
  -5  -3   3   24.90   18.20
  -5  -3   3   41.90    8.70
  -5  -3   3   39.60   16.00
  -5   3   3   45.60    4.80
   5   3  -3   41.20    4.60
  -5   3   3   39.30    8.90
  -5   3   3  115.99   29.00
  -4  -3   3   12.80   11.20
  -4  -3   3   15.80    1.70
  -4  -3   3   13.60   10.50
  -4  -3   3   14.30    3.20
   4   3  -3   14.40    1.60
  -4   3   3   59.89   20.10
  -4   3   3   15.00    3.50
  -4   3   3   13.70    1.70
  -3  -3   3    3.90    8.10
  -3  -3   3    4.00    0.50
   3  -3  -3    4.50    0.60
  -3  -3   3    4.20    1.20
  -3  -3   3    4.20    0.50
  -3  -3   3    9.50    9.00
  -3   3   3    3.30    1.50
   3   3  -3    4.40    0.50
  -3   3   3    4.50    0.50
  -2  -3   3   82.79    9.00
  -2  -3   3   55.59   23.90
   2  -3  -3   78.09    9.00
  -2  -3   3   89.09   18.00
   2  -3  -3   89.59   16.00
  -2  -3   3   80.99    8.70
  -2   3   3   81.29    9.00
   2   3  -3   79.29    9.00
   2   3  -3   80.99    8.70
  -2   3   3   81.59   16.10
   2   3  -3  136.19   26.30
   1  -3  -3  495.25   53.69
  -1  -3   3  503.85   55.39
  -1  -3   3  499.35   85.99
   1  -3  -3  472.75   53.69
  -1  -3   3  524.05   53.69
   1  -3  -3  508.05   97.99
   1  -3  -3  512.65   55.39
  -1   3   3  512.45   97.99
   1   3  -3  482.05   53.69
   1   3  -3  499.35   55.39
   1   3  -3  603.04   86.29
  -1   3   3  499.45   55.39
   0  -3   3  335.47   37.00
   0  -3  -3  364.46   37.00
   0  -3  -3  313.87   67.59
   0  -3  -3  360.06   38.20
   0  -3   3  376.76   59.79
   0  -3   3  358.76   38.20
   0   3   3  350.86   38.20
   0   3  -3  362.96   60.09
   0   3  -3  330.37   37.00
   0   3  -3  342.67   38.20
  -1  -3  -3 4383.66  447.46
  -1  -3  -3 4158.48  461.65
   1  -3   3 4224.58  447.46
   1  -3   3 4257.97  461.65
  -1   3  -3 3743.63  447.46
  -1   3  -3 4344.37  461.65
   1   3   3 4089.49  447.46
   1   3   3 4241.18  461.65
   1   3   3 4355.16  699.03
   1   3   3 4709.63  637.34
   1   3   3 3777.02 1053.49
  -2  -3  -3  171.08   18.70
   2  -3   3  175.18   18.70
  -2  -3  -3  179.38   26.80
  -2  -3  -3  144.29   29.80
   2  -3   3  167.08   18.10
  -2  -3  -3  172.88   18.10
  -2   3  -3  172.38   18.10
  -2   3  -3  165.08   18.70
  -3  -3  -3    2.60    0.80
  -3  -3  -3   -0.60    1.80
  -3  -3  -3   -0.50    6.20
  -3  -3  -3    5.20    3.60
  -3   3  -3    6.10    0.60
  -4  -3  -3    5.30    8.40
  -4  -3  -3   12.10    1.80
  -4  -3  -3    4.10    4.80
  -4  -3  -3   52.79   14.20
  -4   3  -3   14.90    3.40
  -4   3  -3   15.80    1.60
  -4   3  -3   14.50    1.60
  -4   3  -3   16.70    3.30
  -4   3  -3   13.00    1.70
  -5  -3  -3   11.40    2.80
  -5  -3  -3   10.00    5.70
  -5  -3  -3   12.60   10.70
  -5  -3  -3    8.80    1.50
  -5  -3  -3   38.90   14.90
  -5  -3  -3   12.20    1.50
  -5   3  -3   12.60    1.50
  -5   3  -3   11.10    2.90
  -6   3  -3   33.00    7.10
  -6  -4   3   33.70   17.30
  -6  -4   3   19.10    8.30
  -6   4   3   51.79   26.20
  -6   4   3   25.00    6.00
  -5  -4   3   17.90   17.10
  -5  -4   3   26.20   14.90
   5   4  -3   34.10    3.70
  -5   4   3  134.49   30.40
  -5   4   3   34.30    3.80
  -5   4   3   31.20    7.30
  -4  -4   3   -4.00   11.10
  -4  -4   3    1.10   10.60
  -4  -4   3   14.80    3.10
  -4  -4   3   15.10    1.60
   4   4  -3   14.10    1.60
  -4   4   3   13.60    1.60
  -4   4   3   11.90    3.40
  -3  -4   3  205.28   38.90
   3  -4  -3  215.28   23.00
  -3  -4   3  222.18   23.00
  -3  -4   3  186.48   40.50
  -3   4   3  208.88   40.80
   3   4  -3  212.68   22.30
  -3   4   3  207.38   23.00
  -2  -4   3  307.97   31.60
   2  -4  -3  315.67   57.79
  -2  -4   3  257.97   52.69
  -2  -4   3  306.97   32.60
   2  -4  -3  289.67   32.60
   2   4  -3  287.57   32.60
  -2   4   3  290.77   32.60
   2   4  -3  293.57   31.60
  -2   4   3  292.27   57.79
  -1  -4   3   68.29   27.20
   1  -4  -3   92.69   10.10
  -1  -4   3   97.49    9.80
   1  -4  -3   99.49   18.00
  -1  -4   3   96.59   10.10
  -1  -4   3   96.39   19.90
   1  -4  -3   95.09    9.80
   1  -4  -3   75.79    9.80
   1   4  -3   86.49    9.80
  -1   4   3   87.89   18.00
   1   4  -3   53.69   27.50
  -1   4   3   91.99   10.10
   1   4  -3  124.99   20.60
   1   4  -3   88.39   10.10
   0  -4   3   -1.50    7.60
   0  -4   3   -0.10    0.10
   0  -4   3   -0.10    0.20
   0  -4  -3    0.10    0.20
   0  -4  -3   -0.80    1.20
   0  -4  -3   -0.20    0.10
   0   4   3    0.20    0.10
   0   4  -3    5.70    8.30
   0   4   3   -0.70    1.20
   0   4  -3    0.40    0.20
   0   4  -3   -0.10    0.10
   0   4   3    0.10    0.20
   1  -4   3 2747.33  447.06
   1  -4   3 3176.28  323.87
  -1  -4  -3 2983.00  313.97
  -1  -4  -3 3050.29  323.87
   1  -4   3 2944.81  313.97
  -1   4  -3 2799.32  323.87
  -1   4  -3 2860.11  313.97
   1   4   3 2901.61  313.97
   1   4   3 3093.89  490.75
   1   4   3 3082.79  447.36
   1   4   3 2840.12  323.87
  -2  -4  -3  633.84   73.19
   2  -4   3  687.03   73.19
  -2  -4  -3  731.03  101.79
  -2  -4  -3  623.34  111.69
   2  -4   3  668.63   70.89
  -2  -4  -3  697.03   70.89
   2   4   3  653.63   70.89
  -2   4  -3  659.83   70.89
   2   4   3  712.53   73.19
   2   4   3  563.24  101.69
  -2   4  -3  676.93   73.19
  -3  -4  -3   31.60    8.90
  -3  -4  -3   62.89   11.30
  -3  -4  -3   25.60    6.30
   3  -4   3   21.70    2.80
  -3   4  -3   27.20    2.80
  -3   4  -3   25.50    2.90
  -4  -4  -3   -8.90    8.00
  -4  -4  -3    0.40    0.70
  -4  -4  -3   -2.00    4.20
  -4  -4  -3    2.40    8.10
  -4   4  -3    1.30    1.20
  -4   4  -3    0.00    0.40
  -4   4  -3    0.50    0.20
  -4   4  -3    0.50    0.20
  -5  -4  -3   31.20    8.00
  -5  -4  -3   25.50    3.40
  -5  -4  -3   16.00   12.00
  -5   4  -3   29.20    6.30
  -5   4  -3   32.10    3.40
  -6   4  -3    0.80    1.70
  -6  -5   3   52.09   11.10
  -6  -5   3   33.90   18.40
  -6   5   3  116.89   33.00
  -6   5   3   33.20    8.20
  -5  -5   3   36.40   26.20
  -5  -5   3   84.59   21.80
  -5   5   3   79.89   16.70
  -5   5   3   84.99    9.20
   5   5  -3   86.59    8.90
   4  -5  -3   -0.30    0.30
  -4  -5   3    2.40   10.90
  -4  -5   3   -4.90    9.60
  -4  -5   3    0.70    0.30
  -4  -5   3    0.20    0.70
  -4   5   3    1.00    0.30
   4   5  -3   -0.40    0.30
  -4   5   3   -0.90    1.40
  -3  -5   3  275.37   28.90
   3  -5  -3  265.17   28.90
  -3  -5   3  261.77   48.00
  -3   5   3  259.37   28.90
  -3   5   3  245.58   51.29
   3   5  -3  274.77   28.90
   3   5  -3  254.77   28.00
  -2  -5   3   90.89    8.90
  -2  -5   3  110.09   20.20
   2  -5  -3   81.39    8.90
  -2  -5   3   41.90   24.10
   2  -5  -3   83.79    9.20
  -2  -5   3   84.69    9.20
  -2   5   3   84.89   16.60
   2   5  -3   81.59    8.90
   2   5  -3  101.69   26.40
   2   5  -3  105.19   20.70
  -2   5   3   82.69    9.20
   2   5  -3   75.69    9.20
   1  -5  -3    3.60    0.50
  -1  -5   3    3.50    0.50
  -1  -5   3    3.20    0.40
   1  -5  -3    3.60    0.40
  -1  -5   3    0.20    9.90
  -1  -5   3   10.80   10.30
   1  -5  -3    4.30    1.40
   1   5  -3   13.00   10.80
  -1   5   3    2.90    0.50
   1   5  -3    6.10   12.20
  -1   5   3    2.70    0.40
   1   5  -3    3.50    0.50
   1   5  -3    3.30    0.90
   1   5  -3    3.40    0.40
  -1   5   3    3.70    1.50
   0  -5  -3   60.19    6.50
   0  -5  -3   64.09    6.30
   0  -5   3   62.99    6.50
   0  -5   3   60.39    6.30
   0  -5  -3   65.49   11.80
   0  -5   3   77.49   13.70
   0   5  -3   54.19    6.30
   0   5   3   56.59    6.30
   0   5  -3   69.59   15.00
   0   5  -3   56.19    6.50
   0   5   3   58.09    6.50
   0   5   3   50.99   11.80
   1  -5   3 1825.62  195.88
  -1  -5  -3 1865.01  202.08
   1  -5   3 1721.23  279.07
  -1  -5  -3 1973.30  195.88
   1  -5   3 1957.70  202.08
  -1   5  -3 1710.53  202.08
   1   5   3 1826.22  202.08
  -1   5  -3 1748.23  195.88
   1   5   3 1935.51  306.67
   1   5   3 1795.92  195.88
   1   5   3 1904.41  279.47
  -2  -5  -3  225.78   24.20
  -2  -5  -3  274.17   38.60
   2  -5   3  217.78   23.40
  -2  -5  -3  235.48   34.60
   2  -5   3  222.48   24.20
   2   5   3  225.28   23.50
   2   5   3  221.48   34.90
   2   5   3  291.27   41.00
  -2   5  -3  200.48   24.20
   2   5   3  215.58   24.20
  -2   5  -3  212.38   23.40
  -3  -5  -3    2.80    2.30
   3  -5   3    5.80    0.90
  -3  -5  -3   22.60    8.80
  -3  -5  -3   16.70    4.80
  -3   5  -3    7.90    2.20
  -3   5  -3    8.10    1.00
   3   5   3    6.70    0.90
  -3   5  -3    9.50    0.90
  -4  -5  -3  142.09   37.40
  -4  -5  -3  150.78   23.30
  -4  -5  -3  135.79   27.20
  -4   5  -3  132.09   15.50
  -4   5  -3  138.39   27.50
  -4   5  -3  146.39   14.90
  -4   5  -3  140.29   14.90
  -5  -5  -3   29.30   13.40
  -5  -5  -3   37.10    8.80
  -5  -5  -3   33.50    3.90
  -5   5  -3   33.60    3.80
  -5   5  -3   34.30    7.20
  -6  -5  -3    4.80    1.20
  -6   5  -3    8.50    2.60
  -6  -6   3  127.49   31.10
  -6  -6   3  130.49   23.60
  -6   6   3  127.49   25.50
  -5  -6   3   -2.10   13.10
  -5  -6   3    0.20   13.70
  -5  -6   3   16.50    7.40
  -5   6   3   15.60    4.50
   5   6  -3   19.30    2.10
  -5   6   3  105.39   30.00
  -5   6   3   18.00    2.10
  -4  -6   3   16.30    1.70
  -4  -6   3   23.00   12.90
  -4  -6   3   10.50   10.60
  -4   6   3   13.10    1.70
   4   6  -3   13.60    1.60
  -4   6   3   16.60    3.60
  -3  -6   3    0.10    0.30
  -3  -6   3    1.30    8.30
   3  -6  -3    0.10    0.30
  -3  -6   3   12.60   11.70
   3   6  -3    0.60    0.40
   3   6  -3   -0.40    0.30
  -3   6   3    0.30    0.30
   3   6  -3   -1.00   10.80
  -3   6   3    1.00    1.40
  -2  -6   3  197.08   33.60
   2  -6  -3  152.28   17.90
   2  -6  -3  180.78   17.90
  -2  -6   3  103.89   45.00
   2  -6  -3  171.48   18.50
  -2  -6   3  183.38   18.50
   2   6  -3  166.48   17.90
  -2   6   3  168.18   18.50
  -2   6   3  168.78   32.90
   2   6  -3  162.38   18.50
   2   6  -3  183.38   47.80
   1  -6  -3  180.28   19.50
  -1  -6   3  184.88   19.50
  -1  -6   3  187.18   18.90
   1  -6  -3  170.98   34.60
   1  -6  -3  188.48   18.90
  -1  -6   3  220.88   34.60
  -1   6   3  175.18   18.90
  -1   6   3  180.78   19.50
  -1   6   3  162.88   34.60
   1   6  -3  116.29   48.00
   1   6  -3  175.78   34.50
   1   6  -3  262.87   35.70
   1   6  -3  176.88   19.50
   1   6  -3  161.88   18.90
   0  -6  -3  227.88   23.90
   0  -6   3  222.88   23.20
   0  -6  -3  251.27   42.50
   0  -6   3  219.48   23.90
   0  -6  -3  227.28   23.20
   0  -6   3  228.98   34.00
   0   6  -3  198.58   23.90
   0   6  -3  220.28   42.30
   0   6   3  205.88   23.90
   0   6   3  203.48   23.20
   0   6   3  219.08   42.50
   0   6  -3  203.18   23.20
   0   6  -3  246.38   40.60
  -1  -6  -3  257.57   27.40
   1  -6   3  248.08   39.50
   1  -6   3  266.27   27.30
  -1  -6  -3  272.77   28.30
   1  -6   3  270.07   28.20
  -1  -6  -3  253.87   49.99
   1   6   3  238.78   27.40
   1   6   3  328.47   45.10
   1   6   3  251.97   28.30
  -1   6  -3  246.58   27.40
   1   6   3  233.48   40.00
  -1   6  -3  248.58   28.20
  -2  -6  -3    7.40    2.50
  -2  -6  -3   18.10    4.70
   2  -6   3    9.70    1.10
  -2   6  -3    9.90    1.10
  -2   6  -3   10.10    1.20
  -2   6  -3    9.80    2.40
   2   6   3   10.20    1.20
   2   6   3    9.40    3.10
   2   6   3   19.90   11.60
   2   6   3    9.40    1.20
  -3  -6  -3   31.60    6.80
  -3  -6  -3   41.50   10.20
   3  -6   3   22.10    2.70
  -3   6  -3   23.00    5.20
   3   6   3   25.80    2.70
  -3   6  -3   23.20    2.80
   3   6   3   27.30    2.90
  -3   6  -3   25.40    2.60
  -4  -6  -3   19.20   11.00
  -4  -6  -3   16.60    6.30
  -4   6  -3   19.50    4.60
  -4   6  -3   21.50    2.20
  -4   6  -3   19.70    2.40
  -4   6  -3   20.40    2.20
  -5  -6  -3   25.20   13.80
  -5  -6  -3   31.50    8.50
  -5  -6  -3   23.00    3.10
  -5   6  -3   24.90    5.80
  -5   6  -3   27.90    3.00
  -6  -6  -3    5.10    1.20
  -6   6  -3    6.90    2.50
  -6  -7   3    0.50    7.00
  -6  -7   3   -2.20   16.30
  -6   7   3    3.50   23.90
  -6   7   3    4.50    2.60
  -5  -7   3  124.59   31.40
  -5  -7   3  127.59   25.40
   5   7  -3  148.79   15.60
  -5   7   3  142.69   28.80
  -5   7   3  147.09   16.10
  -4  -7   3    9.10   12.60
  -4  -7   3    2.20   10.40
  -4   7   3   -0.70    1.50
   4   7  -3    0.50    0.60
  -4   7   3    0.30    0.40
   4   7  -3   -0.70    0.30
  -3  -7   3   38.50   18.40
  -3  -7   3   57.49    6.10
  -3  -7   3   69.39   17.60
  -3   7   3   52.99   11.10
  -3   7   3   52.69    6.10
   3   7  -3   55.89    6.10
   3   7  -3   53.89    5.90
  -2  -7   3  197.58   34.60
  -2  -7   3  183.58   47.20
  -2  -7   3  185.78   19.10
   2  -7  -3  182.28   19.10
   2  -7  -3  182.98   18.40
   2   7  -3  149.88   49.00
   2   7  -3  162.58   18.50
  -2   7   3  159.38   33.90
   2   7  -3  164.58   19.00
  -2   7   3  168.58   19.10
   1  -7  -3   81.79    8.00
  -1  -7   3   80.09   18.40
  -1  -7   3   78.09    8.30
   1  -7  -3   83.19    8.30
  -1   7   3   77.19    8.30
   1   7  -3   69.69    8.30
   1   7  -3   67.59    8.00
   1   7  -3   64.29   24.70
  -1   7   3   76.09   14.90
   1   7  -3   92.39   19.80
  -1   7   3   74.69    8.00
   1   7  -3   67.99   14.70
   0  -7  -3 1705.03  180.08
   0  -7  -3 1731.23  174.58
   0  -7  -3 1846.12  318.27
   0  -7   3 1663.13  180.08
   0  -7   3 1697.23  174.58
   0   7  -3 1663.93  274.67
   0   7   3 1518.85  318.27
   0   7   3 1561.54  174.58
   0   7  -3 1509.95  174.58
   0   7   3 1608.94  180.08
   0   7  -3 1558.94  180.08
   0   7  -3 1642.54  318.07
   1  -7   3   48.90    7.80
  -1  -7  -3   45.00    9.00
   1  -7   3   45.70    4.80
   1   7   3   30.80    9.00
   1   7   3   42.10    4.80
   1   7   3   68.29   12.10
   1   7   3   44.10    4.90
  -1   7  -3   44.20    4.80
  -1   7  -3   50.19    8.90
  -1   7  -3   43.00    4.90
  -2  -7  -3    0.40    1.30
   2  -7   3    1.50    0.20
  -2  -7  -3    0.10    3.80
  -2   7  -3    1.50    1.10
   2   7   3    0.80    0.30
  -2   7  -3    1.40    0.40
  -2   7  -3    1.10    0.20
   2   7   3    1.70    2.20
   2   7   3    1.80    0.40
   2   7   3    7.70   11.40
  -3  -7  -3    5.90    4.70
  -3  -7  -3    7.30    7.90
  -3  -7  -3    1.80    1.50
   3  -7   3    1.30    0.30
   3   7   3   19.20   12.60
   3   7   3    1.00    0.30
   3   7   3    1.80    0.60
  -3   7  -3    0.70    1.20
  -3   7  -3    1.40    0.20
  -3   7  -3    0.80    0.40
  -4  -7  -3  250.07   41.70
  -4  -7  -3  245.28   36.40
  -4   7  -3  217.78   24.90
  -4   7  -3  232.08   24.10
   4   7   3  232.18   24.20
  -4   7  -3  212.78   44.20
  -5  -7  -3   25.90   13.90
  -5  -7  -3   33.30    8.30
  -5  -7  -3   17.60    2.80
  -5   7  -3   24.40    2.70
  -5   7  -3   26.80    5.30
  -6  -7  -3    1.10    0.90
  -6   7  -3    0.10    1.90
  -6  -8   3    1.50   17.80
  -6  -8   3   -5.90    6.80
  -6   8   3    9.40   25.90
  -6   8   3    1.90    2.50
   6   8  -3    4.30    0.70
  -5  -8   3   12.50   15.00
  -5  -8   3    9.80    6.70
  -5   8   3    6.30    0.80
  -5   8   3    4.60    2.60
   5   8  -3    5.00    0.80
  -4  -8   3   51.99   21.80
  -4  -8   3   79.39   17.60
  -4   8   3   92.69   10.50
   4   8  -3   91.59   10.20
   4   8  -3  113.69   10.60
  -4   8   3   88.19   19.00
  -3  -8   3  360.66   64.59
  -3  -8   3  267.27   92.59
   3   8  -3  362.56   38.30
   3   8  -3  371.26   39.60
  -3   8   3  356.76   39.50
  -3   8   3  387.06   70.19
  -2  -8   3   80.69   21.00
   2  -8  -3   89.89    9.00
  -2  -8   3   88.39    9.30
  -2   8   3   84.69    9.00
   2   8  -3   50.69   27.70
   2   8  -3   83.99    9.30
   2   8  -3   78.89    9.00
  -2   8   3   83.79   16.80
  -2   8   3   81.49    9.30
  -1  -8   3  188.48   28.90
  -1  -8   3  151.98   15.10
   1  -8  -3  148.39   14.60
  -1  -8   3  121.29   22.60
   1   8  -3  135.49   26.80
  -1   8   3  132.49   15.10
   1   8  -3  121.69   14.70
   1   8  -3  127.99   39.40
   1   8  -3  133.19   15.10
  -1   8   3  136.09   14.60
  -1   8   3  136.59   27.00
   0  -8  -3    2.40    1.40
   0  -8   3    2.10    0.30
   0  -8  -3    2.80    0.40
   0  -8   3    4.80    3.90
   0   8   3    4.00    1.70
   0   8   3    1.60    0.30
   0   8   3    1.80    0.40
   0   8  -3    1.90    1.00
   0   8  -3    1.50    0.30
   0   8  -3    0.90    0.40
   1  -8   3   59.99    5.90
   1  -8   3   48.00    9.40
  -1  -8  -3   65.29   11.00
   1   8   3   52.49    5.90
  -1   8  -3   59.09   10.90
  -1   8  -3   54.79    5.90
   1   8   3   80.49   14.40
  -1   8  -3   51.59    6.10
   1   8   3   51.89    6.10
   1   8   3   38.10   11.00
  -2  -8  -3  142.69   29.60
   2  -8   3  151.78   16.10
  -2  -8  -3  166.58   24.70
  -2   8  -3  140.59   29.60
  -2   8  -3  151.78   16.10
   2   8   3  160.88   16.70
   2   8   3  148.19   16.20
   2   8   3  199.08   31.10
  -2   8  -3  154.78   16.70
  -3  -8  -3    1.10    1.40
   3  -8   3    0.50    0.20
  -3  -8  -3    1.00    4.20
   3   8   3    0.30    0.30
   3   8   3    0.90   13.80
  -3   8  -3    0.20    0.40
   3   8   3    1.00    0.50
  -3   8  -3    0.10    1.30
  -3   8  -3    0.90    0.20
  -4  -8  -3    6.80    5.70
  -4  -8  -3    0.30    9.40
   4   8   3    1.00    0.40
  -4   8  -3    2.20    0.50
  -4   8  -3    2.70    1.70
  -4   8  -3    2.40    0.30
  -5  -8  -3   19.20    8.20
  -5   8  -3   27.40    3.10
  -5   8  -3   27.80    6.10
  -6  -8  -3    3.50    1.20
  -6   8  -3    9.30    2.80
  -6  -9   3   -1.10    7.20
  -6  -9   3   -7.40   20.20
   6   9  -3    3.60    0.70
  -6   9   3  -27.20   25.90
  -6   9   3    1.20    2.60
  -5  -9   3    4.80    6.20
  -5  -9   3   -9.80   14.30
  -5   9   3    1.90    2.20
   5   9  -3   -1.20    0.40
  -5   9   3   -0.30    0.40
  -4  -9   3   11.50   13.50
  -4  -9   3    5.90    6.00
  -4  -9   3    0.50   11.80
  -4   9   3    1.00    1.90
  -4   9   3    1.00    0.40
   4   9  -3    1.00    0.60
   4   9  -3   -0.10    0.40
  -3  -9   3    6.00    5.40
  -3  -9   3   -2.80   12.80
  -3  -9   3   -1.20    9.80
  -3   9   3   -0.40    1.60
   3   9  -3    0.40    0.40
  -3   9   3    1.10    0.40
   3   9  -3   11.30   12.20
   3   9  -3    0.40    0.30
  -2  -9   3  102.89   18.70
   2  -9  -3  114.79   11.40
  -2  -9   3  141.79   25.70
  -2   9   3  101.99   21.10
  -2   9   3  107.69   11.40
   2   9  -3  100.69   11.80
   2   9  -3  106.59   11.40
  -2   9   3  106.39   11.80
   2   9  -3   61.19   32.70
  -1  -9   3   20.60    6.30
  -1  -9   3   25.30   11.20
   1  -9  -3   23.60    2.40
   1   9  -3   21.50    2.40
   1   9  -3   39.80   15.50
  -1   9   3   22.00    2.40
  -1   9   3   21.50    2.50
  -1   9   3   20.90    4.90
   1   9  -3   19.50    4.50
   1   9  -3   20.80    2.50
   0  -9   3  237.18   36.20
   0   9  -3  238.88   44.80
   0   9   3  230.88   24.60
   0   9   3  234.48   45.00
   0   9  -3  232.28   25.40
   0   9   3  223.98   25.40
   0   9  -3  222.28   24.60
   1  -9   3  490.15   73.49
   1  -9   3  515.35   51.09
  -1   9  -3  467.45   52.79
  -1   9  -3  472.55   51.09
   1   9   3  459.05   52.79
   1   9   3  470.75   51.09
  -1   9  -3  490.95   93.29
  -2  -9  -3  160.28   21.20
  -2  -9  -3  132.49   24.20
   2  -9   3  125.39   13.10
  -2   9  -3  115.39   24.10
   2   9   3  122.69   13.20
  -2   9  -3  125.99   13.10
  -2   9  -3  115.89   13.60
   2   9   3  120.29   13.60
   3  -9   3    0.20    0.20
  -3  -9  -3    1.40    1.40
  -3  -9  -3    0.80    4.40
   3   9   3    1.00    0.60
  -3   9  -3    0.80    0.40
   3   9   3    0.10    0.30
  -3   9  -3    0.70    1.30
  -3   9  -3    0.70    0.20
  -4  -9  -3    4.20    5.60
  -4  -9  -3   -9.30    9.90
  -4   9  -3    0.00    0.20
   4   9   3   -0.90    0.40
  -4   9  -3   -1.20    1.40
  -4   9  -3   -0.30    0.40
  -5  -9  -3   10.20    6.60
  -5   9  -3    0.50    1.80
  -6  -9  -3    7.30    1.30
  -6   9  -3    5.10    2.60
  -6 -10   3   -1.30    7.20
   6  10  -3    0.80    0.50
  -6  10   3  -35.30   27.80
  -6  10   3    1.50    2.80
  -5 -10   3   -1.10   17.30
  -5 -10   3   -7.40    6.50
  -5  10   3    2.60    0.60
   5  10  -3    0.60    0.40
  -5  10   3    2.40    2.40
  -4 -10   3    7.00   12.20
  -4 -10   3   48.90   17.70
  -4 -10   3   19.30    8.40
  -4  10   3   20.40    2.30
   4  10  -3   23.60    2.40
  -4  10   3   13.30    4.70
   4  10  -3   18.30    2.20
  -3 -10   3  159.98   28.10
  -3 -10   3  116.99   19.90
   3 -10  -3   92.49   11.80
   3  10  -3  154.58   34.70
  -3  10   3  106.39   21.90
  -3  10   3  116.19   12.20
   3  10  -3  118.79   11.80
   3  10  -3  117.29   12.20
   2 -10  -3   10.20    1.10
  -2 -10   3   15.90    5.90
  -2 -10   3   12.20   11.60
   2  10  -3    7.50    1.10
  -2  10   3   12.50    2.90
   2  10  -3    7.50    2.30
   2  10  -3   -3.10   14.80
  -2  10   3   11.50    1.20
  -2  10   3    8.80    1.00
   2  10  -3    9.10    1.20
  -1 -10   3  128.69   19.00
  -1 -10   3   68.19   12.40
   1 -10  -3   74.29    7.00
   1  10  -3   65.19   13.00
  -1  10   3   69.69   13.20
  -1  10   3   67.39    7.00
   1  10  -3   58.29    7.30
   1  10  -3   69.39   23.40
  -1  10   3   64.29    7.30
   1  10  -3   59.99    7.00
   0 -10   3   48.50   10.20
   0  10  -3   56.69   10.80
   0  10   3   52.49   11.00
   0  10  -3   53.79    6.00
   0  10   3   56.39    6.00
   0  10  -3   52.39    5.80
   0  10   3   53.69    5.80
  -1 -10  -3   39.60    6.40
   1 -10   3   25.40    6.20
   1  10   3   26.50    3.20
  -1  10  -3   28.80    3.40
  -1  10  -3   31.70    3.20
  -1  10  -3   25.00    6.20
   1  10   3   32.70    3.40
   1  10   3   28.70    6.50
   2 -10   3  128.29   13.20
  -2 -10  -3  169.98   21.30
  -2 -10  -3  139.49   24.30
   2  10   3  112.79   13.60
  -2  10  -3  113.89   24.20
   2  10   3  128.69   13.20
  -2  10  -3  118.99   13.20
  -2  10  -3  119.39   13.60
  -3 -10  -3   12.40    6.30
   3 -10   3   17.60    2.00
  -3 -10  -3   21.10    4.10
   3  10   3   17.80    2.00
  -3  10  -3   17.60    2.10
  -3  10  -3   17.30    1.90
   3  10   3   20.10    2.20
  -3  10  -3   17.30    4.10
  -4 -10  -3   13.50    6.60
   4  10   3    2.40    0.80
  -4  10  -3    1.40    0.50
  -4  10  -3    0.30    1.60
   4  10   3    1.90    0.50
  -5 -10  -3   -8.20    5.20
  -5  10  -3    0.90    2.00
  -5  10  -3    0.40    0.50
   5  10   3   -1.20    0.40
  -6 -10  -3    4.20    1.10
  -6  10  -3    2.70    2.30
  -6 -11   3   -4.80    7.40
  -6  11   3    6.40    3.10
   6  11  -3    2.60    0.60
  -5 -11   3   17.60    8.40
  -5 -11   3   -1.20   17.70
  -5  11   3   17.10    2.10
  -5  11   3   19.70    4.80
   5  11  -3   17.30    2.00
  -4 -11   3   -1.20   14.60
  -4 -11   3   -4.80    6.00
  -4  11   3    0.90    2.20
   4  11  -3    1.30    0.60
   4  11  -3   -0.50    0.40
  -4  11   3    1.20    0.50
   3 -11  -3    0.70    0.40
  -3 -11   3    5.90    6.00
  -3 -11   3   -3.20   12.30
   3  11  -3   13.70   15.50
  -3  11   3    1.20    2.10
   3  11  -3    2.60    0.50
  -3  11   3    2.30    0.50
   3  11  -3    1.90    0.40
   2 -11  -3    8.00    0.90
  -2 -11   3    5.00    5.50
  -2 -11   3    7.40   11.50
   2  11  -3   11.80   16.90
  -2  11   3    8.30    1.00
  -2  11   3    7.40    2.60
   2  11  -3    8.90    1.00
  -2  11   3    7.50    0.90
   2  11  -3    6.20    0.90
   2  11  -3    6.90    2.10
  -1 -11   3   -2.90    4.40
   1  11  -3    0.00    0.40
  -1  11   3    0.40    0.40
  -1  11   3   -0.70    0.20
   1  11  -3    0.50    0.30
   1  11  -3    0.30    1.10
  -1  11   3    0.80    1.60
   0 -11   3  286.27   43.80
   0  11   3  271.17   30.80
   0  11  -3  282.17   30.80
   0  11   3  292.77   54.69
   0  11   3  275.67   29.80
   0  11  -3  288.47   54.49
   0  11  -3  270.97   29.80
   1  11   3   23.50    6.50
   1  11   3   29.60    3.40
  -1  11  -3   28.60    3.40
  -1  11  -3   29.80    6.20
  -1  11  -3   30.30    3.30
   1  11   3   33.00    3.30
  -2 -11  -3    9.20    2.30
   2  11   3    7.60    1.10
  -2  11  -3    8.30    2.30
  -2  11  -3    7.60    0.90
   2  11   3    0.90    8.20
  -2  11  -3    7.60    1.00
   2  11   3    3.50    2.70
   2  11   3    9.20    1.00
  -3 -11  -3    5.10    5.60
  -3 -11  -3    7.00    2.10
   3 -11   3    6.40    0.80
   3  11   3    6.60    0.90
  -3  11  -3    6.40    2.30
  -3  11  -3    7.30    0.80
   3  11   3   12.00    3.40
   3  11   3    5.90    1.00
  -3  11  -3    5.00    0.90
  -4 -11  -3   52.29   12.20
  -4  11  -3   49.30    6.00
   4  11   3   52.59    5.80
   4  11   3   58.19    6.10
  -4  11  -3   57.39   11.00
  -5 -11  -3   -5.30    6.70
   5  11   3    1.40    0.60
  -5  11  -3    3.50    2.10
  -5  11  -3    2.40    0.60
  -5 -12   3    1.70    7.80
  -5 -12   3  -33.60   14.80
   5  12  -3    0.80    0.50
  -5  12   3    2.20    0.60
  -5  12   3    0.90    2.50
  -4 -12   3   17.30    8.30
  -4 -12   3   11.50   16.00
   4  12  -3   19.30    2.30
  -4  12   3   21.20    5.20
   4  12  -3   19.80    2.40
  -4  12   3   20.70    2.40
   3 -12  -3   13.90    2.10
  -3 -12   3   34.50   15.40
  -3 -12   3   15.10    7.60
   3  12  -3   22.50    2.20
   3  12  -3   19.80    2.30
  -3  12   3   21.00    4.80
  -3  12   3   20.20    2.30
  -2 -12   3   15.70   12.60
  -2 -12   3    7.10    6.00
   2 -12  -3   14.70    1.40
  -2  12   3   12.00    3.40
   2  12  -3   17.30   16.70
   2  12  -3   10.80    1.50
   2  12  -3   11.80    1.40
  -2  12   3   13.90    1.60
  -2  12   3   11.60    1.40
   2  12  -3   11.30    3.00
  -1 -12   3   64.79   13.60
  -1  12   3   71.09    7.80
  -1  12   3   78.49   14.70
   1  12  -3   78.79   14.40
   1  12  -3   69.69    7.80
  -1  12   3   72.29    8.10
   1  12  -3   72.59    8.10
   0 -12   3    3.80    4.10
   0  12   3    0.50    1.80
   0  12  -3    0.60    1.20
   0  12   3    0.40    0.40
   0  12  -3    0.10    0.30
   0  12  -3    0.20    0.40
   0  12   3    0.60    0.30
   1  12   3   53.19    5.80
  -1  12  -3   53.69    5.80
  -1  12  -3   54.29    5.60
   1  12   3   48.60    5.60
  -1  12  -3   52.49   10.40
   1  12   3   45.00   10.60
   2  12   3   15.80    1.70
  -2  12  -3   15.00    1.70
  -2  12  -3   15.30    3.60
  -2  12  -3   17.90    1.90
   2  12   3    6.40    3.80
   2  12   3   15.60    1.80
   2  12   3    2.70   10.20
  -3 -12  -3    4.80    5.60
   3  12   3    2.10    2.60
   3  12   3    2.00    0.50
   3  12   3    3.70    0.80
  -3  12  -3    1.10    1.70
  -3  12  -3    2.70    0.60
  -3  12  -3    2.50    0.40
  -4 -12  -3   20.80    8.30
  -4  12  -3   17.30    2.20
   4  12   3   19.90    2.40
   4  12   3   17.10    2.10
  -4  12  -3   18.00    4.40
   5  12   3   12.40    1.40
  -5  12  -3    9.40    1.40
  -5  12  -3    9.70    3.30
  -5 -13   3   -0.20    8.40
  -5 -13   3  -14.20   15.90
  -5  13   3    1.40    0.60
  -5  13   3    2.20    2.40
   5  13  -3    1.40    0.50
  -4 -13   3   -0.90   15.10
  -4 -13   3   -0.40    7.30
   4  13  -3    4.20    0.70
   4  13  -3    6.30    0.90
  -4  13   3    2.90    2.70
  -4  13   3    5.50    0.90
  -3 -13   3  120.09   21.10
  -3 -13   3  187.78   29.70
  -3  13   3  113.09   12.60
   3  13  -3  115.09   12.60
  -3  13   3  102.29   22.60
   3  13  -3  115.39   12.20
  -2 -13   3   77.89   13.80
  -2  13   3   59.99    7.10
  -2  13   3   66.39   13.10
   2  13  -3   67.99    6.90
   2  13  -3   62.79    7.10
   2  13  -3   63.29   12.80
  -2  13   3   64.29    6.90
  -1 -13   3  107.29   20.10
   1  13  -3  118.59   12.80
   1  13  -3  105.69   12.40
  -1  13   3  118.59   12.40
  -1  13   3  117.69   23.10
   1  13  -3  119.69   22.80
  -1  13   3  119.89   12.80
   0 -13   3    6.30    4.60
   0  13   3    4.80    2.10
   0  13   3    5.00    0.70
   0  13  -3    5.90    1.80
   0  13  -3    3.00    0.70
   0  13   3    3.80    0.60
   0  13  -3    5.00    0.60
  -1  13  -3   50.49    5.90
   1  13   3   50.79    5.70
  -1  13  -3   54.29   10.60
  -1  13  -3   53.59    5.60
   1  13   3   43.10   10.80
   1  13   3   58.99    5.90
   2  13   3   31.90    3.60
   2  13   3   20.70    6.80
   2  13   3   29.70    3.40
  -2  13  -3   37.50    6.70
  -2  13  -3   32.10    3.50
  -2  13  -3   31.10    3.30
   2  13   3   30.00   14.40
  -3  13  -3   22.00    2.30
   3  13   3   21.30    2.40
   3  13   3   20.20    2.50
  -3  13  -3   21.20    2.50
  -3  13  -3   21.50    5.00
   3  13   3   10.40    5.20
  -4  13  -3   20.30    5.60
  -4  13  -3   26.80    2.90
   4  13   3   23.30    2.80
   4  13   3   26.70    3.00
   5  13   3   -1.40    0.40
  -5  13  -3   -1.50    2.10
  -5  13  -3    0.20    0.60
  -5 -14   3    4.50    8.50
  -5 -14   3   15.00   17.90
  -5  14   3    8.20    1.00
  -5  14   3    6.70    3.20
   5  14  -3    5.20    0.90
  -4 -14   3   66.29   15.10
  -4 -14   3   50.09   20.80
  -4  14   3   67.49    7.70
   4  14  -3   66.29    7.50
   4  14  -3   80.69    7.80
  -4  14   3   61.09   14.30
  -3 -14   3   -0.70    6.50
  -3 -14   3   -0.80   13.40
  -3  14   3    0.80    2.10
   3  14  -3    0.70    0.40
   3  14  -3    0.30    0.50
  -3  14   3    0.10    0.50
  -3  14   3   -1.00    0.20
  -2 -14   3   27.90    8.30
   2  14  -3   20.80    2.60
  -2  14   3   22.20    2.70
  -2  14   3   29.90    5.80
  -2  14   3   24.70    2.60
   2  14  -3   24.30    2.80
   2  14  -3   24.70    5.30
  -1 -14   3   32.90    8.90
   1  14  -3   36.20    4.20
   1  14  -3   35.30    4.00
  -1  14   3   38.30    4.00
  -1  14   3   41.80    8.00
   1  14  -3   40.30    7.70
  -1  14   3   34.60    4.20
   0 -14   3   10.80    5.80
   0  14   3   20.20    4.70
   0  14   3   20.10    2.30
   0  14  -3   17.50    2.10
   0  14  -3   19.40    2.30
   0  14  -3   19.50    4.40
   0  14   3   20.50    2.10
  -1  14  -3    7.60    0.90
  -1  14  -3    7.20    2.40
   1  14   3    5.00    2.60
  -1  14  -3    6.80    1.00
   1  14   3    6.70    1.00
   1  14   3    7.20    0.90
   2  14   3    2.00    2.10
  -2  14  -3    0.90    0.40
   2  14   3    3.60    0.60
   2  14   3    2.40    0.50
  -2  14  -3    2.00    0.60
  -2  14  -3    2.60    1.80
   3  14   3  141.09   14.70
   3  14   3  132.39   14.10
  -3  14  -3  125.39   26.10
  -3  14  -3  134.39   14.10
  -3  14  -3  125.59   14.60
   4  14   3  159.08   17.00
  -4  14  -3  154.28   31.40
  -4  14  -3  150.88   17.60
   4  14   3  174.28   17.70
  -5  14  -3    0.50    2.30
  -5  14  -3    0.40    0.60
   5  14   3    0.30    0.50
  -5 -15   3    4.90    8.20
  -5 -15   3  -20.20   17.10
  -5  15   3    1.30    0.60
   5  15  -3    0.20    0.50
  -5  15   3    2.70    2.90
  -4 -15   3  -23.60   14.70
  -4 -15   3   -3.70    6.50
  -4  15   3   -0.20    2.30
   4  15  -3   -0.50    0.40
   4  15  -3    2.00    0.70
  -4  15   3    0.00    0.60
  -3 -15   3  215.88   31.80
   3  15  -3  180.98   19.90
   3  15  -3  182.68   20.60
  -3  15   3  176.68   36.90
  -3  15   3  199.08   20.60
  -2 -15   3  105.79   21.60
   2  15  -3  126.59   13.50
   2  15  -3  117.19   13.10
  -2  15   3  128.79   13.50
  -2  15   3  126.99   24.40
  -2  15   3  128.49   13.00
   2  15  -3  103.69   24.00
  -1 -15   3    1.70    5.40
  -1  15   3    2.40    2.30
   1  15  -3    1.60    0.60
   1  15  -3    2.30    0.50
   1  15  -3    3.90    1.90
  -1  15   3    2.50    0.40
  -1  15   3    2.50    0.60
   0 -15   3   22.70    6.40
   0  15  -3   14.70    1.80
   0  15  -3   18.20    3.70
   0  15  -3   13.80    1.70
   0  15   3   14.50    3.90
   0  15   3   15.00    1.70
   0  15   3   12.80    1.80
  -1  15  -3   97.69    9.90
  -1  15  -3   88.19   10.20
   1  15   3   83.09   18.50
   1  15   3   90.59    9.90
  -1  15  -3   97.09   18.40
   1  15   3   92.69   10.20
  -2  15  -3   15.60    3.90
   2  15   3   15.90    1.80
  -2  15  -3   12.60    1.90
   2  15   3   15.80    1.90
  -2  15  -3   16.80    1.70
   2  15   3   10.20    4.10
   3  15   3   15.00    1.80
  -3  15  -3   16.10    4.10
  -3  15  -3   16.20    1.90
   3  15   3   20.10    2.10
  -3  15  -3   15.30    1.80
   3  15   3    7.60    4.50
   4  15   3    2.40    0.60
  -4  15  -3    1.60    0.70
  -4  15  -3    1.40    2.40
   4  15   3    2.10    0.90
   5  15   3    3.00    0.70
  -5  15  -3    3.00    0.80
  -5  15  -3    4.70    2.80
   5  15   3    6.20    1.40
  -4 -16   3    6.20    7.40
  -4  16   3   -0.30    2.40
   4  16  -3   -0.60    0.40
  -4  16   3    0.50    0.60
   4  16  -3    0.50    0.70
  -3 -16   3    1.30    6.80
   3  16  -3    6.30    1.00
  -3  16   3    7.70    3.40
   3  16  -3    7.20    1.10
  -3  16   3    7.40    1.10
  -2 -16   3   73.09   15.50
  -2  16   3   78.19    8.70
   2  16  -3   81.39    8.40
  -2  16   3   77.29    8.30
  -2  16   3   81.69   15.90
   2  16  -3   65.49   15.50
   2  16  -3   80.79    8.70
  -1 -16   3    3.00    5.50
  -1  16   3    2.30    0.50
   1  16  -3    2.20    0.50
   1  16  -3    2.00    0.60
  -1  16   3    4.20    2.50
  -1  16   3    2.60    0.60
   1  16  -3    2.50    1.90
   0 -16   3   38.50    8.30
   0  16  -3   29.20    3.20
   0  16   3   37.30    7.00
   0  16   3   26.10    3.40
   0  16  -3   26.70    3.40
   0  16   3   30.20    3.20
   0  16  -3   35.10    6.50
  -1  16  -3  130.29   13.00
  -1  16  -3  114.69   13.50
  -1  16  -3  134.09   24.10
   1  16   3  101.19   24.20
   1  16   3  123.09   13.50
   1  16   3  120.09   13.00
  -2  16  -3    0.20    0.30
   2  16   3   -0.10    2.20
  -2  16  -3    0.10    0.50
   2  16   3   -0.50    0.50
  -2  16  -3   -2.50    1.80
   2  16   3   -0.10    0.40
  -3  16  -3   42.00    9.30
   3  16   3   44.50    5.10
  -3  16  -3   46.90    4.80
   3  16   3   42.50    4.80
  -3  16  -3   42.50    5.00
  -4  16  -3   -0.50    2.10
   4  16   3    0.60    0.80
   4  16   3    0.30    0.50
  -4  16  -3    1.10    0.60
  -4 -17   3    1.50    7.60
  -4  17   3    3.60    0.80
  -4  17   3    3.50    2.80
   4  17  -3    2.80    0.80
   4  17  -3    4.50    0.70
  -3 -17   3   22.40    9.10
   3  17  -3   27.90    3.10
   3  17  -3   26.30    2.90
  -3  17   3   27.00    6.60
  -3  17   3   23.70    3.00
  -2 -17   3  153.08   27.50
   2  17  -3  149.69   31.00
   2  17  -3  148.49   16.90
   2  17  -3  150.28   17.40
  -2  17   3  165.58   17.40
  -2  17   3  165.18   16.80
  -2  17   3  170.98   31.40
  -1 -17   3  110.79   20.80
   1  17  -3  115.09   13.00
   1  17  -3  114.59   12.50
  -1  17   3  111.09   12.50
  -1  17   3  116.79   13.00
   1  17  -3  126.89   23.20
  -1  17   3  132.39   23.60
   0  17  -3   84.29   10.20
   0  17  -3   87.89    9.90
   0  17  -3   99.09   18.40
   0  17   3   96.99   10.20
   0  17   3   95.49    9.90
   0  17   3   91.79   18.60
  -1  17  -3   56.09    9.60
   1  17   3   47.60    5.10
  -1  17  -3   44.30    5.10
   1  17   3   41.50    4.90
  -1  17  -3   45.40    4.90
   1  17   3   38.30    9.70
   2  17   3    4.00    2.40
  -2  17  -3    0.60    0.60
   2  17   3    0.00    0.40
   2  17   3   -0.10    0.60
  -2  17  -3   -0.80    2.10
  -2  17  -3   -0.30    0.30
  -3  17  -3   40.80    8.60
  -3  17  -3   42.70    4.60
   3  17   3   38.90    4.60
   3  17   3   37.90    4.40
   4  17   3   12.70    1.90
   4  17   3   18.90    2.20
  -4  17  -3   17.80    4.60
  -4  17  -3   19.60    2.10
  -4 -18   3  -10.50    6.70
   4  18  -3    1.00    0.70
   4  18  -3    1.30    0.60
  -4  18   3   -0.60    0.70
  -4  18   3    6.40    3.20
  -3 -18   3   16.00    8.10
  -3  18   3   16.20    4.20
   3  18  -3   10.80    1.60
   3  18  -3   11.90    1.50
  -3  18   3   12.90    1.60
  -2 -18   3   99.09   18.10
   2  18  -3   85.79   10.30
  -2  18   3   92.89   10.30
  -2  18   3   91.59    9.90
   2  18  -3   96.29   10.00
  -2  18   3   99.59   18.90
  -1 -18   3   12.60    8.30
  -1  18   3   28.60    3.20
   1  18  -3   29.10    3.20
   1  18  -3   28.60    6.20
   1  18  -3   25.80    3.00
  -1  18   3   24.70    3.00
  -1  18   3   37.90    6.90
   0  18  -3   51.99   10.70
   0  18  -3   54.39    5.60
   0  18   3   49.30    5.50
   0  18  -3   51.09    5.80
   0  18   3   50.79    5.80
   0  18   3   47.60   11.10
   1  18   3   10.10    1.20
   1  18   3    9.60    1.30
  -1  18  -3    9.70    1.20
  -1  18  -3    7.60    1.30
  -1  18  -3   12.30    3.30
   1  18   3    9.40    3.40
  -2  18  -3   17.40    4.50
  -2  18  -3   17.10    2.10
   2  18   3   15.70    2.10
   2  18   3   18.90    2.00
  -2  18  -3   18.10    1.90
   2  18   3   10.00    4.50
   3  18   3    6.10    1.10
  -3  18  -3    6.80    1.10
  -3  18  -3    6.10    2.80
   3  18   3    5.80    0.90
  -4  18  -3   14.30    1.80
   4  18   3   12.50    1.70
  -4  18  -3   10.10    4.00
   4  18   3   15.60    2.00
  -3 -19   3   15.20    8.20
  -3  19   3   11.20    1.50
   3  19  -3    8.60    1.30
   3  19  -3   11.60    1.50
  -3  19   3   12.20    4.00
  -2 -19   3   13.90    7.50
  -2  19   3    5.60    0.70
   2  19  -3    4.60    0.90
  -2  19   3    6.70    3.10
  -2  19   3    3.70    0.90
   2  19  -3    3.80    0.70
  -1 -19   3   10.30    7.50
  -1  19   3   21.90    5.50
   1  19  -3   18.50    2.40
  -1  19   3   19.60    2.20
   1  19  -3   19.10    2.30
   1  19  -3   27.00    5.10
  -1  19   3   20.10    2.50
   0  19   3   66.19   14.40
   0  19  -3   86.09   14.30
   0  19  -3   65.19    7.80
   0  19   3   71.09    7.50
   0  19   3   66.29    7.80
   0  19  -3   68.49    7.50
  -1  19  -3   20.20    2.20
  -1  19  -3   19.30    2.30
   1  19   3   15.90    4.90
   1  19   3   18.60    2.20
   1  19   3   16.80    2.30
  -1  19  -3   22.70    5.00
  -2  19  -3    4.60    0.90
  -2  19  -3    3.90    2.50
   2  19   3    6.30    3.00
   2  19   3    3.20    0.80
  -2  19  -3    6.50    0.70
   2  19   3    3.60    0.90
  -3  19  -3   12.70    1.50
   3  19   3   11.30    1.60
  -3  19  -3   11.90    3.80
   3  19   3    9.00    1.40
  -3 -20   3   16.50    9.10
  -3  20   3   15.20    2.00
   3  20  -3   14.60    1.90
   3  20  -3   16.60    2.00
  -3  20   3   20.20    5.20
  -2 -20   3   33.60   10.50
   2  20  -3   35.40    3.80
   2  20  -3   33.40    4.00
  -2  20   3   36.40    4.00
  -2  20   3   27.10    8.00
  -2  20   3   35.30    3.80
   1  20  -3    7.60    2.60
  -1  20   3    3.20    2.80
  -1  20   3    2.50    0.60
  -1  20   3    4.40    0.80
   1  20  -3    2.60    0.60
   1  20  -3    2.10    0.70
   0  20  -3    9.20    1.30
   0  20  -3   12.90    3.30
   0  20   3    6.40    1.20
   0  20   3    8.40    1.10
   0  20   3   13.50    3.90
   0  20  -3    8.40    1.10
   1  20   3    3.30    0.70
   1  20   3    5.30    0.90
   1  20   3    8.90    3.10
  -1  20  -3    6.90    2.80
  -1  20  -3    3.80    0.90
  -1  20  -3    4.10    0.70
  -2  20  -3    4.30    2.60
  -2  20  -3    2.00    0.50
   2  20   3    2.00    0.60
   2  20   3    2.40    0.80
  -2  20  -3    1.80    0.70
  -3  20  -3    8.50    1.30
   3  20   3    8.50    1.10
  -3  20  -3    6.80    3.40
   3  20   3    7.10    1.30
  -2 -21   3    5.70    7.90
  -2  21   3    3.60    0.80
  -2  21   3    5.00    3.20
  -2  21   3    2.50    0.60
   2  21  -3    2.40    0.70
   2  21  -3    3.10    0.80
  -1  21   3    4.40    0.90
   1  21  -3    7.40    2.70
  -1  21   3    3.90    0.70
   1  21  -3    4.70    0.80
   1  21  -3    4.10    0.90
  -1  21   3    3.20    2.90
   0  21   3    0.80    0.60
   0  21  -3    0.50    0.50
   0  21  -3    0.80    0.70
   0  21   3    0.40    2.80
   0  21  -3    0.80    2.20
   0  21   3    0.80    0.50
  -1  21  -3   33.80    3.80
   1  21   3   29.00    3.80
   1  21   3   34.30    3.60
   1  21   3   27.70    7.70
  -1  21  -3   34.40    3.60
  -1  21  -3   33.40    7.60
   2  21   3    4.60    1.00
  -2  21  -3    4.80    0.70
  -2  21  -3    4.60    3.00
   2  21   3    3.10    0.80
  -2  21  -3    7.70    1.00
   2  22  -3    9.50    1.30
   2  22  -3    6.30    1.10
  -2  22   3    6.50    1.20
  -2  22   3   12.60    4.00
   1  22  -3    2.60    0.70
  -1  22   3    2.00    2.90
   1  22  -3    0.70    0.50
  -1  22   3    0.80    0.50
  -1  22   3    1.20    0.70
   0  22   3    8.30    1.40
   0  22   3    8.90    3.90
   0  22  -3    9.80    3.60
   0  22   3    9.20    1.30
   0  22  -3   10.90    1.30
   0  22  -3   12.50    1.50
   1  22   3    6.90    3.60
  -1  22  -3    7.40    1.00
  -1  22  -3    5.40    3.30
   1  22   3    8.20    1.10
  -1  22  -3    7.50    1.30
   1  22   3    6.40    1.20
  -2  22  -3    6.10    0.90
  -2  22  -3    5.50    3.20
   2  22   3    7.30    1.20
   2  22   3    7.00    1.00
  -2  22  -3    4.60    1.10
  -1  23   3    2.50    0.60
   1  23  -3    3.20    0.90
  -1  23   3    3.30    3.10
   1  23  -3    1.80    0.60
  -1  23   3    3.60    0.90
   0  23   3   12.20    3.80
   0  23  -3    4.40    0.90
   0  23   3    4.80    0.90
   0  23  -3    5.30    1.00
   0  23   3    5.40    1.00
   0  23  -3    5.80    2.90
   1  23   3   12.80    4.60
  -1  23  -3   15.10    4.50
   1  23   3   12.30    1.60
   1  23   3   12.50    1.80
  -1  23  -3   14.20    1.60
  -1  23  -3   11.80    1.80
  -6   0   4    5.80   15.80
  -6   0   4   -6.00   13.90
  -5   0   4  262.27   52.89
  -5   0   4  171.48   35.30
  -4   0   4   13.70    3.00
  -4   0   4   12.40   12.60
   4   0  -4   12.90    1.40
  -4   0   4   13.20    1.40
  -4   0   4   11.30    1.40
  -4   0   4   12.00    1.40
  -3   0   4  769.72   85.79
   3   0  -4  803.62   83.19
  -3   0   4  792.32   83.19
  -3   0   4  759.82  151.68
  -2   0   4    9.90    1.10
   2   0  -4   10.60    2.30
  -2   0   4   23.60   10.80
   2   0  -4    9.80    1.10
  -2   0   4   10.80    2.40
  -1   0   4 9008.00 2049.70
   1   0  -4 8236.18 1585.54
   1   0  -4 7342.07  897.81
   0   0  -4  -14.50    7.70
   0   0   4    0.10    9.80
   0   0   4    0.00    0.20
   0   0  -4    0.00    0.20
   0   0  -4    0.90    1.50
   0   0   4    0.70    1.40
  -1   0  -4 9999.00 1061.99
   1   0   4 9973.20 1062.09
  -2   0  -4  101.69    9.70
   2   0   4   78.09    9.70
  -3   0  -4   14.80    1.60
  -3   0  -4   13.00    1.70
  -3   0  -4   14.10    1.70
  -4   0  -4   12.10    1.40
  -4   0  -4    9.60    1.30
  -5   0  -4   46.80   12.80
  -5   0  -4   45.70    4.90
  -5   0  -4   43.10    9.20
  -5   0  -4   46.40    5.10
  -6   0  -4    0.40    1.60
  -6  -1   4  118.49   28.10
  -6  -1   4   96.49   38.10
  -6   1   4  143.79   41.20
  -5  -1   4    3.20   14.00
  -5  -1   4    1.70    1.60
  -5   1   4    0.60    1.60
   5   1  -4   -0.60    0.30
  -5   1   4  -13.30   12.40
  -4  -1   4   30.60   14.10
  -4  -1   4   25.20    5.10
   4  -1  -4   25.40    2.60
  -4  -1   4   23.90    2.70
  -4  -1   4   25.20    2.60
  -4  -1   4   23.80    2.70
   4   1  -4   24.90    2.60
  -4   1   4   23.80    2.60
  -4   1   4   62.09   18.80
  -4   1   4   22.50    2.70
  -4   1   4   23.40    5.20
  -4   1   4   24.40    2.70
  -3  -1   4   98.29   10.20
  -3  -1   4  113.09   29.00
   3  -1  -4  102.09   18.80
   3  -1  -4   99.59   10.20
  -3  -1   4   91.09   10.50
  -3  -1   4   94.79   18.80
  -3   1   4   89.29   18.80
  -3   1   4   92.99   10.20
   3   1  -4   97.89   10.20
  -3   1   4   94.99   10.50
   2  -1  -4  537.95   95.59
  -2  -1   4  504.35   52.39
   2  -1  -4  505.75   52.39
  -2  -1   4  428.76   95.59
  -2  -1   4  403.96  125.29
   2   1  -4  496.75   52.39
  -2   1   4  486.45   95.69
   2   1  -4  530.55   95.59
  -2   1   4  480.35   52.39
  -2   1   4  504.65   54.09
   1  -1  -4  899.81   96.99
  -1  -1   4  839.72   96.99
  -1  -1   4  877.51   93.99
   1  -1  -4  913.71   93.99
   1  -1  -4  845.42  171.38
   1   1  -4  871.21   93.99
   1   1  -4  901.01   96.99
  -1   1   4  926.91  222.78
   1   1  -4 1030.20  223.48
  -1   1   4  826.52   96.99
  -1   1   4  873.21   93.99
   0  -1  -4    4.40    0.60
   0  -1  -4    6.10    8.90
   0  -1   4    3.70    0.50
   0  -1  -4    0.30    1.70
   0  -1  -4    3.40    0.50
   0  -1   4   -1.80   11.30
   0  -1   4   12.10    6.50
   0   1   4    5.40    9.10
   0   1  -4   -7.60   10.40
   0   1  -4    4.60    0.50
   0   1  -4    3.80    0.50
   0   1  -4    0.60    5.50
   0   1  -4    1.70    1.60
   0   1   4    2.90    0.50
   0   1   4   -0.10    1.40
  -1  -1  -4  888.91   90.29
   1  -1   4  861.21   90.29
  -1   1  -4  860.61   93.19
  -1   1  -4  786.82  141.59
  -1   1  -4  914.41   90.29
   1   1   4  758.12   90.29
  -2  -1  -4  318.17   33.50
   2  -1   4  273.87   33.50
  -2  -1  -4  329.67   33.60
   2   1   4  288.67   48.30
  -2   1  -4  325.97   33.50
  -2   1  -4  339.47   34.60
  -3  -1  -4   29.20    3.20
  -3  -1  -4   36.70    7.80
  -3  -1  -4   29.10    3.30
  -3   1  -4   29.20    3.30
  -3   1  -4   27.90    3.20
  -3   1  -4   32.40    3.20
  -4  -1  -4    4.20    6.60
  -4  -1  -4    0.90    0.60
  -4  -1  -4    1.40    0.50
  -4  -1  -4   -1.40    3.30
  -4   1  -4    0.60    0.40
  -4   1  -4    0.80    0.40
  -4   1  -4    2.00    0.30
  -5  -1  -4   53.29    5.80
  -5  -1  -4   39.00   13.70
  -5  -1  -4   49.80    5.60
  -5   1  -4   52.09    5.60
  -5   1  -4   50.19   10.40
  -5   1  -4   52.99    5.80
  -6   1  -4   12.90    3.40
  -6  -2   4   51.89   26.00
  -6  -2   4   47.50   19.90
  -6   2   4   90.69   29.90
  -5  -2   4   56.29   21.60
  -5  -2   4   32.00   15.40
  -5  -2   4   49.99   10.20
  -5   2   4  109.49   27.30
  -5   2   4   47.50   10.30
   5   2  -4   50.59    5.40
  -4  -2   4    8.60    2.10
  -4  -2   4    7.20    0.90
  -4  -2   4    7.00    0.90
  -4  -2   4    7.80    0.90
  -4  -2   4    4.90   10.30
  -4  -2   4   13.10   11.00
  -4   2   4   10.00    2.30
   4   2  -4    7.20    0.90
  -4   2   4   23.50   14.40
  -4   2   4    7.20    0.80
  -4   2   4    7.40    0.90
   3  -2  -4    0.60    0.10
  -3  -2   4   -2.10    8.70
  -3  -2   4    1.10    0.90
  -3  -2   4    0.50    0.20
   3  -2  -4   -0.10    0.90
  -3  -2   4    0.50    0.20
  -3   2   4   -7.20   12.10
   3   2  -4    0.20    0.20
  -3   2   4    0.50    0.10
  -3   2   4   -0.20    1.10
  -3   2   4    0.70    0.20
  -2  -2   4   13.90    1.60
   2  -2  -4   17.30    3.30
   2  -2  -4   14.40    1.60
  -2  -2   4    1.70   10.60
  -2  -2   4    7.40    8.80
  -2  -2   4    8.10    3.10
   2  -2  -4   14.20    1.60
  -2  -2   4   14.20    1.60
   2   2  -4   14.50    3.00
  -2   2   4   12.40    3.30
   2   2  -4   14.60    1.60
  -2   2   4   14.90    1.60
   2   2  -4   14.00    1.60
   2   2  -4   28.60   12.10
  -2   2   4   13.80    1.60
  -2   2   4   41.40   14.70
   1  -2  -4 1172.98  124.69
  -1  -2   4 1144.79  190.18
   1  -2  -4 1211.68  220.38
   1  -2  -4 1182.48  120.89
  -1  -2   4 1114.59  124.69
  -1  -2   4 1155.28  120.89
   1   2  -4 1077.59  286.97
  -1   2   4 1085.09  120.89
   1   2  -4 1131.09  120.89
  -1   2   4 1071.29  124.69
   1   2  -4 1130.09  124.69
   0  -2   4 1439.16  219.18
   0  -2   4 1265.67  330.17
   0  -2   4 1304.67  139.49
   0  -2   4 1282.67  143.89
   0  -2  -4 1239.78  139.49
   0  -2  -4 1419.66  143.99
   0   2  -4 1315.07  143.89
   0   2   4 1289.17  329.47
   0   2   4 1260.37  143.99
   0   2  -4 1418.36  219.08
   0   2  -4 1254.37  139.49
   1  -2   4 1610.94  167.38
  -1  -2  -4 1620.94  172.78
  -1  -2  -4 1597.94  167.48
   1  -2   4 1529.65  172.78
  -1   2  -4 1608.34  167.38
  -1   2  -4 1460.15  262.07
  -1   2  -4 1568.04  172.78
  -2  -2  -4  156.28   31.20
   2  -2   4  172.48   19.40
  -2  -2  -4  185.98   19.40
  -2  -2  -4  173.18   19.50
  -2  -2  -4  195.18   20.10
  -2   2  -4  185.58   19.40
   2   2   4  169.68   28.40
  -2   2  -4  188.18   20.00
  -3  -2  -4  128.69   14.20
  -3  -2  -4  116.09   23.70
  -3  -2  -4  154.68   21.30
  -3   2  -4  136.29   14.10
  -3   2  -4  129.29   14.60
  -4  -2  -4    5.90    7.10
  -4  -2  -4    4.00    0.90
  -4  -2  -4    4.00    3.80
  -4   2  -4    5.40    0.80
  -4   2  -4    5.80    0.60
  -4   2  -4    4.60    0.70
  -5  -2  -4   47.70    5.70
  -5  -2  -4   55.39    5.80
  -5  -2  -4   28.00   13.60
  -5   2  -4   51.19    5.80
  -5   2  -4   50.49   10.40
  -5   2  -4   53.69    5.60
  -6   2  -4   -1.80    1.60
  -6  -3   4    4.70   15.20
  -6   3   4    2.10    2.30
  -6   3   4    0.30   17.00
  -5  -3   4    7.50   14.50
  -5  -3   4   28.10   13.30
  -5   3   4   38.00   19.50
  -5   3   4   11.40    3.60
   5   3  -4   13.80    1.50
  -4  -3   4   72.09    8.30
  -4  -3   4   52.49   24.20
  -4  -3   4   75.99   18.70
  -4  -3   4   74.79   14.80
  -4  -3   4   77.89    8.30
   4   3  -4   78.09    8.00
  -4   3   4   75.79    8.30
  -4   3   4   71.09   15.00
  -3  -3   4   63.59   31.80
  -3  -3   4  115.39   12.50
  -3  -3   4  115.39   12.10
   3  -3  -4  116.19   12.50
  -3  -3   4  128.19   23.80
   3   3  -4  113.99   12.10
  -3   3   4  111.89   12.50
  -3   3   4  109.49   22.30
  -2  -3   4   13.50    1.50
  -2  -3   4   14.60    1.50
   2  -3  -4   13.50    1.60
   2  -3  -4   15.30    3.10
   2  -3  -4   13.90    1.50
  -2  -3   4   13.40   11.40
  -2  -3   4   10.30    9.40
  -2   3   4   52.79   15.00
  -2   3   4   12.30    1.50
  -2   3   4   13.70    1.60
   2   3  -4   13.40    2.80
   2   3  -4   14.10    1.50
  -2   3   4   12.50    3.20
   2   3  -4   13.60    1.50
   2   3  -4   30.40   12.60
  -1  -3   4   15.80    2.00
  -1  -3   4   16.70    2.00
   1  -3  -4   18.80    2.00
  -1  -3   4   14.80   12.30
   1  -3  -4   16.40    3.90
   1  -3  -4   17.30    2.00
  -1  -3   4   31.80   10.30
   1   3  -4   15.60    2.00
  -1   3   4   14.90    4.00
  -1   3   4   15.60    2.00
  -1   3   4   70.99   15.00
  -1   3   4   13.10    2.00
   1   3  -4   12.40   15.00
   1   3  -4   21.20   10.00
   1   3  -4   15.90    2.00
   0  -3  -4   83.09   17.40
   0  -3  -4   94.89    9.70
   0  -3   4   89.69   18.50
   0  -3  -4   82.19    9.50
   0  -3   4   94.39    9.40
   0  -3   4   89.79    9.70
   0   3  -4   70.89   18.30
   0   3   4   87.99    9.70
   0   3  -4   75.49   26.00
   0   3  -4   83.59    9.40
  -1  -3  -4  230.48   23.70
   1  -3   4  223.38   23.70
   1  -3   4  229.88   24.50
  -1  -3  -4  194.48   23.80
  -1  -3  -4  201.68   57.29
  -1  -3  -4  234.88   24.50
   1   3   4  229.18   24.50
  -1   3  -4  220.68   24.50
  -1   3  -4  249.48   39.20
  -1   3  -4  219.08   23.70
  -2  -3  -4  230.88   27.50
  -2  -3  -4  282.97   43.60
  -2  -3  -4  262.27   27.40
  -2  -3  -4  260.17   28.30
   2  -3   4  250.67   27.40
   2  -3   4  271.37   28.30
  -2  -3  -4  255.17   65.59
  -2   3  -4  259.07   27.40
  -2   3  -4  258.87   28.30
   2   3   4  241.68   39.90
   3  -3   4    4.00    0.70
  -3  -3  -4    8.90    6.30
  -3  -3  -4    2.50    2.20
  -3  -3  -4    8.70    3.70
  -3  -3  -4    2.90    0.90
  -3   3  -4    5.00    0.70
  -3   3  -4    5.30    0.60
  -4  -3  -4    8.90    7.60
  -4  -3  -4    5.30    4.30
  -4  -3  -4    5.60    1.00
  -4   3  -4    7.30    0.70
  -4   3  -4    5.00    0.80
  -4   3  -4    5.20    0.70
  -5  -3  -4   35.30   15.50
  -5  -3  -4   12.40    1.50
  -5  -3  -4   11.70    1.60
  -5  -3  -4   10.30   10.20
  -5   3  -4   11.10    1.30
  -5   3  -4    9.60    2.90
  -5   3  -4   11.80    1.50
  -6   3  -4    0.80    1.80
  -6  -4   4    7.40   15.60
  -6   4   4    7.70    3.00
  -6   4   4   21.00   22.00
  -5  -4   4   11.10   15.00
  -5  -4   4   -0.40   12.30
   5   4  -4   10.00    1.20
  -5   4   4   10.00    3.00
  -5   4   4   17.40   18.70
  -4  -4   4   21.10    5.70
  -4  -4   4   51.89   14.10
  -4  -4   4   30.50    3.10
  -4  -4   4   15.90   14.50
  -4   4   4   28.20    6.10
  -4   4   4   29.30    3.10
   4   4  -4   27.00    3.00
  -4   4   4   99.39   25.20
  -3  -4   4  225.88   24.10
   3  -4  -4  222.18   24.10
  -3  -4   4  199.88   40.70
   3   4  -4  219.68   23.30
  -3   4   4  215.08   24.10
  -3   4   4  211.58   42.70
   2  -4  -4   84.19    8.90
   2  -4  -4   84.39    9.20
  -2  -4   4   45.50   24.60
  -2  -4   4  105.99   19.80
  -2  -4   4   84.29    8.90
   2  -4  -4   84.99    8.90
   2  -4  -4   90.59   16.50
  -2  -4   4   84.69    9.20
   2   4  -4   83.09    8.90
  -2   4   4   81.89    9.20
   2   4  -4   81.99    9.20
  -2   4   4   76.79   16.50
   2   4  -4   88.49   26.30
  -1  -4   4   50.49    5.00
   1  -4  -4   47.30    5.00
   1  -4  -4   44.10    5.10
  -1  -4   4   47.90    5.20
   1  -4  -4   48.40    9.50
   1  -4  -4   49.20    5.20
  -1  -4   4   36.80   18.40
  -1  -4   4   58.99   14.40
   1   4  -4   40.50   20.20
   1   4  -4   46.40    5.00
   1   4  -4   41.50    9.40
  -1   4   4   46.10    5.20
   1   4  -4   46.80    5.20
   1   4  -4   94.29   15.60
  -1   4   4   41.90    9.50
   0  -4  -4  321.37   67.59
   0  -4  -4  354.46   38.20
   0  -4  -4  373.86   37.00
   0  -4   4  349.37   37.00
   0  -4   4  392.56   60.59
   0  -4   4  361.36   38.20
   0  -4  -4  296.37   37.00
   0   4  -4  353.96   37.00
   0   4   4  346.47   38.20
   0   4  -4  342.77   38.20
   0   4  -4  393.36   89.89
   0   4  -4  343.47   60.79
  -1  -4  -4   34.10    9.20
  -1  -4  -4   46.10    4.80
  -1  -4  -4   45.20    5.00
   1  -4   4   46.50    5.00
   1  -4   4   44.90    4.80
  -1   4  -4   44.70    4.80
  -1   4  -4   46.30    5.00
   1   4   4   45.20    5.00
   1   4   4   29.80   14.30
  -1   4  -4   42.30   11.20
   1   4   4   51.39    8.10
  -2  -4  -4    3.70    0.60
   2  -4   4    4.30    0.60
   2  -4   4    5.20    0.60
  -2  -4  -4    1.20    1.80
   2   4   4    4.20    0.80
   2   4   4    4.30    3.90
  -2   4  -4    4.20    0.60
   2   4   4   -5.30    7.80
  -3  -4  -4    5.40    1.10
   3  -4   4    8.60    0.90
  -3  -4  -4    1.00    2.20
  -3  -4  -4    7.50    4.00
  -3  -4  -4   -3.40    6.40
  -3   4  -4    7.20    0.90
  -3   4  -4    7.60    0.80
  -4  -4  -4    6.60    8.00
  -4  -4  -4    5.90    4.90
  -4  -4  -4    4.60    1.00
  -4  -4  -4   15.30    9.90
  -4   4  -4    6.00    0.70
  -4   4  -4    6.00    0.70
  -4   4  -4    4.70    1.80
  -4   4  -4    5.20    0.80
  -5  -4  -4   17.50    2.20
  -5   4  -4   16.70    2.00
  -5   4  -4   17.40    4.00
  -6   4  -4   13.70    3.40
  -6   4  -4   12.20    1.60
  -6  -5   4   48.20   18.90
  -6  -5   4   29.90    8.40
  -6   5   4   16.60    4.90
  -6   5   4   33.50   24.90
  -5  -5   4    7.20   14.30
  -5  -5   4   18.10   14.70
  -5   5   4   14.90    4.10
   5   5  -4   15.30    1.80
  -5   5   4   48.60   23.30
  -4  -5   4   12.00   11.60
  -4  -5   4    9.40    1.10
   4  -5  -4    9.60    1.10
  -4  -5   4   -6.10   10.80
  -4   5   4   10.10    1.10
  -4   5   4    5.90    2.50
   4   5  -4    8.30    1.10
  -4   5   4   38.40   19.90
   3  -5  -4   20.20    2.20
  -3  -5   4    6.40   11.00
  -3  -5   4   26.70   11.80
  -3  -5   4   20.60    2.20
   3   5  -4   19.50    2.20
   3   5  -4   82.79   17.20
  -3   5   4   20.10    4.50
   3   5  -4   20.00    2.30
  -3   5   4   18.00    2.20
   2  -5  -4  603.04   66.49
   2  -5  -4  633.14   64.39
   2  -5  -4  594.24   64.39
  -2  -5   4  633.74   66.49
  -2  -5   4  630.74  103.89
   2   5  -4  582.14   66.49
  -2   5   4  589.24   66.49
   2   5  -4  732.63  155.58
  -2   5   4  575.34  117.59
   2   5  -4  575.84   64.39
  -1  -5   4   -5.80   10.10
   1  -5  -4    2.00    0.40
   1  -5  -4    3.10    1.30
  -1  -5   4    2.10    0.40
   1  -5  -4    1.80    0.30
  -1  -5   4    8.60   11.70
  -1  -5   4    2.00    0.30
   1  -5  -4    2.20    0.40
   1   5  -4    2.40    0.30
   1   5  -4   12.50   10.70
   1   5  -4    0.50   13.20
  -1   5   4    2.30    0.40
   1   5  -4    2.60    0.40
  -1   5   4    2.10    1.50
   0  -5   4  847.12   89.49
   0  -5   4  813.92   86.69
   0  -5  -4  881.31   89.49
   0  -5  -4  868.31  158.08
   0  -5   4  930.81  137.39
   0  -5  -4  870.31   86.69
   0   5  -4  769.12   86.69
   0   5   4  687.63  158.08
   0   5   4  791.92   89.49
   0   5  -4  777.72   89.39
   0   5   4  781.42   86.69
   0   5  -4  821.92  137.59
  -1  -5  -4 1156.08  118.19
   1  -5   4 1102.19  118.19
   1  -5   4 1116.49  121.89
  -1  -5  -4 1142.99  121.99
   1  -5   4  965.70  168.58
   1   5   4 1057.09  118.19
  -1   5  -4 1247.28  186.08
   1   5   4 1063.19  278.87
  -1   5  -4 1074.39  118.19
  -1   5  -4 1125.49  121.89
   1   5   4 1236.48  168.98
   1   5   4 1108.29  121.99
   2  -5   4  187.08   20.40
  -2   5  -4  187.88   20.30
   2   5   4  221.48   37.70
   2   5   4  244.58   36.00
   2   5   4  191.88   20.40
  -2   5  -4  178.58   21.00
   2   5   4  190.28   21.10
   2   5   4  192.18   30.50
   3  -5   4  121.99   14.30
  -3  -5  -4  151.48   25.00
  -3  -5  -4  164.48   22.10
  -3   5  -4  134.89   14.20
  -3   5  -4  137.39   14.70
  -4  -5  -4  147.29   21.70
  -4  -5  -4  153.58   34.10
  -4  -5  -4  125.49   25.20
  -4   5  -4  133.79   13.60
  -4   5  -4  123.39   14.10
  -4   5  -4  124.99   13.60
  -4   5  -4  117.39   25.00
  -5  -5  -4   10.50    1.60
  -5   5  -4   11.30    3.00
  -5   5  -4   10.10    1.40
  -6  -5  -4   -1.30    0.70
  -6   5  -4    0.10    1.80
  -6   5  -4    0.40    0.60
  -6  -6   4   19.40    7.90
  -6  -6   4   -7.10   15.90
  -6   6   4    2.80    2.70
  -6   6   4   12.30   23.80
  -5  -6   4   -3.40   12.50
  -5  -6   4   18.00   14.40
   5   6  -4    0.80    0.40
  -5   6   4    2.70    2.10
  -5   6   4   -8.60   20.40
   4  -6  -4    1.50    0.40
  -4  -6   4   -4.70   11.50
  -4  -6   4    0.40    0.30
  -4  -6   4   -0.40    9.80
  -4   6   4    0.20    0.30
  -4   6   4   -0.20    1.60
   4   6  -4    0.60    0.30
  -3  -6   4   83.99    8.70
   3  -6  -4   79.19    8.70
  -3  -6   4   51.59   18.70
  -3   6   4   76.19    8.70
   3   6  -4   75.19    8.40
  -3   6   4   81.29   15.80
   3   6  -4   79.69    8.70
   2  -6  -4    8.60    0.90
   2  -6  -4    8.10    0.90
   2  -6  -4    8.50    1.00
  -2  -6   4   19.50   12.30
  -2  -6   4    9.90   12.10
  -2  -6   4    8.70    1.00
  -2   6   4    8.30    1.00
  -2   6   4    6.40    2.40
   2   6  -4    7.30    1.00
   2   6  -4    7.90    1.00
   2   6  -4    4.70   16.90
   1  -6  -4   -0.30    0.40
  -1  -6   4   -8.10   10.60
   1  -6  -4    0.40    0.20
  -1  -6   4   -7.60    9.30
   1  -6  -4    0.60    0.30
  -1  -6   4    0.70    0.20
   1  -6  -4    0.50    1.20
  -1  -6   4    0.10    0.30
  -1   6   4    0.10    1.30
   1   6  -4    5.40   11.20
   1   6  -4    0.30    0.20
   1   6  -4   -4.30   13.30
   1   6  -4    0.20    0.50
  -1   6   4    0.80    0.30
   1   6  -4   -0.10    0.20
   0  -6  -4   13.70    1.60
   0  -6   4   16.80    9.20
   0  -6   4   15.20    1.70
   0  -6   4   14.20    1.60
   0  -6  -4   15.50    3.40
   0  -6  -4   17.30    1.70
   0   6   4   12.60    1.60
   0   6   4   13.40    1.70
   0   6  -4   10.30   10.40
   0   6   4   13.10    3.50
   0   6  -4   15.00    1.70
   0   6  -4   12.80    1.60
   1  -6   4  231.88   41.00
   1  -6   4  273.47   28.40
  -1  -6  -4  283.37   29.40
   1  -6   4  272.47   29.40
  -1  -6  -4  254.27   51.99
  -1  -6  -4  271.17   28.40
   1   6   4  265.67   29.40
  -1   6  -4  251.67   28.40
  -1   6  -4  265.97   29.30
   1   6   4  289.87   41.60
  -1   6  -4  319.37   47.90
   1   6   4  254.07   28.40
   2  -6   4  740.43   77.89
   2   6   4  599.04  142.19
   2   6   4  740.63   77.89
  -2   6  -4  740.73   77.89
   2   6   4  765.22   80.39
  -2   6  -4  736.03   80.39
   2   6   4  870.01  124.19
  -3  -6  -4  251.97   39.70
   3  -6   4  215.48   23.90
  -3  -6  -4  270.37   35.60
  -3   6  -4  232.28   24.70
  -3   6  -4  218.38   43.70
   3   6   4  211.48   23.90
  -3   6  -4  227.48   23.90
  -4  -6  -4  105.49   14.00
  -4  -6  -4  150.48   25.80
  -4  -6  -4  162.78   22.20
  -4   6  -4  137.19   13.80
  -4   6  -4  130.49   14.30
  -4   6  -4  131.79   25.50
  -5  -6  -4    3.90    1.00
  -5   6  -4    2.00    1.90
  -5   6  -4    3.40    0.70
  -6  -6  -4    3.60    1.10
  -6   6  -4    4.50    2.30
  -6  -7   4    1.30    6.20
  -6  -7   4    6.10   18.50
  -6   7   4    2.80    2.60
  -6   7   4    6.90   23.60
  -5  -7   4   34.40   19.10
  -5  -7   4   17.10   20.70
  -5   7   4   60.19   12.10
   5   7  -4   60.09    6.30
  -4  -7   4    2.50    9.90
  -4  -7   4   -5.00   11.50
   4   7  -4    1.00    0.40
  -4   7   4    2.00    0.40
  -4   7   4    0.80    1.70
   4   7  -4    3.10    0.70
   3  -7  -4  194.98   21.70
  -3  -7   4  183.48   38.50
  -3  -7   4  215.58   21.70
   3   7  -4  185.88   21.00
   3   7  -4  202.28   21.70
  -3   7   4  197.78   21.70
  -3   7   4  181.98   38.60
   2  -7  -4   52.09    5.60
   2  -7  -4   42.50    5.40
  -2  -7   4   50.09   16.40
   2  -7  -4   53.49    5.40
  -2  -7   4   53.09    5.60
  -2  -7   4   41.40   18.90
  -2   7   4   45.10   10.20
   2   7  -4   50.89    5.60
   2   7  -4   50.79    5.40
  -2   7   4   49.99    5.60
   2   7  -4   59.79   24.80
  -1  -7   4  779.02  128.79
  -1  -7   4  763.72   82.89
   1  -7  -4  826.12   82.89
   1  -7  -4  804.32   80.39
  -1   7   4  793.42  146.69
  -1   7   4  714.93   80.39
   1   7  -4  693.93   80.39
  -1   7   4  746.63   82.89
   1   7  -4  709.23   82.89
   1   7  -4  744.93  146.39
   0  -7   4  297.17   32.00
   0  -7   4  304.67   31.00
   0  -7   4  393.56   51.89
   0  -7  -4  328.27   56.79
   0  -7  -4  307.77   31.00
   0   7   4  268.77   56.79
   0   7  -4  267.97   53.09
   0   7   4  284.57   31.00
   0   7   4  273.27   32.00
   0   7  -4  280.17   32.00
   0   7  -4  265.47   31.00
  -1  -7  -4  240.88   44.60
   1  -7   4  234.68   24.30
   1  -7   4  206.38   35.30
  -1   7  -4  212.88   24.30
  -1   7  -4  230.18   41.70
  -1   7  -4  230.58   25.10
   1   7   4  232.28   24.30
   1   7   4  231.48   25.10
   2  -7   4    3.20    0.40
  -2  -7  -4    4.30    1.70
  -2   7  -4    2.10    1.30
   2   7   4    2.70    0.50
  -2   7  -4    2.70    0.40
  -2   7  -4    2.60    0.50
   2   7   4    5.20   11.10
   2   7   4    3.30    2.50
   2   7   4    2.50    0.60
  -3  -7  -4    1.30    1.60
  -3  -7  -4    1.70    4.00
   3  -7   4   -0.50    0.30
  -3   7  -4    0.30    0.20
   3   7   4    8.30   12.00
   3   7   4    0.50    0.50
  -3   7  -4    0.80    0.40
   3   7   4   -0.60    0.30
  -3   7  -4   -0.90    1.10
  -4  -7  -4   20.80    7.70
  -4  -7  -4   23.60   11.10
  -4   7  -4   26.70    3.30
  -4   7  -4   25.50    6.10
  -4   7  -4   30.20    3.10
  -5  -7  -4    0.30    0.80
  -5   7  -4    2.00    1.80
  -5   7  -4    0.00    0.50
  -6  -7  -4   31.10    3.70
  -6   7  -4   31.60    7.00
  -6  -8   4   -9.20   18.50
  -6  -8   4   10.40    8.00
  -6   8   4  -21.80   22.20
   6   8  -4    3.40    0.60
  -6   8   4    4.30    2.80
  -5  -8   4    2.70   14.60
  -5  -8   4    9.20    6.30
  -5   8   4    1.00    2.00
   5   8  -4    0.10    0.40
  -5   8   4   -8.80   20.80
  -4  -8   4    5.20   11.60
  -4  -8   4   -6.80   13.10
  -4   8   4    7.60    2.80
  -4   8   4    7.90    1.00
   4   8  -4    9.50    1.10
   4   8  -4    6.50    1.00
  -3  -8   4    8.20   12.70
  -3  -8   4   13.70   11.80
   3   8  -4    2.10   11.60
  -3   8   4    0.90    1.80
  -2  -8   4   25.80   14.00
   2  -8  -4   28.50    2.90
  -2  -8   4   31.10   14.30
  -2  -8   4   26.70    3.00
   2   8  -4   20.40   19.30
  -2   8   4   26.50    3.00
   2   8  -4   24.80    3.00
  -2   8   4   27.70    6.00
   2   8  -4   26.30    2.90
  -1  -8   4    2.50   11.20
   1  -8  -4   20.70    1.90
  -1   8   4   15.30    4.10
  -1   8   4   17.10    1.90
  -1   8   4   19.00    2.10
   1   8  -4   17.30    2.00
   1   8  -4   11.20   14.20
   1   8  -4   16.00    1.90
   1   8  -4   16.70    3.60
   0  -8  -4   13.00    1.30
   0  -8   4   12.30    4.80
   0   8   4    6.60    2.90
   0   8  -4   10.70    1.30
   0   8   4   10.70    1.40
   0   8  -4   11.00    1.40
   0   8   4   10.70    1.30
   0   8  -4   11.70    2.50
  -1  -8  -4  209.78   37.20
   1  -8   4  200.88   20.20
   1  -8   4  178.98   29.70
   1   8   4  180.58   20.30
   1   8   4  194.48   20.90
  -1   8  -4  180.78   20.90
  -1   8  -4  194.98   37.00
  -1   8  -4  179.88   20.20
  -2  -8  -4    4.50    2.00
   2  -8   4    6.00    0.70
   2   8   4    5.40    0.70
  -2   8  -4    4.70    0.80
  -2   8  -4    5.80    1.70
   2   8   4   19.30   11.80
   2   8   4    1.90    2.50
  -2   8  -4    5.80    0.70
   2   8   4    5.10    0.80
  -3  -8  -4    1.80    1.60
  -3  -8  -4    2.00    4.40
   3  -8   4   -0.10    0.20
   3   8   4   -0.40    0.30
   3   8   4   -1.00    0.50
  -3   8  -4    1.00    0.40
   3   8   4    6.00   13.40
  -3   8  -4    0.00    1.20
  -3   8  -4    0.50    0.20
  -4  -8  -4   32.30    8.60
  -4   8  -4   34.80    7.30
   4   8   4   36.40    3.80
  -4   8  -4   34.80    3.70
  -4   8  -4   33.40    4.00
  -5  -8  -4   -0.40    0.80
  -5   8  -4   -1.10    1.70
  -5   8  -4    0.00    0.50
  -6  -8  -4    0.70    1.00
  -6   8  -4    3.00    2.10
  -6  -9   4  -13.50   18.10
  -6  -9   4    1.10    7.70
  -6   9   4    3.80    2.80
   6   9  -4    3.80    0.70
  -6   9   4   -9.60   27.20
  -5  -9   4   12.10    7.40
  -5  -9   4   16.30   16.10
  -5   9   4   12.70    3.40
   5   9  -4    8.60    1.10
  -4  -9   4   48.20   11.80
  -4  -9   4   32.00   19.40
  -4  -9   4   61.79   19.20
  -4   9   4   44.70   10.50
   4   9  -4   59.69    5.70
   4   9  -4   49.80    5.50
  -4   9   4   47.60    5.60
  -3  -9   4   13.50   13.80
  -3  -9   4   -2.10   10.30
   3   9  -4   12.10   13.40
   2  -9  -4   -0.30    0.20
  -2  -9   4   13.50   13.10
   2  -9  -4    0.00    0.40
   2   9  -4   -7.50   15.80
  -2   9   4    0.20    0.30
   2   9  -4    0.20    0.80
   2   9  -4   -0.20    0.30
   2   9  -4    0.60    0.30
  -2   9   4    1.20    1.50
   1  -9  -4  638.54   62.39
  -1  -9   4  647.64  101.19
  -1  -9   4  579.64   90.19
  -1   9   4  591.34   64.39
   1   9  -4  590.84  113.79
   1   9  -4  540.85   64.39
  -1   9   4  571.24   62.39
   1   9  -4  542.75   62.39
  -1   9   4  626.74  114.09
   0  -9   4  364.96   55.99
   0   9  -4  352.96   39.80
   0   9   4  360.06   38.50
   0   9   4  342.07   70.49
   0   9  -4  389.16   70.29
   0   9  -4  338.47   38.50
   0   9   4  384.76   39.80
   1  -9   4  494.75   78.79
  -1   9  -4  517.15   56.69
   1   9   4  521.55   56.69
   1   9   4  512.25   54.89
  -1   9  -4  547.95  100.09
  -1   9  -4  495.15   54.89
   2  -9   4  213.48   22.70
  -2  -9  -4  213.58   41.60
  -2   9  -4  203.98   41.50
   2   9   4  207.18   23.50
  -2   9  -4  206.48   22.70
   2   9   4  224.88   22.70
  -2   9  -4  220.48   23.50
  -3  -9  -4   56.09   12.80
   3  -9   4   61.09    6.80
   3   9   4   71.19    7.10
  -3   9  -4   72.19   12.70
  -3   9  -4   56.29    7.10
  -3   9  -4   64.59    6.80
   3   9   4   66.29    6.80
  -4  -9  -4   47.00    8.90
   4   9   4   27.10    3.10
  -4   9  -4   28.70    3.00
  -4   9  -4   28.80    3.20
  -4   9  -4   25.50    6.10
  -5  -9  -4    2.70    0.90
  -5   9  -4   -0.40    1.80
  -5   9  -4    0.90    0.50
  -6  -9  -4   -1.90    0.90
  -6   9  -4    2.10    2.10
  -6 -10   4    5.50    7.50
  -6 -10   4   -1.40   21.50
  -6  10   4    7.80    3.10
  -6  10   4   30.90   29.50
   6  10  -4    5.00    0.80
  -5 -10   4   -5.50    6.30
  -5 -10   4    3.00   17.10
  -5  10   4    4.20    2.60
   5  10  -4    0.10    0.40
  -4 -10   4  190.78   39.80
  -4 -10   4  169.38   31.60
  -4  10   4  192.98   20.60
   4  10  -4  187.38   20.00
  -4  10   4  180.98   36.90
  -3 -10   4   92.99   21.90
   3 -10  -4   63.49    7.30
  -3 -10   4   56.39   13.60
   3  10  -4   70.89    7.40
   3  10  -4   89.19   26.40
  -3  10   4   72.69   14.00
   3  10  -4   72.49    7.60
  -3  10   4   69.09    7.60
  -2 -10   4  114.99   24.20
  -2 -10   4   82.49   16.90
   2 -10  -4  108.39   10.10
   2  10  -4   95.09   10.50
  -2  10   4   96.39   10.10
  -2  10   4   93.69   10.50
   2  10  -4   62.79   30.80
   2  10  -4   95.99   10.20
   2  10  -4   79.19   18.60
  -2  10   4   93.59   18.90
   1 -10  -4  336.27   32.80
  -1 -10   4  322.57   48.40
  -1 -10   4  433.26   56.59
  -1  10   4  317.07   33.90
  -1  10   4  296.77   60.19
   1  10  -4  278.77   33.90
   1  10  -4  306.07   32.80
  -1  10   4  299.37   32.80
   1  10  -4  302.47   59.89
   0 -10   4    0.50    4.20
   0  10  -4    5.30    1.50
   0  10  -4    3.80    0.70
   0  10   4    6.00    2.10
   0  10   4    2.60    0.60
   0  10  -4    5.90    0.60
   0  10   4    4.00    0.60
   1 -10   4   26.40    5.90
   1  10   4   25.90    2.80
  -1  10  -4   27.20    2.90
  -1  10  -4   25.10    2.80
   1  10   4   19.00    5.70
  -1  10  -4   27.40    5.40
   1  10   4   26.90    3.00
  -2 -10  -4  729.33  133.89
   2  10   4  686.93   75.69
  -2  10  -4  680.63  133.79
  -2  10  -4  676.53   73.39
  -2  10  -4  684.73   75.69
   2  10   4  682.13   73.39
   3 -10   4   53.99    5.80
  -3 -10  -4   54.09   11.10
  -3  10  -4   55.69    5.80
  -3  10  -4   47.70   10.90
  -3  10  -4   51.99    6.10
   3  10   4   58.19    5.90
   3  10   4   55.59    6.10
  -4  10  -4    3.70    0.70
   4  10   4    4.80    1.00
  -4  10  -4    1.70    1.80
   4  10   4    3.00    0.60
  -5  10  -4    6.00    0.90
  -5  10  -4    5.90    2.50
  -6 -10  -4    2.10    1.10
  -6  10  -4    1.10    2.30
  -5 -11   4   53.99   22.10
  -5 -11   4   37.60   12.00
   5  11  -4   48.20    5.20
  -5  11   4   47.50   10.50
  -4 -11   4  276.27   47.10
  -4 -11   4  200.38   36.70
  -4  11   4  206.08   43.60
  -4  11   4  213.28   24.40
   4  11  -4  211.88   23.70
   4  11  -4  253.77   24.50
   3 -11  -4    9.50    1.20
  -3 -11   4    4.40   14.20
  -3 -11   4   15.90    6.70
  -3  11   4   10.40    3.30
   3  11  -4   10.70    1.30
   3  11  -4   10.30   18.70
  -3  11   4   10.90    1.30
   3  11  -4   11.60    1.30
  -2 -11   4   -0.20   12.20
  -2 -11   4   -1.50    5.00
   2 -11  -4    3.70    0.40
   2  11  -4    2.60    1.20
  -2  11   4    2.70    0.60
  -2  11   4    2.10    0.40
   2  11  -4    2.30    0.50
  -2  11   4    1.40    2.00
   2  11  -4    3.60    0.50
  -1 -11   4  347.67   49.10
  -1 -11   4  246.48   41.10
   1  11  -4  271.87   50.49
  -1  11   4  263.27   27.60
  -1  11   4  258.27   28.60
  -1  11   4  284.97   50.79
   1  11  -4  248.58   27.70
   1  11  -4  235.98   28.50
   0 -11   4    2.60    4.60
   0  11   4   11.30    2.90
   0  11  -4    7.60    2.20
   0  11  -4    8.40    1.10
   0  11  -4    8.50    1.00
   0  11   4    9.00    1.00
   0  11   4    7.40    1.10
   1 -11   4   68.29   11.20
  -1  11  -4   66.89    7.00
   1  11   4   61.59    6.80
  -1  11  -4   62.79    6.70
  -1  11  -4   61.99   12.50
   1  11   4   52.79   12.80
   1  11   4   65.59    7.00
   2  11   4    0.30    0.30
   2  11   4   -1.40    2.00
   2  11   4    7.70    6.20
  -2  11  -4    0.10    0.40
  -2  11  -4    0.80    0.30
   2  11   4    0.70    0.40
  -2  11  -4   -1.30    1.20
   3  11   4  123.39   13.20
  -3  11  -4  125.39   24.20
  -3  11  -4  124.09   13.60
  -3  11  -4  122.79   13.10
   3  11   4  121.49   24.60
   3  11   4  119.59   13.60
   4  11   4    0.40    0.80
   4  11   4   -0.90    0.40
  -4  11  -4    0.10    1.70
  -4  11  -4    0.40    0.50
  -5  11  -4    1.50    0.60
  -5  11  -4    2.30    2.20
  -5 -12   4   56.19   22.90
  -5 -12   4   67.49   13.70
  -5  12   4   53.29   11.30
   5  12  -4   51.69    5.70
  -4 -12   4    0.60    6.40
  -4 -12   4   -7.00   15.10
   4  12  -4    1.70    0.50
  -4  12   4    1.80    0.60
  -4  12   4    1.70    2.50
   4  12  -4    2.20    0.70
  -3 -12   4   26.20    9.00
   3 -12  -4   26.50    3.50
  -3 -12   4   47.60   17.30
   3  12  -4   31.00    3.50
  -3  12   4   33.70    7.30
   3  12  -4   36.20    3.60
  -3  12   4   36.40    3.60
  -2 -12   4   17.10   13.80
   2 -12  -4   24.60    2.40
  -2 -12   4   10.30    6.80
   2  12  -4   21.30    4.70
  -2  12   4   22.00    5.30
   2  12  -4   22.10    2.50
   2  12  -4   19.90    2.40
  -2  12   4   23.10    2.60
  -2  12   4   20.80    2.40
  -1 -12   4   42.60    8.50
   1  12  -4   35.80    3.60
  -1  12   4   33.40    7.20
  -1  12   4   32.50    3.70
  -1  12   4   30.80    3.50
   1  12  -4   36.70    6.70
   1  12  -4   29.00    3.70
   0 -12   4  110.09   17.60
   0  12  -4   94.79   11.20
   0  12   4  111.19   11.20
   0  12  -4  111.29   19.90
   0  12   4   97.29   10.80
   0  12   4   95.89   20.20
   0  12  -4   97.69   10.80
   1 -12   4  108.79   17.20
   1  12   4  105.49   11.30
   1  12   4   81.59   20.30
  -1  12  -4   99.99   11.30
  -1  12  -4  103.09   10.90
  -1  12  -4  108.89   20.10
   1  12   4  105.19   10.90
  -2  12  -4   73.49    8.10
  -2  12  -4   67.69   14.40
   2  12   4   76.19    7.80
   2  12   4   70.09    8.10
  -2  12  -4   72.39    7.80
   3  12   4  225.48   53.79
   3  12   4  281.17   30.20
  -3  12  -4  263.37   53.49
  -3  12  -4  287.47   30.20
   3  12   4  276.77   29.30
  -3  12  -4  290.67   29.20
   4  12   4    1.00    0.80
   4  12   4    0.90    0.50
  -4  12  -4   -2.60    1.50
  -4  12  -4    1.70    0.60
  -5  12  -4   17.80    2.20
  -5  12  -4   19.20    4.70
  -5 -13   4  -13.30   16.20
  -5 -13   4    2.60    7.70
   5  13  -4    1.50    0.50
  -5  13   4    2.80    2.80
  -4 -13   4   -6.10   14.30
  -4 -13   4   13.70    7.10
   4  13  -4    0.60    0.60
  -4  13   4   -0.10    0.50
  -4  13   4   -3.50    1.90
   4  13  -4    0.30    0.40
  -3 -13   4   18.10    7.10
  -3 -13   4   23.90   15.20
   3 -13  -4   11.30    1.50
  -3  13   4   13.40    3.70
  -3  13   4   12.70    1.60
   3  13  -4   13.00    1.50
   3  13  -4   12.10    1.60
  -2 -13   4   10.50    6.30
  -2 -13   4   -9.90   12.30
   2  13  -4    9.90    2.90
  -2  13   4   11.30    1.30
  -2  13   4   10.90    1.50
   2  13  -4   13.60    1.50
  -2  13   4   14.40    3.60
   2  13  -4   12.60    1.40
  -1 -13   4    8.40    5.50
  -1  13   4    3.10    0.50
  -1  13   4    2.10    2.10
   1  13  -4    2.90    0.50
  -1  13   4    2.70    0.60
   1  13  -4    3.50    0.60
   1  13  -4    3.20    1.50
   0 -13   4    1.50    4.30
   0  13   4    1.30    0.50
   0  13   4    0.30    0.30
   0  13   4    0.60    1.90
   0  13  -4   -0.80    1.10
   0  13  -4    0.30    0.40
   0  13  -4    0.80    0.30
   1 -13   4   -5.90    3.90
   1  13   4    2.10    0.50
  -1  13  -4    1.10    1.40
   1  13   4    1.00    0.40
  -1  13  -4    1.00    0.30
  -1  13  -4    1.60    0.50
   1  13   4    0.40    2.00
   2  13   4    6.40    4.50
   2  13   4   19.20    2.30
  -2  13  -4   21.10    2.30
  -2  13  -4   24.20    4.50
   2  13   4    4.00    9.80
  -2  13  -4   19.50    2.10
   2  13   4   19.10    2.10
  -3  13  -4   10.00    1.10
   3  13   4   11.10    1.40
  -3  13  -4    6.90    1.20
  -3  13  -4    9.70    2.80
   3  13   4    6.80    3.70
   3  13   4    8.70    1.10
   4  13   4    5.30    0.90
  -4  13  -4    7.20    2.70
   4  13   4    7.10    1.30
  -4  13  -4    6.90    1.00
  -5  13  -4    0.80    0.70
   5  13   4    0.50    0.50
  -5  13  -4    2.80    2.40
  -5 -14   4    5.90    8.10
  -5 -14   4   18.70   18.90
  -5  14   4    2.30    2.70
  -4 -14   4   23.60   17.20
  -4 -14   4   15.50    8.60
  -3 -14   4   10.90   14.40
  -3 -14   4    9.40    7.40
   3  14  -4    6.60    0.90
  -3  14   4    8.50    3.10
   3  14  -4    8.20    1.00
  -3  14   4    6.50    1.10
  -2 -14   4   62.19   11.90
   2  14  -4   47.70    5.20
  -2  14   4   49.10    5.00
  -2  14   4   44.50    5.20
  -2  14   4   46.20    9.90
   2  14  -4   46.80    5.00
   2  14  -4   37.90    9.40
  -1 -14   4   12.90    6.40
  -1  14   4   15.90    1.90
   1  14  -4   15.10    1.70
   1  14  -4   17.00    3.60
  -1  14   4   15.00    1.70
   1  14  -4   14.10    1.80
  -1  14   4   18.00    4.40
   0 -14   4   30.90    7.30
   0  14   4   22.80    5.20
   0  14  -4   18.90    4.70
   0  14   4   22.40    2.30
   0  14  -4   20.80    2.30
   0  14  -4   22.70    2.50
   0  14   4   18.40    2.50
   1  14   4   21.30    5.40
  -1  14  -4   21.90    2.50
  -1  14  -4   27.20    5.10
   1  14   4   21.70    2.60
   1  14   4   21.40    2.50
  -1  14  -4   24.20    2.60
  -2  14  -4   92.59    9.90
  -2  14  -4   87.29   17.60
   2  14   4   85.19    9.90
  -2  14  -4   87.19    9.50
   2  14   4   90.69    9.50
  -3  14  -4   25.50    2.60
  -3  14  -4   20.00    5.30
   3  14   4   24.60    2.60
   3  14   4   22.90    2.80
   3  14   4    8.00    5.60
  -3  14  -4   23.90    2.70
  -4  14  -4    0.10    0.60
  -4  14  -4    0.30    1.80
   4  14   4    1.10    0.90
   4  14   4    0.10    0.50
  -5  14  -4    7.90    1.20
   5  14   4    8.70    1.10
  -5  14  -4    4.80    3.10
  -5 -15   4  -10.40    7.90
  -5 -15   4   -5.20   18.30
   5  15  -4   -0.40    0.50
  -5  15   4    3.50    3.10
  -4 -15   4    9.80   17.00
  -4 -15   4   17.30    9.30
  -4  15   4   18.80    2.40
  -4  15   4   26.00    5.60
   4  15  -4   21.60    2.40
   4  15  -4   17.40    2.20
  -3 -15   4    1.10    6.40
  -3 -15   4  -12.20   14.50
   3  15  -4    2.70    0.70
  -3  15   4    3.50    2.60
   3  15  -4    3.00    0.60
  -3  15   4    3.50    0.70
  -2 -15   4   56.19   11.60
   2  15  -4   41.50    9.50
   2  15  -4   46.70    5.20
   2  15  -4   44.80    5.00
  -2  15   4   49.20    5.00
  -2  15   4   52.69   10.00
  -2  15   4   44.20    5.20
  -1 -15   4   41.50   10.90
  -1  15   4   50.99    5.40
   1  15  -4   48.60    5.60
  -1  15   4   50.39   10.60
   1  15  -4   47.00    5.40
  -1  15   4   51.69    5.60
   1  15  -4   57.19   10.30
   0 -15   4   26.50    7.60
   0  15  -4   26.20    3.00
   0  15  -4   23.70    5.60
   0  15   4   23.90    6.00
   0  15   4   26.90    2.80
   0  15  -4   27.20    2.80
   0  15   4   23.40    3.00
   1  15   4  113.39   26.80
  -1  15  -4  129.19   14.90
   1  15   4  140.59   15.00
   1  15   4  138.99   14.50
  -1  15  -4  134.79   14.40
  -1  15  -4  149.29   26.70
   2  15   4   55.09    6.00
   2  15   4   55.99    5.80
  -2  15  -4   53.79   11.00
  -2  15  -4   52.89    5.80
  -2  15  -4   50.49    6.00
   3  15   4    6.80    1.00
  -3  15  -4    4.70    0.90
  -3  15  -4    6.40    0.70
  -3  15  -4    3.60    2.40
   3  15   4    5.50    0.80
   3  15   4    2.60    3.30
  -4  15  -4    1.40    2.00
  -4  15  -4    0.30    0.60
   4  15   4    0.30    0.80
   4  15   4   -0.10    0.50
   5  15   4   19.90    2.30
  -5  15  -4   12.50    1.80
  -5  15  -4   16.70    4.30
   5  15   4   12.30    1.70
  -4 -16   4   -5.00   16.90
  -4 -16   4    6.20    8.20
   4  16  -4   12.20    1.50
  -4  16   4   12.00    4.10
   4  16  -4   11.70    1.60
  -4  16   4   11.40    1.60
  -3 -16   4   -9.10    5.70
   3  16  -4    0.90    0.50
  -3  16   4   -0.40    2.30
   3  16  -4    0.40    0.40
  -3  16   4   -0.10    0.60
  -2 -16   4   -2.50    6.40
   2  16  -4   -0.40    0.40
  -2  16   4   -1.40    0.30
   2  16  -4   -0.90    0.50
  -2  16   4    0.30    0.50
  -2  16   4   -0.30    2.50
   2  16  -4    0.10    2.00
  -1 -16   4    6.60    6.10
  -1  16   4    9.10    1.10
  -1  16   4    5.40    0.90
   1  16  -4    7.10    0.90
  -1  16   4    8.30    3.20
   1  16  -4    8.70    1.10
   1  16  -4    8.90    2.50
   0 -16   4    5.20    5.70
   0  16  -4    8.60    0.90
   0  16   4    6.10    1.00
   0  16  -4    7.10    2.40
   0  16  -4    7.00    1.00
   0  16   4    4.70    2.90
   0  16   4    6.80    0.90
  -1  16  -4  160.78   18.30
   1  16   4  142.09   32.80
   1  16   4  175.18   18.30
  -1  16  -4  165.18   17.70
  -1  16  -4  176.98   32.60
   1  16   4  168.28   17.70
  -2  16  -4   11.00    1.20
   2  16   4    9.80    1.30
   2  16   4    5.30    3.30
   2  16   4   11.20    1.40
  -2  16  -4   11.30    3.20
  -2  16  -4   10.00    1.40
   3  16   4    7.60    1.00
  -3  16  -4    7.50    0.90
  -3  16  -4    8.80    2.80
  -3  16  -4    6.40    1.10
   3  16   4    7.00    1.20
  -4  16  -4   63.59    7.30
  -4  16  -4   61.69   13.50
   4  16   4   69.09    7.50
   4  16   4   66.29    7.10
  -4 -17   4    1.30    7.60
   4  17  -4   13.40    1.50
  -4  17   4   11.80    1.60
  -4  17   4   10.20    4.10
   4  17  -4   11.10    1.60
  -3 -17   4   30.40    9.30
   3  17  -4   18.30    2.20
   3  17  -4   17.90    2.00
  -3  17   4   15.10    2.10
  -3  17   4   17.00    5.00
  -2 -17   4  119.79   21.30
   2  17  -4  116.89   12.80
  -2  17   4  117.09   12.30
  -2  17   4  130.89   23.30
   2  17  -4  106.49   12.30
  -2  17   4  112.89   12.80
  -1 -17   4  196.98   31.10
   1  17  -4  174.68   20.60
  -1  17   4  192.38   37.00
  -1  17   4  184.68   20.60
   1  17  -4  194.48   36.60
   1  17  -4  187.08   19.90
  -1  17   4  189.48   19.90
   0 -17   4  137.09   21.20
   0  17   4  109.39   23.60
   0  17  -4  111.59   12.60
   0  17   4  117.09   13.10
   0  17  -4  125.59   23.40
   0  17   4  123.49   12.60
   0  17  -4  117.39   13.10
   1  17   4  160.38   17.10
   1  17   4  156.08   17.70
  -1  17  -4  157.98   17.70
  -1  17  -4  186.18   31.60
   1  17   4  129.29   31.60
  -1  17  -4  165.38   17.10
   2  17   4   23.30    7.50
   2  17   4   34.10    3.70
   2  17   4   34.40    3.90
  -2  17  -4   43.40    7.70
  -2  17  -4   30.20    3.90
  -2  17  -4   35.80    3.70
  -3  17  -4    6.60    2.80
  -3  17  -4    5.80    1.00
   3  17   4    6.40    1.10
   3  17   4    5.60    0.90
  -4  17  -4    3.20    0.80
  -4  17  -4    5.80    2.50
   4  17   4    2.70    0.70
   4  17   4    1.40    0.90
  -4 -18   4  -12.90    6.90
   4  18  -4    1.10    0.50
  -4  18   4    2.30    0.70
  -4  18   4    0.30    2.70
   4  18  -4    2.00    0.70
  -3 -18   4   -4.10    6.90
  -3  18   4   10.70    3.60
   3  18  -4    6.70    1.00
  -3  18   4    9.50    1.20
   3  18  -4    6.70    1.10
  -2 -18   4   21.10    8.30
   2  18  -4   13.90    2.00
  -2  18   4   15.20    2.00
  -2  18   4   17.10    1.80
   2  18  -4   16.10    1.90
  -2  18   4   15.30    4.80
  -1 -18   4   20.10    7.80
  -1  18   4   18.20    2.20
   1  18  -4   21.90    4.80
   1  18  -4   19.00    2.20
  -1  18   4   19.40    5.20
  -1  18   4   19.60    2.30
   1  18  -4   20.10    2.30
   0 -18   4   -1.20    5.50
   0  18  -4    6.20    0.90
   0  18  -4    6.00    2.60
   0  18   4    6.50    0.90
   0  18  -4    7.40    1.00
   0  18   4    6.10    1.00
   0  18   4    4.40    3.00
  -1  18  -4    0.90    0.60
   1  18   4    1.10    0.50
   1  18   4    0.50    2.40
   1  18   4    1.00    0.60
  -1  18  -4    2.80    2.10
  -1  18  -4    1.70    0.50
   2  18   4    5.60    1.10
  -2  18  -4    9.80    1.20
  -2  18  -4    9.40    3.10
   2  18   4   10.20    1.30
   2  18   4    4.10    3.20
  -2  18  -4    9.30    1.00
   3  18   4   -0.40    0.50
  -3  18  -4    3.10    2.30
  -3  18  -4    0.50    0.60
   3  18   4    1.70    0.70
  -4  18  -4    0.50    2.30
   4  18   4    1.80    1.00
  -4  18  -4    0.20    0.70
   4  18   4    0.10    0.50
  -3 -19   4   14.40    8.70
  -3  19   4   12.80    1.80
   3  19  -4   13.70    1.80
   3  19  -4   12.40    1.60
  -3  19   4   19.30    4.70
  -2 -19   4   -8.70    6.20
  -2  19   4    0.50    0.40
  -2  19   4    2.50    0.70
   2  19  -4    0.60    0.60
   2  19  -4    0.40    0.50
  -2  19   4    1.90    2.70
  -1 -19   4    2.10    6.00
   1  19  -4    2.60    2.00
  -1  19   4    0.10    0.40
   1  19  -4    0.40    0.50
   1  19  -4    0.70    0.40
  -1  19   4    0.50    0.60
  -1  19   4    0.80    2.40
   0  19  -4    2.70    0.60
   0  19   4    3.50    0.80
   0  19  -4    4.70    2.30
   0  19   4    3.80    0.60
   0  19   4    4.40    2.90
   0  19  -4    1.90    0.70
  -1  19  -4   11.50    3.20
   1  19   4    7.80    3.40
   1  19   4    7.70    1.20
  -1  19  -4    7.10    1.20
  -1  19  -4    8.50    1.00
   1  19   4    7.70    1.10
   2  19   4   10.40    1.40
  -2  19  -4    8.20    3.30
  -2  19  -4    9.80    1.40
  -2  19  -4    9.30    1.20
   2  19   4   10.00    1.20
   2  19   4    2.90    3.30
   3  19   4    2.90    0.90
  -3  19  -4    0.70    0.60
  -3  19  -4    0.80    2.40
   3  19   4    1.30    0.60
  -3 -20   4   12.00    9.10
   3  20  -4   10.80    1.60
  -3  20   4   12.00    1.60
   3  20  -4   11.00    1.40
  -3  20   4   10.20    4.20
  -2 -20   4   -0.70    7.60
   2  20  -4    2.00    0.70
  -2  20   4    1.00    0.40
  -2  20   4    6.20    3.30
  -2  20   4    1.40    0.70
   2  20  -4    0.60    0.50
  -1 -20   4   -5.40    6.50
  -1  20   4    3.60    0.80
  -1  20   4    3.50    0.60
   1  20  -4    6.10    2.40
  -1  20   4    4.80    3.10
   1  20  -4    2.70    0.60
   1  20  -4    2.50    0.70
   0  20   4   29.20    3.20
   0  20   4   27.80    3.40
   0  20   4   28.00    7.20
   0  20  -4   36.80    6.90
   0  20  -4   28.30    3.20
   0  20  -4   28.60    3.40
  -1  20  -4   45.60    8.80
   1  20   4   41.20    4.60
   1  20   4   38.00    4.40
   1  20   4   31.90    9.00
  -1  20  -4   40.80    4.40
  -1  20  -4   40.30    4.60
  -2  20  -4    1.80    0.50
  -2  20  -4    1.70    2.30
  -2  20  -4    0.30    0.60
   2  20   4    0.10    0.50
   2  20   4    1.70    0.80
  -3  20  -4    0.20    2.40
   3  20   4    1.30    0.80
  -3  20  -4    2.70    0.70
   3  20   4    1.70    0.60
  -2 -21   4   -5.00    7.20
  -2  21   4    2.30    2.90
   2  21  -4    1.40    0.50
  -2  21   4    1.00    0.70
   2  21  -4    0.50    0.60
   1  21  -4    4.90    2.50
   1  21  -4    2.30    0.60
  -1  21   4    3.80    2.80
   1  21  -4    3.60    0.80
  -1  21   4    2.40    0.60
  -1  21   4    3.90    0.80
   0  21   4    7.30    1.00
   0  21   4    5.40    3.20
   0  21  -4   12.00    3.10
   0  21  -4    6.50    1.00
   0  21   4    5.40    1.10
   0  21  -4    5.70    1.10
   1  21   4    5.90    1.00
  -1  21  -4    6.80    0.90
   1  21   4    5.80    3.30
  -1  21  -4    6.10    1.10
   1  21   4    7.00    1.10
  -1  21  -4    7.40    3.00
   2  21   4   12.60    1.90
  -2  21  -4   14.10    1.80
  -2  21  -4   14.30    4.20
   2  21   4   12.50    1.70
  -2  21  -4   15.30    1.70
  -2 -22   4  -11.30    7.80
  -2  22   4    3.50    0.90
   2  22  -4    3.50    0.90
   2  22  -4    3.80    0.70
  -2  22   4    3.60    3.20
  -1  22   4   13.40    4.00
  -1  22   4    7.50    1.10
  -1  22   4    4.30    0.90
   1  22  -4    6.70    1.10
   1  22  -4    6.60    0.90
   0  22  -4    1.80    2.40
   0  22   4    3.10    0.60
   0  22   4    1.50    0.70
   0  22   4    1.40    2.80
   0  22  -4    0.50    0.70
   0  22  -4    1.90    0.60
   1  22   4   22.40    6.20
   1  22   4   24.60    2.80
   1  22   4   21.80    2.60
  -1  22  -4   23.30    2.60
  -1  22  -4   31.30    6.20
  -1  22  -4   20.00    2.80
  -2  22  -4    2.00    0.50
   2  22   4   -0.10    0.80
  -2  22  -4    0.40    0.70
   2  22   4   -0.40    0.50
  -2  22  -4   -0.10    2.50
   0  23   4    2.80    0.90
   0  23   4    3.10    0.70
   0  23  -4    4.80    0.90
   0  23   4    0.10    2.90
   0  23  -4    5.30    2.70
   0  23  -4    3.70    0.70
  -6   0   5  -22.30   14.10
  -6   0   5    1.10   16.00
  -5   0   5   -5.60   12.50
  -5   0   5   -2.60    1.60
  -4   0   5   -0.20    0.20
  -4   0   5   -0.40    1.20
   4   0  -5   -0.80    0.20
  -4   0   5   -8.90    8.50
  -3   0   5    0.90    1.30
  -3   0   5    0.30    0.20
  -3   0   5   -1.90   10.50
   3   0  -5    0.40    0.90
   3   0  -5    0.00    0.20
   2   0  -5   -0.30    0.10
  -2   0   5    0.50    0.10
   2   0  -5    1.20    0.90
   2   0  -5   -0.40   11.90
  -2   0   5    0.50    1.10
  -2   0   5    5.40    9.70
  -1   0   5  -12.30    1.10
  -1   0   5   -8.80   10.10
   1   0  -5   -8.20    1.40
   1   0  -5   -9.30    9.40
   0   0   5   -0.90    0.20
   0   0  -5    1.40   10.60
   0   0   5   -1.00    1.50
   0   0   5  -12.60   11.30
   0   0  -5   -0.60    1.70
   0   0  -5   -1.00    0.20
  -1   0  -5   -2.70    2.10
   1   0   5   13.90    5.30
  -1   0  -5   -0.60   10.60
   1   0   5   -4.30    0.40
  -1   0  -5   -4.10    0.40
  -2   0  -5   -0.60    0.30
   2   0   5    7.70    2.40
   2   0   5   -1.10    0.40
  -3   0  -5   -1.40    0.40
  -3   0  -5    0.30    0.40
  -3   0  -5   -0.20    0.20
  -4   0  -5   -0.30    0.40
  -4   0  -5   -0.10    0.40
  -5   0  -5    1.50    0.60
  -5   0  -5    0.70    0.50
  -6   0  -5    0.50    0.60
  -6   0  -5    0.30    1.50
  -6  -1   5  -16.70   13.10
  -6  -1   5    3.90   17.20
  -6   1   5   11.40   16.80
  -5  -1   5   24.00    5.40
  -5  -1   5   41.90   18.50
   5   1  -5   23.30    2.60
  -5   1   5   28.80    5.60
  -5   1   5   32.50   18.70
  -4  -1   5    6.50   11.60
   4  -1  -5    5.30    0.60
  -4  -1   5    5.70    0.60
  -4  -1   5    4.10    1.70
  -4   1   5    2.80    1.80
  -4   1   5   10.60   12.60
  -4   1   5    5.30    0.60
   4   1  -5    4.80    0.60
  -3  -1   5  335.67   35.10
   3  -1  -5  353.26   64.09
  -3  -1   5  290.97   64.19
  -3  -1   5  353.56   86.19
   3  -1  -5  339.17   35.10
   3   1  -5  350.36   64.09
   3   1  -5  332.77   35.10
  -3   1   5  318.07   35.10
  -3   1   5  308.17   64.19
  -2  -1   5  222.88   65.39
   2  -1  -5  253.47   26.20
  -2  -1   5  246.38   26.20
   2  -1  -5  262.07   47.90
  -2   1   5  217.28   48.00
   2   1  -5  248.58   26.20
  -2   1   5  232.88   26.20
   2   1  -5  266.47   47.90
   1  -1  -5  183.88   18.60
   1  -1  -5  172.18   19.20
   1  -1  -5  169.68   34.20
  -1  -1   5  171.38   18.60
   1   1  -5  180.68   18.60
  -1   1   5  145.49   46.50
   1   1  -5  192.18   49.60
  -1   1   5  166.28   18.60
   1   1  -5  180.68   19.20
   0  -1   5 1251.57  137.39
   0  -1  -5 1336.27  137.39
   0  -1   5 1140.89  250.47
   0  -1   5 1372.26  215.68
   0  -1  -5 1408.06  141.79
   0   1  -5 1319.87  137.39
   0   1   5 1253.47  137.39
   0   1  -5 1268.87  141.79
   1  -1   5   93.69   15.90
   1  -1   5   86.79    9.10
  -1  -1  -5   50.19   24.50
  -1  -1  -5   84.39    9.10
   1   1   5   77.19    9.10
  -1   1  -5   73.99   15.90
  -1   1  -5   79.69   24.80
  -1   1  -5   90.49    9.10
  -1   1  -5   90.59    9.40
   2  -1   5   11.60    2.70
   2  -1   5    8.60    1.30
  -2  -1  -5   10.00    1.30
   2   1   5   10.70    3.50
  -2   1  -5   13.20    1.30
  -2   1  -5   12.50    1.40
  -3  -1  -5    2.30    0.60
  -3  -1  -5    7.40    5.20
  -3   1  -5    4.10    0.50
  -3   1  -5    2.20    0.60
  -3   1  -5    3.40    0.40
  -4  -1  -5   -5.80    6.30
  -4  -1  -5   -0.50    0.40
  -4  -1  -5    0.10    0.50
  -4   1  -5    0.60    0.40
  -4   1  -5    0.00    0.40
  -5  -1  -5   15.20    2.10
  -5  -1  -5   15.80    2.10
  -5   1  -5   20.50    2.10
  -5   1  -5   18.70    2.00
  -6  -1  -5    3.30    1.80
  -6  -1  -5    3.50    0.80
  -6   1  -5    2.90    1.90
  -6   1  -5    3.90    0.80
  -6  -2   5    4.10   17.30
  -6  -2   5   25.60   15.70
  -6   2   5   13.90   19.10
  -5  -2   5   35.50    7.40
  -5  -2   5   34.30   14.60
  -5  -2   5   28.30   18.80
  -5   2   5   57.79   22.70
   5   2  -5   34.40    3.80
  -5   2   5   36.10    7.60
  -4  -2   5   48.00   10.70
  -4  -2   5   56.39   15.90
  -4  -2   5   43.20   19.80
   4  -2  -5   52.99    5.70
  -4   2   5   49.10   10.90
  -4   2   5   53.39    5.70
  -4   2   5   53.99    5.90
   4   2  -5   54.69    5.80
  -4   2   5   56.59    5.90
  -4   2   5  128.09   26.90
  -3  -2   5  202.68   70.89
   3  -2  -5  278.37   28.70
  -3  -2   5  279.87   28.70
   3  -2  -5  285.57   52.49
  -3   2   5  262.07   52.59
  -3   2   5  253.67   28.70
   3   2  -5  272.27   28.70
  -3   2   5  272.97   29.60
  -2  -2   5   94.89   16.90
  -2  -2   5   69.59    7.40
   2  -2  -5   70.39    7.60
  -2  -2   5   36.40   22.00
  -2  -2   5   66.59    7.60
   2  -2  -5   68.79    7.40
   2  -2  -5   80.19   13.70
  -2   2   5   65.69    7.60
  -2   2   5   62.59   13.80
  -2   2   5  137.29   25.20
   2   2  -5   75.49   13.60
   2   2  -5   69.19    7.40
   2   2  -5   67.79    7.60
  -2   2   5   68.89    7.40
  -1  -2   5 4794.72  503.75
  -1  -2   5 4536.65  519.75
   1  -2  -5 5088.39  519.75
   1  -2  -5 4471.45  503.75
  -1  -2   5 4979.70  787.92
   1  -2  -5 4808.32  918.01
   1   2  -5 4512.95  503.75
   1   2  -5 4644.94 1188.18
  -1   2   5 4749.52  519.75
   1   2  -5 4622.74  519.75
  -1   2   5 4916.71  503.75
   0  -2   5 1203.88  137.99
   0  -2   5 1378.26  210.48
   0  -2  -5 1333.57  137.99
   0  -2   5 1265.37  133.79
   0  -2   5 1085.89  316.97
   0  -2  -5 1338.67  316.27
   0   2   5 1268.37  137.99
   0   2  -5 1246.78  133.79
   0   2  -5 1316.27  210.18
   0   2   5 1100.69  133.79
   0   2  -5 1322.87  137.99
   1  -2   5 2977.20  322.77
   1  -2   5 3075.79  312.87
  -1  -2  -5 3250.67  322.77
  -1  -2  -5 3287.07  312.87
   1   2   5 2697.03  737.63
  -1   2  -5 2735.43  489.15
   1   2   5 2592.14  570.24
  -1   2  -5 3125.89  312.87
  -1   2  -5 3074.49  322.77
   1   2   5 2533.05  312.87
  -2  -2  -5 1308.47  137.89
  -2  -2  -5 1256.37  133.59
  -2  -2  -5 1301.07  133.59
   2  -2   5 1146.89  133.59
  -2   2  -5 1294.57  137.79
  -2   2  -5 1280.17  133.59
   2   2   5 1190.08  190.58
  -3  -2  -5  636.84   65.99
  -3  -2  -5  583.74  103.69
  -3   2  -5  637.64   65.99
  -3   2  -5  608.34   68.09
  -4  -2  -5   15.60    8.40
  -4  -2  -5   22.10    2.70
  -4   2  -5   24.30    2.60
  -4   2  -5   24.30    2.70
  -5  -2  -5   19.90    2.40
  -5  -2  -5   19.40    2.30
  -5   2  -5   19.80    2.40
  -5   2  -5   21.80    4.50
  -5   2  -5   19.00    2.20
  -6  -2  -5   -0.70    0.60
  -6   2  -5   -0.40    0.60
  -6   2  -5    1.10    1.60
  -6  -3   5   28.00   23.10
  -6  -3   5   55.59   18.80
  -6   3   5   53.09   25.60
  -6   3   5   34.40    8.00
  -5  -3   5    6.40   12.90
  -5  -3   5   22.90   17.10
   5   3  -5   27.80    3.00
  -5   3   5   24.50    6.10
  -5   3   5   34.20   20.30
  -4  -3   5   19.70   13.10
  -4  -3   5   14.10    1.50
  -4  -3   5   12.30    1.50
  -4  -3   5    8.80   10.70
  -4  -3   5   12.00    3.00
  -4   3   5   13.30    1.50
  -4   3   5   30.00   17.40
   4   3  -5   12.30    1.50
  -4   3   5   11.30    3.30
  -3  -3   5   29.00    3.20
  -3  -3   5   19.60   14.70
  -3  -3   5   24.50   11.60
   3  -3  -5   29.90    3.10
   3  -3  -5   27.90    3.30
  -3  -3   5   30.00    3.20
  -3   3   5   29.30    3.30
  -3   3   5   29.80    3.10
  -3   3   5   73.19   20.80
   3   3  -5   29.10    3.20
  -3   3   5   29.60    6.20
   2  -3  -5  368.56   39.40
   2  -3  -5  366.06   40.60
  -2  -3   5  345.37   64.19
   2  -3  -5  390.76   71.89
  -2  -3   5  373.86   40.60
  -2  -3   5  372.66   39.40
   2   3  -5  363.46   39.40
   2   3  -5  474.35   96.49
  -2   3   5  343.97   71.99
  -2   3   5  369.16   40.60
   2   3  -5  373.86   40.60
   2   3  -5  379.86   71.79
  -2   3   5  347.97   39.40
   1  -3  -5    3.20    0.40
  -1  -3   5    3.30    0.40
   1  -3  -5    3.40    1.50
   1  -3  -5    4.30    0.50
  -1  -3   5    6.70    9.40
  -1  -3   5   -1.20   11.90
  -1  -3   5    3.50    0.40
   1   3  -5    3.40    0.40
  -1   3   5   11.40   10.50
   1   3  -5   -1.20   14.90
   1   3  -5    3.10    0.40
   1   3  -5    1.60    1.70
  -1   3   5    1.80    1.50
  -1   3   5    3.50    0.50
   1   3  -5   19.20    9.60
  -1   3   5    3.00    0.50
   0  -3  -5 1701.53  177.78
   0  -3   5 1602.64  177.78
   0  -3   5 1883.41  270.97
   0  -3   5 1588.04  172.38
   0  -3  -5 1657.93  172.38
   0   3   5 1360.36  172.38
   0   3   5 1834.82  407.06
   0   3   5 1565.04  177.78
   0   3  -5 1564.14  177.78
   0   3  -5 1563.34  172.38
   0   3  -5 1653.93  270.67
  -1  -3  -5  160.78   17.40
   1  -3   5  159.08   17.40
  -1  -3  -5  157.48   17.40
  -1  -3  -5  158.98   43.50
  -1  -3  -5  169.38   18.00
   1  -3   5  161.08   17.90
  -1   3  -5  172.98   29.80
   1   3   5  101.29   43.40
  -1   3  -5  169.98   17.40
  -1   3  -5  169.78   17.90
   2  -3   5   27.30    3.00
  -2  -3  -5   27.30    3.00
  -2  -3  -5    8.60   10.90
  -2  -3  -5   29.10    3.20
  -2   3  -5   27.60    2.90
   2   3   5   22.10    5.90
  -2   3  -5   27.40    3.10
  -3  -3  -5  149.09   28.50
  -3  -3  -5  164.68   17.40
  -3   3  -5  161.48   17.20
  -3   3  -5  162.68   17.80
  -4  -3  -5   49.70    5.70
  -4  -3  -5   42.30   12.20
  -4   3  -5   52.39    5.50
  -4   3  -5   53.29    5.50
  -4   3  -5   50.19    5.80
  -5  -3  -5   21.40    2.50
  -5  -3  -5   24.20    2.50
  -5  -3  -5   62.29   18.70
  -5   3  -5   20.50    2.30
  -5   3  -5   21.10    2.50
  -5   3  -5   16.20    4.60
  -6  -3  -5   27.40    3.10
  -6   3  -5   26.70    3.10
  -6   3  -5   24.30    5.90
  -6  -4   5    2.40   14.50
  -6   4   5   -1.60    2.10
  -6   4   5   -5.70   18.70
  -5  -4   5   20.50   13.60
  -5  -4   5   -3.00   13.20
  -5   4   5    3.60    2.10
   5   4  -5    1.40    0.40
  -5   4   5    0.40   17.30
  -4  -4   5   84.29   22.50
  -4  -4   5   54.49   29.70
  -4  -4   5  103.49   10.90
  -4   4   5  100.09   10.90
   4   4  -5   95.39   10.50
  -4   4   5   98.69   19.60
  -3  -4   5   89.29    9.50
  -3  -4   5   65.79   19.90
   3  -4  -5   84.19    9.50
  -3  -4   5   46.10   26.00
  -3   4   5   80.79   17.20
  -3   4   5   81.69    9.50
   3   4  -5  102.79    9.60
   3   4  -5   83.29    9.30
   2  -4  -5  337.47   63.29
  -2  -4   5  331.57   35.70
  -2  -4   5  302.07   57.59
  -2  -4   5  335.07   34.60
   2  -4  -5  317.77   34.60
   2  -4  -5  326.97   35.70
   2   4  -5  316.67   34.60
   2   4  -5  325.37   63.09
   2   4  -5  319.67   35.70
  -2   4   5  320.17   35.70
   2   4  -5  406.86   86.59
  -2   4   5  312.97   63.39
   1  -4  -5   42.70    4.60
  -1  -4   5   29.80   18.30
   1  -4  -5   42.50    8.60
  -1  -4   5   43.70    4.70
  -1  -4   5   45.50    4.50
  -1  -4   5   47.60   13.80
   1  -4  -5   47.90    4.70
   1   4  -5   63.09   14.20
  -1   4   5   37.30    8.70
   1   4  -5   41.60    4.70
  -1   4   5   35.30    4.60
   1   4  -5   40.40    4.50
   1   4  -5   35.20   19.60
  -1   4   5   41.40    4.70
   0  -4  -5 1121.39  115.39
   0  -4  -5 1086.59  111.79
   0  -4  -5  983.00  111.89
   0  -4   5 1063.09  111.79
   0  -4   5 1134.99  176.78
   0  -4  -5 1002.00  203.98
   0  -4   5 1064.99  115.39
   0   4  -5 1021.50  115.39
   0   4   5 1053.99  115.39
   0   4  -5 1095.49  176.68
   0   4  -5  995.10  111.79
  -1  -4  -5  262.07   28.30
   1  -4   5  260.07   28.30
  -1  -4  -5  278.07   29.20
  -1  -4  -5  248.58   28.40
   1  -4   5  281.37   29.20
  -1   4  -5  270.87   29.20
  -1   4  -5  199.38   46.60
   1   4   5  268.47   29.30
  -1   4  -5  270.57   28.30
  -2  -4  -5    3.40    7.90
   2  -4   5   16.60    1.90
  -2  -4  -5   16.10    2.10
   2   4   5   18.20    8.00
  -2   4  -5   17.50    2.00
  -2   4  -5   17.10    1.80
   2   4   5   25.80    5.20
  -3  -4  -5   99.79   16.10
   3  -4   5   75.09    9.10
  -3  -4  -5   81.59    9.20
  -3   4  -5   86.79    9.30
  -3   4  -5   89.59    9.00
  -4  -4  -5   52.59    6.80
  -4  -4  -5   71.09   14.60
  -4   4  -5   65.39    6.60
  -4   4  -5   60.69    6.90
  -4   4  -5   61.89    6.60
  -5  -4  -5   38.10    4.60
  -5   4  -5   38.30    8.40
  -5   4  -5   44.30    4.60
  -6  -4  -5    0.10    0.70
  -6   4  -5    0.70    0.60
  -6   4  -5   -0.80    1.60
  -6  -5   5   21.40   17.60
  -6   5   5   23.10    6.00
  -6   5   5   49.40   25.90
  -5  -5   5   -9.80   12.30
  -5  -5   5    5.10   13.30
   5   5  -5    2.20    0.50
  -5   5   5  -13.00   17.40
  -5   5   5    2.50    2.10
   4  -5  -5    6.20    0.80
  -4  -5   5    5.40   12.30
  -4  -5   5    9.40   12.70
  -4  -5   5    6.70    0.70
  -4   5   5    5.00    0.80
   4   5  -5    6.10    0.80
  -4   5   5    5.90    2.30
  -4   5   5   18.60   18.20
   3  -5  -5   34.50    4.10
  -3  -5   5   48.30   14.60
  -3  -5   5   16.10   14.70
  -3  -5   5   38.80    4.10
  -3   5   5   34.50    7.70
  -3   5   5   35.20    4.10
   3   5  -5   40.00    4.10
   3   5  -5   35.30    4.00
   3   5  -5  111.79   21.50
  -2  -5   5   44.20   14.60
   2  -5  -5   43.80    4.50
  -2  -5   5    7.30   16.10
   2  -5  -5   43.40    4.60
   2  -5  -5   41.40    4.50
  -2  -5   5   42.70    4.60
   2   5  -5   40.20    4.60
   2   5  -5   49.20   21.30
  -2   5   5   33.70    8.60
   2   5  -5   43.10    4.50
  -2   5   5   40.30    4.60
   1  -5  -5  130.69   13.40
   1  -5  -5  123.39   13.40
  -1  -5   5  125.89   13.40
   1  -5  -5  135.59   24.70
  -1  -5   5  131.39   13.80
   1  -5  -5  133.69   13.80
  -1  -5   5  146.29   27.00
  -1  -5   5  104.79   36.90
  -1   5   5  110.89   24.70
   1   5  -5  122.59   13.80
   1   5  -5   71.89   36.10
  -1   5   5  120.69   13.80
   1   5  -5  122.69   13.40
   1   5  -5  154.38   26.50
   0  -5   5  937.21   99.09
   0  -5  -5  920.11   99.09
   0  -5  -5  972.10  175.18
   0  -5   5  918.01   95.99
   0  -5   5  975.30  152.28
   0  -5  -5  802.82   96.09
   0  -5  -5  980.90   95.99
   0   5  -5  825.72  152.08
   0   5  -5  879.71   99.09
   0   5  -5  869.11   95.99
   0   5   5  864.31   99.09
   0   5  -5  876.81  228.28
  -1  -5  -5    0.30    0.50
  -1  -5  -5    0.50    0.30
  -1  -5  -5    0.00    0.20
  -1  -5  -5    1.90    1.70
   1  -5   5    1.10    0.30
   1  -5   5    1.00    0.20
  -1   5  -5    0.20    0.30
   1   5   5    1.60    0.40
   1   5   5    2.10    1.90
  -1   5  -5   -2.20    8.60
   1   5   5    4.30    9.00
  -1   5  -5    0.50    0.20
  -2  -5  -5   55.99    7.40
   2  -5   5   65.69    7.30
  -2   5  -5   68.59    7.30
   2   5   5   88.89   16.20
  -2   5  -5   68.59    7.50
   2   5   5   71.99    7.60
   2   5   5   85.89   14.10
   2   5   5   67.79   12.20
  -3  -5  -5   22.10    2.90
   3  -5   5   22.10    2.70
  -3   5  -5   26.60    2.80
  -3   5  -5   24.20    2.60
  -4  -5  -5    0.90    7.50
  -4  -5  -5    5.70    6.90
  -4  -5  -5   -9.60    7.70
  -4  -5  -5    2.40    1.00
  -4   5  -5    6.30    1.90
  -4   5  -5    6.10    0.80
  -5  -5  -5   24.30    3.00
  -5   5  -5   26.60    2.90
  -5   5  -5   22.70    5.50
  -6  -5  -5    3.90    1.00
  -6  -5  -5    5.30    1.10
  -6   5  -5    6.80    1.00
  -6   5  -5    4.80    2.30
  -6  -6   5   58.79   24.40
  -6  -6   5   85.49   16.60
  -6   6   5  126.89   38.00
  -6   6   5   79.99   16.70
  -5  -6   5   72.59   23.70
  -5  -6   5   41.70   28.80
   5   6  -5   95.89    9.80
  -5   6   5   88.09   18.30
   4  -6  -5   47.20    5.20
  -4  -6   5    8.20   17.10
  -4  -6   5   66.79   17.70
  -4  -6   5   49.40    5.20
   4   6  -5   45.20    5.10
  -4   6   5   49.90    9.80
  -4   6   5   47.10    5.20
  -3  -6   5   12.20   11.90
  -3  -6   5   14.00    1.50
   3  -6  -5   11.50    1.50
  -3  -6   5   25.30   12.50
   3   6  -5   31.40   14.50
   3   6  -5   12.70    1.40
  -3   6   5   11.90    1.40
  -3   6   5    9.50    3.20
   3   6  -5   12.10    1.50
  -2  -6   5  193.38   20.50
   2  -6  -5  201.48   19.80
   2  -6  -5  184.28   19.80
   2  -6  -5  195.58   20.50
  -2  -6   5  226.68   37.30
  -2  -6   5  109.19   50.19
   2   6  -5  181.48   20.50
  -2   6   5  187.68   20.50
  -2   6   5  169.08   36.40
   2   6  -5  176.78   19.80
   2   6  -5  207.68   54.69
   1  -6  -5  247.58   30.30
   1  -6  -5  302.77   31.20
  -1  -6   5  319.47   52.19
   1  -6  -5  305.17   30.20
  -1  -6   5  373.86   75.09
  -1  -6   5  291.87   31.20
   1   6  -5  277.17   31.20
   1   6  -5  188.98   74.99
  -1   6   5  285.17   31.20
  -1   6   5  286.67   55.39
   1   6  -5  269.77   30.20
   0  -6   5  547.15   85.49
   0  -6  -5  518.95   96.69
   0  -6  -5  501.45   54.59
   0  -6  -5  519.85   52.89
   0  -6   5  495.75   54.59
   0  -6   5  484.65   52.89
   0   6  -5  502.15   86.09
   0   6  -5  614.74  127.99
   0   6   5  467.65   54.59
   0   6  -5  473.05   52.89
   0   6  -5  469.75   54.59
   1  -6   5  469.65   48.30
  -1  -6  -5  420.06   88.19
  -1   6  -5  437.86   49.80
   1   6   5  421.86   48.30
  -1   6  -5  480.85   78.29
   1   6   5  473.75   49.80
  -1   6  -5  439.26   48.30
   1   6   5  485.95  114.99
   1   6   5  500.65   69.69
   2  -6   5   20.40    2.20
  -2  -6  -5   12.50    4.50
   2   6   5   15.50    5.10
   2   6   5   30.70   11.20
   2   6   5   19.20    2.20
   2   6   5   21.20    2.30
  -2   6  -5   21.40    2.10
  -2   6  -5   18.40    2.30
  -3  -6  -5   19.60    2.80
   3  -6   5   23.60    2.70
  -3   6  -5   25.00    2.60
  -3   6  -5   25.70    2.80
  -4  -6  -5   62.89    7.40
  -4   6  -5   68.49    7.50
  -4   6  -5   65.49   13.40
  -4   6  -5   68.69    7.20
  -5  -6  -5    3.30    1.00
  -5   6  -5    4.80    2.00
  -5   6  -5    3.00    0.70
  -6  -6  -5    1.60    0.90
  -6   6  -5    2.40    0.70
  -6   6  -5    1.40    1.90
  -6  -7   5   28.90    9.70
  -6  -7   5   51.99   21.20
  -6   7   5   27.90    7.00
  -6   7   5   59.09   28.60
  -5  -7   5  172.28   36.60
  -5   7   5  162.68   33.40
   5   7  -5  172.18   18.10
  -4  -7   5   15.50   13.80
  -4  -7   5    1.40   11.40
   4   7  -5    8.60    1.10
  -4   7   5    9.20    3.10
  -4   7   5   29.70   21.90
  -4   7   5    9.70    1.20
   4   7  -5   11.70    1.30
  -3  -7   5   10.70    1.30
   3  -7  -5    9.70    1.20
  -3  -7   5   15.10   12.90
  -3  -7   5   18.40   13.50
   3   7  -5   22.60   13.50
   3   7  -5   10.30    1.20
   3   7  -5   10.40    1.30
  -3   7   5   10.80    3.10
  -3   7   5   10.90    1.30
  -2  -7   5   96.69   24.30
  -2  -7   5  116.39   11.60
  -2  -7   5   60.79   31.00
   2  -7  -5   97.29   11.20
   2  -7  -5  113.49   11.60
   2  -7  -5  113.89   11.20
  -2   7   5   98.89   20.80
   2   7  -5   97.79   11.20
   2   7  -5  103.09   11.60
  -2   7   5   99.39   11.60
   2   7  -5   93.79   34.80
   1  -7  -5   14.20    1.50
   1  -7  -5   12.00    1.60
  -1  -7   5   15.60    1.60
   1  -7  -5   13.70    1.60
  -1  -7   5   18.90   12.90
  -1   7   5   11.60    1.60
   1   7  -5    9.30   15.00
   1   7  -5   13.70    1.50
   1   7  -5   12.50    1.50
  -1   7   5    7.60    3.20
   0  -7   5  244.38   25.60
   0  -7  -5  255.07   45.50
   0  -7   5  283.07   42.80
   0  -7  -5  249.08   24.80
   0   7   5  222.48   24.80
   0   7   5  218.58   25.60
   0   7  -5  223.58   25.60
   0   7  -5  218.38   24.80
   1  -7   5  299.67   30.10
   1  -7   5  259.27   43.60
  -1  -7  -5  272.47   55.09
  -1   7  -5  261.57   50.69
   1   7   5  281.27   31.10
  -1   7  -5  284.67   31.10
   1   7   5  288.97   30.10
  -1   7  -5  278.47   30.10
   2  -7   5  432.46   45.90
  -2   7  -5  432.16   45.90
   2   7   5  417.96   45.90
   2   7   5  435.66   47.40
  -2   7  -5  431.36   47.40
   2   7   5  456.85   74.39
   3  -7   5   15.60    1.70
  -3  -7  -5    9.60    3.70
   3   7   5   16.60    1.90
  -3   7  -5   15.20    1.80
   3   7   5   37.80   13.10
  -3   7  -5   15.30    3.50
  -3   7  -5   15.00    1.60
  -4  -7  -5   10.90    1.90
  -4   7  -5   14.00    1.70
  -4   7  -5   14.30    1.50
  -4   7  -5   13.80    3.40
  -5  -7  -5    0.30    0.90
  -5   7  -5    1.10    1.70
  -5   7  -5    0.40    0.50
  -6  -7  -5    5.90    1.30
  -6   7  -5    5.30    2.60
  -6   7  -5    8.30    1.10
  -6  -8   5   13.80    8.20
  -6  -8   5   19.60   19.50
  -6   8   5  -11.20   22.40
  -5  -8   5   22.90   17.40
  -5   8   5  117.59   32.50
   5   8  -5   32.90    3.40
  -5   8   5   23.00    7.00
  -4  -8   5   21.00   14.70
  -4  -8   5   18.10   14.70
   4   8  -5   23.60    2.80
  -4   8   5   25.10    5.90
   4   8  -5   28.30    3.00
  -4   8   5   26.30    2.90
  -3  -8   5  199.38   19.80
  -3  -8   5  145.09   36.50
   3   8  -5  174.88   19.20
   3   8  -5  181.68   19.80
  -3   8   5  176.38   19.80
  -3   8   5  164.38   35.40
   2  -8  -5  462.35   55.39
  -2  -8   5  586.64  133.59
  -2  -8   5  582.24   57.09
   2  -8  -5  576.94   55.29
  -2  -8   5  551.34   91.09
  -2   8   5  513.65   57.09
  -2   8   5  485.05  101.19
   2   8  -5  525.65  100.79
   2   8  -5  509.45   57.09
   2   8  -5  359.16  135.19
   2   8  -5  510.65   55.39
  -1  -8   5  272.37   36.60
   1  -8  -5  191.88   18.20
  -1   8   5  163.88   33.60
   1   8  -5  175.38   33.30
   1   8  -5  141.89   48.90
   1   8  -5  164.48   18.20
   1   8  -5  160.28   18.80
  -1   8   5  165.18   18.80
   0  -8   5  171.28   22.70
   0   8  -5   92.69   10.30
   0   8   5  100.69   10.30
   0   8  -5  101.59   10.70
   0   8   5   95.59   10.70
   0   8   5   80.49   19.20
   1  -8   5  620.34  101.89
  -1  -8  -5  720.63  129.89
  -1   8  -5  672.73   73.39
  -1   8  -5  656.03   71.09
   1   8   5  648.74   71.09
   1   8   5  682.83   73.39
  -2  -8  -5  383.26   82.89
   2  -8   5  438.26   45.40
  -2   8  -5  414.56   46.80
   2   8   5  456.65   74.19
   2   8   5  431.76   46.90
   2   8   5  438.06   45.40
  -2   8  -5  436.26   45.40
   3  -8   5    5.20    0.70
   3   8   5    5.20   14.00
  -3   8  -5    5.60    0.60
  -3   8  -5    4.30    1.80
   3   8   5    4.70    0.70
   3   8   5    6.50    1.00
  -3   8  -5    4.30    0.80
  -4  -8  -5   37.20    5.30
  -4   8  -5   47.30    5.00
  -4   8  -5   48.50    9.60
  -4   8  -5   50.39    5.30
  -5  -8  -5    3.00    0.90
  -5   8  -5    3.30    1.80
  -5   8  -5    1.10    0.60
  -6  -8  -5   12.60    2.00
  -6   8  -5   17.70    4.00
  -6   8  -5   12.90    1.80
  -6  -9   5  -24.60   18.50
  -6  -9   5   18.30    8.30
  -6   9   5   51.89   30.00
   6   9  -5   14.70    1.80
  -6   9   5   15.80    4.50
  -5  -9   5   11.50    7.50
  -5  -9   5    6.60   16.30
  -5   9   5    6.50   23.20
   5   9  -5    5.70    0.80
  -5   9   5    5.30    2.70
  -4  -9   5  -14.40   13.50
  -4  -9   5    4.50   12.60
  -4   9   5    4.70    0.80
   4   9  -5    7.50    1.00
  -4   9   5    7.10    2.80
   4   9  -5    5.90    0.80
  -3  -9   5    5.20   13.20
  -3  -9   5    3.30   12.20
   3   9  -5    0.60    0.30
  -3   9   5   -0.10    0.30
   3   9  -5   -0.40    0.30
  -3   9   5   -0.20    1.70
  -2  -9   5   29.30   14.20
   2  -9  -5    2.10    0.50
   2  -9  -5    3.70    0.40
   2   9  -5    3.40    1.00
  -2   9   5    3.50    2.00
  -2   9   5    2.70    0.50
   2   9  -5    2.20    0.50
   2   9  -5    3.80    0.50
   2   9  -5   -8.80   16.00
   1  -9  -5   56.19    5.20
  -1  -9   5   62.49   17.00
  -1   9   5   46.80    5.20
  -1   9   5   48.00    5.40
   1   9  -5   49.60    9.60
   1   9  -5   49.00    5.40
  -1   9   5   47.20   10.00
   1   9  -5   42.40    5.20
   0  -9   5   61.09   12.10
   0   9   5   66.39    7.10
   0   9  -5   65.19    7.10
   0   9  -5   71.99   13.10
   0   9   5   56.19   13.40
   0   9  -5   67.19    7.40
   0   9   5   66.99    7.40
   1  -9   5  730.03  111.49
  -1   9  -5  697.13   77.79
   1   9   5  734.43   80.29
  -1   9  -5  828.22  141.89
  -1   9  -5  702.33   80.29
   1   9   5  700.73   77.79
  -2   9  -5    0.80    0.40
   2   9   5   12.00   11.10
   2   9   5    1.30    2.20
   2   9   5    0.00    0.30
  -2   9  -5    1.00    0.30
  -2   9  -5    0.10    1.20
   2   9   5    2.30    0.50
   3  -9   5    0.00    0.20
   3   9   5   26.80   15.30
  -3   9  -5    1.70    1.40
  -3   9  -5   -0.40    0.40
  -3   9  -5    0.50    0.20
   3   9   5    0.40    0.60
   3   9   5   -0.30    0.30
  -4   9  -5    1.60    0.30
  -4   9  -5    2.70    1.60
  -4   9  -5    0.50    0.50
  -5  -9  -5    6.80    1.30
  -5   9  -5    5.20    2.40
  -5   9  -5    5.80    0.90
  -6  -9  -5    3.90    1.20
  -6   9  -5    4.30    2.40
  -6   9  -5    5.90    1.00
  -6 -10   5   -0.10   21.10
  -6 -10   5    5.10    8.30
   6  10  -5    3.60    0.70
  -6  10   5    6.70    3.40
  -6  10   5   -1.10   28.20
  -5 -10   5    7.70   17.90
  -5 -10   5    9.80    7.10
  -5  10   5   14.20    4.30
  -5  10   5   52.69   27.50
   5  10  -5   13.70    1.60
  -4 -10   5    5.40   13.00
  -4 -10   5    2.70    6.50
  -4 -10   5   10.30   14.90
  -4  10   5    1.30    0.50
   4  10  -5   -1.40    0.40
  -4  10   5    1.00    2.20
   4  10  -5    2.20    0.60
  -3 -10   5   -0.50   11.90
  -3 -10   5   16.10   14.90
   3 -10  -5    8.50    1.00
  -3  10   5    6.50    2.90
  -3  10   5    8.30    1.10
   3  10  -5    9.30    1.10
   3  10  -5   10.20    1.10
  -2 -10   5  160.78   31.20
   2 -10  -5  157.58   15.00
   2  10  -5  139.99   27.50
  -2  10   5  125.89   27.80
  -2  10   5  142.29   15.60
   2  10  -5  136.49   15.10
   2  10  -5  133.79   15.50
  -1 -10   5   -4.80   10.90
  -1 -10   5   -8.70    4.00
  -1  10   5    0.00    0.40
   1  10  -5   -0.60    0.20
  -1  10   5    0.00    1.60
   1  10  -5    0.30    0.30
   1  10  -5   -0.90    0.80
  -1  10   5    0.20    0.20
   0 -10   5  230.58   35.40
   0  10   5  210.18   43.80
   0  10   5  231.48   24.60
   0  10   5  224.48   23.80
   0  10  -5  229.58   24.60
   0  10  -5  216.28   23.80
   0  10  -5  223.58   43.50
   1 -10   5   20.00    5.00
  -1  10  -5   17.10    1.80
   1  10   5   16.60    2.00
  -1  10  -5   16.60    3.60
  -1  10  -5   16.40    1.90
   1  10   5    7.70    3.90
   1  10   5   17.70    1.80
   2  10   5   17.80    1.80
   2  10   5    9.10    4.00
  -2  10  -5   15.70    1.70
  -2  10  -5   17.50    3.60
   2  10   5   15.80    1.90
  -2  10  -5   12.70    1.80
  -3  10  -5   22.30    2.40
  -3  10  -5   19.70    2.50
   3  10   5   25.60    6.00
  -3  10  -5   21.00    4.80
   3  10   5   23.00    2.70
   3  10   5   22.50    2.50
  -4  10  -5   45.10    4.80
  -4  10  -5   45.90    9.30
  -4  10  -5   45.00    5.10
  -5 -10  -5    4.80    1.10
  -5  10  -5    4.90    2.20
  -5  10  -5    4.20    0.80
  -5 -11   5    0.30    7.10
  -5 -11   5   21.00   20.00
  -5  11   5    6.80    3.20
   5  11  -5    4.80    0.80
  -4 -11   5    1.70   12.90
  -4 -11   5    8.90   16.80
  -4 -11   5   -6.20    6.50
   4  11  -5   -0.70    0.40
  -4  11   5    1.80    2.20
  -4  11   5   -0.10    0.50
   4  11  -5    1.40    0.60
  -3 -11   5   18.20    7.40
  -3 -11   5    8.40   16.70
   3 -11  -5   20.00    2.10
  -3  11   5   17.10    4.70
   3  11  -5   19.00    2.20
   3  11  -5   17.00    2.10
  -3  11   5   20.40    2.20
   2 -11  -5   18.50    1.70
  -2 -11   5   16.30    6.50
  -2 -11   5   19.30   14.60
   2 -11  -5   10.50    1.80
  -2  11   5   13.80    4.00
   2  11  -5   15.60    1.80
   2  11  -5   15.30    3.30
   2  11  -5   14.60    1.70
  -2  11   5   15.20    1.80
  -1 -11   5   19.50   12.70
  -1 -11   5   45.20    8.20
   1  11  -5   24.60    4.80
  -1  11   5   27.70    5.60
  -1  11   5   23.60    2.70
   1  11  -5   24.20    2.50
  -1  11   5   22.30    2.50
   1  11  -5   20.60    2.60
   0 -11   5   -1.60    4.20
   0  11  -5    1.40    0.30
   0  11   5    2.40    0.40
   0  11  -5    1.70    1.00
   0  11   5    0.70    0.40
   0  11  -5    1.70    0.40
   0  11   5    0.50    1.80
   1 -11   5    9.90    4.10
  -1  11  -5    7.10    1.00
   1  11   5   10.90    1.10
  -1  11  -5    9.00    2.30
   1  11   5    5.60    2.70
  -1  11  -5    8.70    1.10
   1  11   5   10.00    1.20
   2  11   5   15.00    1.60
  -2  11  -5   12.90    3.10
   2  11   5   11.50    1.50
  -2  11  -5   14.80    1.60
   2  11   5    3.60    3.50
  -2  11  -5   13.20    1.40
  -3  11  -5    0.70    0.50
   3  11   5    1.60    3.30
   3  11   5   -0.90    0.40
  -3  11  -5    0.90    0.30
  -3  11  -5    1.70    1.50
   3  11   5    1.00    0.70
   4  11   5   -1.20    0.50
   4  11   5    0.90    0.90
  -4  11  -5    1.80    1.60
  -4  11  -5    0.40    0.50
  -5 -11  -5   12.90    2.30
  -5  11  -5   21.40    4.60
  -5  11  -5   18.50    2.20
  -5 -12   5  -42.30   16.10
  -5 -12   5   13.40    8.30
   5  12  -5    6.40    0.90
  -5  12   5   10.00    3.70
  -4 -12   5    3.00    6.50
  -4 -12   5  -19.30   15.70
   4  12  -5    0.40    0.60
  -4  12   5   -0.50    2.20
  -4  12   5   -0.50    0.50
   4  12  -5   -0.70    0.40
   3 -12  -5    0.00    0.30
  -3 -12   5  -13.40   14.20
  -3 -12   5   -6.60    5.00
  -3  12   5    0.20    0.40
   3  12  -5    0.00    0.40
  -3  12   5   -2.00    1.90
   3  12  -5    0.50    0.40
  -2 -12   5   98.59   18.00
  -2 -12   5  122.89   25.20
  -2  12   5   93.39   19.50
   2  12  -5  100.19   10.40
   2  12  -5   99.79   10.80
  -2  12   5   98.99   10.80
   2  12  -5   89.99   19.10
  -1 -12   5   10.20    5.80
   1  12  -5   16.20    1.80
   1  12  -5   16.10    1.90
   1  12  -5   13.70    3.40
  -1  12   5   16.30    1.90
  -1  12   5   12.90    4.10
  -1  12   5   15.80    1.70
   0 -12   5  124.89   22.40
   0  12  -5  131.49   14.90
   0  12   5  140.89   14.40
   0  12  -5  148.09   26.40
   0  12   5  133.39   14.90
   0  12  -5  134.89   14.40
   0  12   5  116.29   26.70
   1 -12   5   46.30    9.30
  -1  12  -5   49.99    9.60
  -1  12  -5   48.70    5.10
   1  12   5   49.10    5.10
   1  12   5   49.10    5.40
   1  12   5   32.10    9.90
  -1  12  -5   47.80    5.30
  -2  12  -5    6.20    1.90
   2  12   5   16.50    7.80
  -2  12  -5    4.90    0.60
   2  12   5   -1.10    2.10
  -2  12  -5    3.70    0.70
   2  12   5    4.90    0.80
   2  12   5    4.20    0.70
  -3  12  -5   63.39   13.50
  -3  12  -5   66.09    7.50
   3  12   5   58.59   14.30
   3  12   5   67.39    7.30
  -3  12  -5   67.79    7.20
   3  12   5   74.69    7.60
   4  12   5   10.90    1.60
  -4  12  -5   17.10    3.70
  -4  12  -5   15.50    1.70
   4  12   5   13.10    1.90
  -5 -12  -5    1.00    1.00
  -5  12  -5    2.30    2.20
  -5  12  -5    1.70    0.60
  -5 -13   5   -4.90   17.70
  -5 -13   5   -5.10    6.50
   5  13  -5    3.70    0.70
  -5  13   5    3.40    3.10
  -4 -13   5    8.90    7.00
  -4 -13   5    3.00   16.40
  -4  13   5    4.30    2.90
  -4  13   5    3.90    0.80
   4  13  -5    6.90    0.90
   4  13  -5    3.20    0.70
   3 -13  -5    6.50    0.90
  -3 -13   5    6.60    6.20
  -3 -13   5    1.10   14.60
  -3  13   5    6.70    3.00
   3  13  -5    6.30    0.90
  -3  13   5    6.80    1.00
   3  13  -5    6.80    0.90
  -2 -13   5   48.10   10.80
  -2 -13   5   57.69   18.00
   2  13  -5   47.00    5.10
  -2  13   5   47.10    4.90
   2  13  -5   46.70    4.90
  -2  13   5   44.90    5.10
   2  13  -5   41.30    9.20
  -2  13   5   41.80    9.70
  -1 -13   5  250.47   36.70
  -1  13   5  219.38   24.90
   1  13  -5  210.68   24.10
  -1  13   5  217.18   44.50
   1  13  -5  241.98   44.10
  -1  13   5  232.58   24.10
   1  13  -5  231.18   24.90
   0 -13   5   33.70    8.10
   0  13   5   34.00    3.30
   0  13  -5   28.90    3.30
   0  13  -5   29.40    6.30
   0  13  -5   30.50    3.50
   0  13   5   26.40    6.80
   0  13   5   30.70    3.50
   1 -13   5  208.68   31.20
  -1  13  -5  196.08   21.60
  -1  13  -5  206.28   38.20
   1  13   5  198.18   20.90
  -1  13  -5  189.58   20.90
   1  13   5  187.38   21.60
  -2  13  -5   67.39   13.70
  -2  13  -5   69.39    7.40
   2  13   5   67.09    7.70
   2  13   5   70.99    7.40
  -2  13  -5   66.99    7.70
  -3  13  -5   10.20    2.70
  -3  13  -5    7.10    1.10
   3  13   5    8.00    1.00
   3  13   5    9.10    1.30
  -3  13  -5    7.80    1.00
   3  13   5    5.70    3.70
   4  13   5  139.29   14.30
  -4  13  -5  125.39   25.40
  -4  13  -5  121.99   14.20
   4  13   5  128.89   13.80
  -5  13  -5    3.10    2.40
  -5  13  -5    2.60    0.80
  -5 -14   5   28.20   10.60
  -5 -14   5   60.79   23.10
   5  14  -5   30.00    3.30
  -5  14   5   26.30    7.30
  -4 -14   5   -7.00   16.20
  -4 -14   5   12.10    8.10
   4  14  -5   19.20    2.40
  -4  14   5   21.60    2.40
  -4  14   5   17.00    5.30
   4  14  -5   21.00    2.30
  -3 -14   5   -1.50    6.10
  -3 -14   5  -11.20   13.30
   3  14  -5    4.80    0.70
  -3  14   5    2.10    2.50
   3  14  -5    2.90    0.70
  -3  14   5    4.40    0.80
  -2 -14   5  354.86   56.39
  -2 -14   5  435.56   66.19
  -2  14   5  365.66   38.00
   2  14  -5  336.07   69.29
  -2  14   5  348.47   69.69
   2  14  -5  366.66   38.00
  -2  14   5  356.16   39.20
   2  14  -5  352.16   39.20
  -1 -14   5   13.70    6.20
   1  14  -5    6.20    0.90
   1  14  -5    5.70    0.80
   1  14  -5    6.70    2.00
  -1  14   5    3.40    2.60
  -1  14   5    5.50    0.70
  -1  14   5    6.00    0.90
   0 -14   5   21.70    6.30
   0  14  -5    6.50    1.10
   0  14  -5    8.20    1.00
   0  14   5    7.80    0.90
   0  14  -5    8.80    2.30
   0  14   5    9.50    2.90
   0  14   5    6.50    1.10
   1 -14   5   70.89   12.40
   1  14   5   50.79   13.60
   1  14   5   67.89    7.40
   1  14   5   67.99    7.10
  -1  14  -5   65.69    7.40
  -1  14  -5   66.59    7.10
  -1  14  -5   72.39   13.30
   2  14   5   68.59    8.10
   2  14   5   76.29    8.40
  -2  14  -5   78.29   15.10
  -2  14  -5   78.49    8.10
  -2  14  -5   76.59    8.40
  -3  14  -5   86.19    9.60
  -3  14  -5   95.09   18.00
  -3  14  -5   86.19   10.00
   3  14   5   94.19   10.10
   3  14   5   93.19    9.70
   4  14   5   45.30    4.90
   4  14   5   46.40    5.20
  -4  14  -5   40.80    5.10
  -4  14  -5   51.39    9.60
  -5  14  -5   11.40    3.70
  -5  14  -5   10.40    1.50
  -5 -15   5  -15.60   17.60
  -5 -15   5   -2.80    8.00
  -5  15   5    0.10    2.60
   5  15  -5   -0.70    0.50
  -4 -15   5  -35.00   14.00
  -4 -15   5   -8.10    6.00
   4  15  -5    0.00    0.50
  -4  15   5   -0.40    2.70
   4  15  -5    1.20    0.60
  -4  15   5   -0.30    0.50
  -3 -15   5    4.00   15.00
  -3 -15   5   21.40    7.70
  -3  15   5    4.50    3.00
  -3  15   5    5.00    0.80
   3  15  -5    3.30    0.70
   3  15  -5    3.40    0.70
  -2 -15   5   34.70   11.80
  -2  15   5   56.79    5.90
  -2  15   5   55.79    6.10
   2  15  -5   54.59    6.10
   2  15  -5   49.40   11.00
  -2  15   5   57.49   11.60
   2  15  -5   53.09    5.90
  -1 -15   5    1.10    6.00
  -1  15   5    4.00    2.50
  -1  15   5    4.30    0.80
   1  15  -5    5.10    1.80
  -1  15   5    4.10    0.60
   1  15  -5    3.30    0.60
   1  15  -5    4.20    0.70
   0 -15   5  166.58   26.80
   0  15  -5  150.48   17.30
   0  15   5  168.58   32.20
   0  15  -5  166.78   17.90
   0  15   5  159.48   17.30
   0  15   5  158.78   17.90
   0  15  -5  177.08   31.80
   1 -15   5  106.29   17.20
  -1  15  -5  113.39   19.50
  -1  15  -5  101.59   10.50
   1  15   5   96.59   10.50
   1  15   5   72.09   19.60
   1  15   5  101.39   10.90
  -1  15  -5   94.19   10.90
  -2  15  -5   16.00    2.00
  -2  15  -5   18.30    4.20
  -2  15  -5   18.20    1.90
   2  15   5   17.30    1.90
   2  15   5    7.10    4.40
   2  15   5   16.50    2.10
   3  15   5   -2.60    2.90
  -3  15  -5    0.20    2.00
   3  15   5    3.40    0.80
  -3  15  -5    2.80    0.40
  -3  15  -5    1.10    0.60
   3  15   5    1.30    0.50
   4  15   5   25.50    2.80
  -4  15  -5   24.40    3.00
  -4  15  -5   26.70    5.90
   4  15   5   24.80    3.10
  -5  15  -5    1.50    0.70
  -5  15  -5    1.90    2.50
  -4 -16   5   12.80    8.60
  -4 -16   5   19.00   17.20
   4  16  -5    9.90    1.40
   4  16  -5   10.40    1.50
  -4  16   5   12.70    1.50
  -4  16   5    8.20    3.80
  -3 -16   5   13.50    8.00
   3  16  -5   19.00    2.30
  -3  16   5   20.90    2.40
  -3  16   5   25.50    5.60
   3  16  -5   19.20    2.40
  -2 -16   5    9.50    7.20
   2  16  -5    2.90    0.60
   2  16  -5    2.30    0.60
  -2  16   5    1.40    0.70
  -2  16   5    1.80    0.50
   2  16  -5    3.60    1.90
  -2  16   5    3.20    2.50
  -1 -16   5    4.10    5.90
   1  16  -5    0.70    0.50
   1  16  -5    3.20    1.80
  -1  16   5    2.70    0.60
  -1  16   5    0.30    2.40
   1  16  -5    2.20    0.60
  -1  16   5    1.50    0.40
   0 -16   5    1.80    5.50
   0  16  -5    3.30    0.60
   0  16  -5    2.80    1.90
   0  16  -5    3.70    0.70
   0  16   5    3.50    0.60
   0  16   5    5.20    0.80
   0  16   5    2.30    2.40
  -1  16  -5  333.37   56.99
  -1  16  -5  271.77   32.10
  -1  16  -5  300.47   31.10
   1  16   5  282.67   31.10
   1  16   5  279.87   32.10
   2  16   5    8.50    1.10
   2  16   5    4.30    3.30
  -2  16  -5    9.30    2.90
  -2  16  -5    7.90    1.20
  -2  16  -5    8.60    1.00
   2  16   5    7.80    1.20
  -3  16  -5   45.30    5.40
  -3  16  -5   49.10   10.00
   3  16   5   47.90    5.20
  -3  16  -5   51.39    5.20
   3  16   5   43.50    5.50
  -4  16  -5   26.10    6.00
   4  16   5   27.90    3.20
  -4  16  -5   24.10    3.00
   4  16   5   23.90    2.80
  -4 -17   5   -6.30    7.00
  -4  17   5    2.90    3.10
   4  17  -5    1.20    0.60
   4  17  -5    0.90    0.70
  -4  17   5    2.30    0.70
  -3 -17   5   35.70   10.00
   3  17  -5   26.80    3.20
   3  17  -5   27.80    3.10
  -3  17   5   34.50    7.10
  -3  17   5   26.00    3.20
  -2 -17   5   51.79   12.70
  -2  17   5   57.39    6.10
   2  17  -5   54.29    6.10
   2  17  -5   49.40    5.90
  -2  17   5   56.69   11.70
  -2  17   5   56.49    5.90
  -1 -17   5   -6.50    6.10
   1  17  -5   11.20    2.80
  -1  17   5    8.10    3.30
  -1  17   5    8.20    1.00
   1  17  -5    8.10    1.20
  -1  17   5    7.20    1.20
   1  17  -5    7.90    1.00
   0 -17   5   70.59   13.40
   0  17   5   65.09    6.90
   0  17   5   58.79    7.10
   0  17  -5   59.39   12.80
   0  17  -5   63.89    7.10
   0  17  -5   66.39    6.90
   0  17   5   64.99   13.40
  -1  17  -5  141.99   26.70
  -1  17  -5  140.89   14.50
   1  17   5  102.69   26.90
   1  17   5  145.99   14.50
   1  17   5  139.49   15.00
  -1  17  -5  125.89   15.00
  -2  17  -5    7.60    0.90
  -2  17  -5    7.40    1.10
   2  17   5    3.30    3.20
  -2  17  -5    7.40    2.70
   2  17   5    6.70    1.00
   2  17   5    8.10    1.20
  -3  17  -5   -0.30    2.00
   3  17   5    1.80    0.80
   3  17   5    3.30    0.60
  -3  17  -5    3.10    0.70
  -3  17  -5    2.60    0.50
  -4  17  -5    4.10    2.80
   4  17   5    8.10    1.40
  -4  17  -5    8.40    1.20
   4  17   5    6.10    1.00
  -4 -18   5   25.00   10.10
   4  18  -5    7.00    1.10
  -4  18   5    4.40    1.00
  -4  18   5    9.60    3.80
   4  18  -5    5.10    0.90
  -3 -18   5    1.90    7.00
  -3  18   5    0.20    0.60
   3  18  -5    1.70    0.60
  -3  18   5    3.30    3.00
   3  18  -5    1.30    0.50
  -2 -18   5  175.88   27.30
  -2  18   5  157.28   16.80
  -2  18   5  163.58   30.40
  -2  18   5  158.78   16.20
   2  18  -5  143.59   16.70
   2  18  -5  138.09   16.20
  -1 -18   5   12.30    7.30
  -1  18   5   10.70    1.20
   1  18  -5    8.30    1.20
  -1  18   5   12.60    4.00
  -1  18   5   10.00    1.40
   1  18  -5   10.10    3.00
   1  18  -5   11.30    1.40
   0 -18   5   19.70    8.20
   0  18  -5   32.80    6.00
   0  18   5   19.90    3.00
   0  18  -5   26.50    2.90
   0  18  -5   28.70    3.00
   0  18   5   26.00    2.80
   0  18   5   22.10    6.30
   1  18   5    1.70    0.50
  -1  18  -5    2.30    0.70
   1  18   5    0.30    2.60
   1  18   5    1.40    0.70
  -1  18  -5    2.50    0.50
  -1  18  -5    5.10    2.20
   2  18   5   49.00    5.60
  -2  18  -5   49.30    5.40
  -2  18  -5   49.30   10.30
   2  18   5   49.70    5.40
  -2  18  -5   49.70    5.60
  -3  18  -5   46.00   10.30
   3  18   5   49.90    5.30
  -3  18  -5   51.59    5.50
   3  18   5   45.30    5.60
  -4  18  -5   19.30    4.50
   4  18   5   15.60    2.10
  -4  18  -5   12.10    1.80
   4  18   5   13.70    1.70
  -3 -19   5    6.70    8.00
   3  19  -5    0.60    0.60
  -3  19   5    0.60    0.60
  -3  19   5   -0.90    2.70
   3  19  -5    0.10    0.50
  -2 -19   5   38.90   12.10
  -2  19   5   51.99   11.00
   2  19  -5   44.60    5.20
  -2  19   5   50.99    5.50
   2  19  -5   47.70    5.40
  -2  19   5   48.10    5.20
  -1 -19   5   41.40   10.60
   1  19  -5   44.70    8.00
  -1  19   5   35.70    4.00
  -1  19   5   41.50    8.70
   1  19  -5   35.70    4.00
   1  19  -5   34.90    4.20
  -1  19   5   35.50    4.20
   0 -19   5    1.10    6.10
   0  19  -5   15.90    1.60
   0  19  -5   11.20    1.70
   0  19   5   13.00    4.30
   0  19   5   10.50    1.70
   0  19  -5   17.50    3.80
   0  19   5   12.60    1.50
   1  19   5   17.10    2.00
  -1  19  -5   14.90    1.80
   1  19   5   16.90    1.80
  -1  19  -5   13.50    1.90
   1  19   5   12.70    4.60
  -1  19  -5   16.70    4.20
  -2  19  -5  114.99   11.90
  -2  19  -5  120.89   22.20
   2  19   5  105.69   11.90
  -2  19  -5  105.79   12.30
   2  19   5  111.09   12.40
   3  19   5    7.50    1.10
   3  19   5    7.60    1.30
  -3  19  -5    6.90    1.20
  -3  19  -5   10.70    3.30
  -3 -20   5    6.00    8.80
  -3  20   5   13.00    4.40
   3  20  -5    6.00    1.10
   3  20  -5   10.80    1.30
  -3  20   5    9.10    1.30
  -2 -20   5    9.30    8.10
  -2  20   5    1.30    2.90
  -2  20   5    0.00    0.40
  -2  20   5    0.00    0.60
   2  20  -5    0.10    0.60
   2  20  -5   -0.70    0.40
  -1 -20   5    3.90    7.20
   1  20  -5    7.70    2.70
  -1  20   5    7.50    3.60
  -1  20   5    6.80    0.90
  -1  20   5    6.30    1.10
   1  20  -5    5.00    1.00
   1  20  -5    7.20    0.90
   0  20  -5    1.10    2.00
   0  20   5    3.30    2.70
   0  20  -5    0.90    0.40
   0  20   5   -0.70    0.40
   0  20  -5    0.30    0.60
   0  20   5    0.10    0.60
   1  20   5   54.79    5.60
  -1  20  -5   58.79    5.90
  -1  20  -5   47.80    5.60
   1  20   5   49.50    5.90
   1  20   5   40.70   11.20
  -1  20  -5   53.29   10.80
   2  20   5    2.00    2.80
  -2  20  -5    2.90    0.60
   2  20   5    4.50    0.70
  -2  20  -5    1.80    0.80
   2  20   5    4.00    0.90
  -2  20  -5    5.00    2.50
  -3  20  -5   12.40    1.70
   3  20   5   14.10    1.90
   3  20   5   12.40    1.60
  -3  20  -5   12.60    4.10
  -2 -21   5    2.90    8.00
   2  21  -5    5.60    1.10
   2  21  -5    5.90    1.00
  -2  21   5    8.60    1.20
  -2  21   5    8.50    3.90
  -1 -21   5   -5.90    6.80
  -1  21   5    0.10    0.70
  -1  21   5    1.20    0.50
   1  21  -5    0.80    0.60
   1  21  -5    0.90    0.50
  -1  21   5    4.90    3.30
   0  21  -5    7.20    1.20
   0  21   5    7.10    1.00
   0  21   5    5.30    1.20
   0  21   5    9.30    3.70
   0  21  -5   12.40    3.20
   0  21  -5    9.20    1.10
   1  21   5   19.80    2.20
   1  21   5   12.30    5.30
  -1  21  -5   15.70    4.90
   1  21   5   20.30    2.50
  -1  21  -5   21.10    2.20
  -1  21  -5   18.10    2.40
  -2  21  -5    0.20    0.70
  -2  21  -5    0.30    0.50
  -2  21  -5    3.60    2.40
   2  21   5   -0.10    0.70
   2  21   5   -1.00    0.50
  -2 -22   5   -7.50    7.70
  -2  22   5    1.50    3.30
  -2  22   5    1.00    0.70
   2  22  -5   -0.70    0.50
   2  22  -5    0.40    0.70
  -1  22   5    1.00    0.70
  -1  22   5    4.40    3.40
  -1  22   5    2.80    0.60
   1  22  -5    1.00    0.50
   1  22  -5    3.60    0.80
   0  22  -5   24.60    5.60
   0  22   5   20.30    2.50
   0  22   5   22.30    6.30
   0  22   5   20.60    2.70
   0  22  -5   23.20    2.70
   0  22  -5   22.50    2.50
  -1  22  -5    3.80    2.70
  -1  22  -5    5.60    0.80
   1  22   5    5.00    3.50
   1  22   5    4.90    1.10
  -1  22  -5    5.00    1.00
   1  22   5    4.40    0.80
   0  23   5    2.30    3.30
   0  23  -5    2.60    0.80
   0  23   5   -0.30    0.50
   0  23  -5    0.40    0.50
   0  23   5    0.00    0.70
   0  23  -5    2.10    2.50
  -6   0   6   14.00   16.00
  -6   0   6   -1.40   17.10
  -5   0   6  487.25   95.19
  -5   0   6  495.45  127.69
  -4   0   6  167.58   17.50
   4   0  -6  171.78   17.50
  -4   0   6  145.19   32.20
  -4   0   6  177.38   48.00
   3   0  -6  588.04   59.49
  -3   0   6  568.64   59.49
  -3   0   6  471.25  108.69
   3   0  -6  616.74  108.59
  -3   0   6  525.05  143.19
  -2   0   6 1014.90  265.87
   2   0  -6 1124.19  204.08
   2   0  -6 1049.20  111.89
  -2   0   6 1008.60  111.89
  -1   0   6 7082.89  727.93
   1   0  -6 6993.80 1326.47
   1   0  -6 6460.75  727.93
   0   0  -6  631.54  129.19
   0   0  -6  435.16   97.19
   0   0   6  522.35  128.19
   0   0   6  509.75   97.19
   1   0   6 2664.23  291.67
  -1   0  -6 2824.72  291.67
   1   0   6 2736.83  455.95
   2   0   6   90.69   12.70
  -2   0  -6   84.19    8.30
   2   0   6   65.39    8.30
  -3   0  -6  648.14   67.79
  -3   0  -6  626.14   69.99
  -4   0  -6    6.20    0.80
  -4   0  -6   11.90    6.00
  -4   0  -6    5.00    0.90
  -5   0  -6    7.30    1.10
  -5   0  -6    7.30    1.00
  -6   0  -6    6.40    2.40
  -6   0  -6    7.90    1.20
  -6  -1   6   15.30   18.20
  -6  -1   6    1.10   14.60
  -6   1   6    0.10   17.10
  -5  -1   6   41.00    9.50
  -5  -1   6   46.60   21.60
   5   1  -6   46.70    4.90
  -5   1   6   54.19   22.20
  -5   1   6   46.80    9.60
   4  -1  -6  185.88   18.90
  -4  -1   6  163.98   34.80
  -4  -1   6  162.18   50.49
  -4  -1   6  181.08   19.00
  -4   1   6  164.18   34.90
  -4   1   6  227.88   51.39
  -4   1   6  175.38   18.90
   4   1  -6  184.18   19.00
   3  -1  -6   52.79   10.40
   3  -1  -6   54.99    5.60
  -3  -1   6   40.50   19.20
  -3  -1   6   51.99    5.60
   3   1  -6   53.19    5.60
  -3   1   6   51.39    5.60
  -3   1   6   47.60   10.60
  -3   1   6   68.49   21.50
   3   1  -6   51.59   10.40
  -2  -1   6  104.69   11.10
   2  -1  -6  116.29   20.40
  -2  -1   6   54.49   30.50
   2  -1  -6  105.59   11.10
   2   1  -6  104.49   11.10
   2   1  -6  113.19   20.40
  -2   1   6   83.39   20.40
  -2   1   6  120.49   31.40
  -2   1   6  101.99   11.10
   1  -1  -6    3.10    0.40
  -1  -1   6    2.30    0.30
   1  -1  -6    0.50   10.60
  -1  -1   6    1.60    1.50
   1  -1  -6    2.10    1.70
   1  -1  -6    3.40    0.40
  -1  -1   6    6.50   11.30
   1   1  -6   -1.80   14.20
  -1   1   6   -1.70   11.00
  -1   1   6    2.50    0.40
   1   1  -6    2.40    0.30
   1   1  -6    1.80    0.40
   1   1  -6    1.30    1.80
  -1   1   6    1.30    1.50
   0  -1   6 2541.65  291.37
   0  -1   6 2965.70  455.95
   0  -1  -6 2973.30  300.67
   0  -1   6 2299.67  531.05
   0  -1  -6 2893.41  291.37
   0   1   6 2695.73  291.37
   0   1  -6 2847.71  291.37
   0   1  -6 2726.43  300.57
   1  -1   6 3154.98  350.46
   1  -1   6 3060.09  547.75
  -1  -1  -6 3398.36  350.46
   1   1   6 2932.01  350.46
  -1   1  -6 3462.25  350.46
   1   1   6 3701.53  826.52
  -1   1  -6 3293.27  547.65
  -1   1  -6 3392.56  361.56
  -2  -1  -6  583.14  132.39
  -2  -1  -6  713.13   72.49
   2  -1   6  611.44   72.49
   2  -1   6  774.22  103.39
  -2   1  -6  715.23   72.49
  -2   1  -6  694.13   74.79
  -2   1  -6  631.74  113.89
   2   1   6  716.03  103.59
  -3  -1  -6   59.09    6.80
  -3   1  -6   64.39    6.80
  -3   1  -6   64.79    7.00
  -4  -1  -6    8.10    1.20
  -4  -1  -6   -8.10    6.10
  -4  -1  -6    8.40    1.20
  -4   1  -6   10.10    1.10
  -4   1  -6   10.30    1.20
  -5  -1  -6   25.70    2.80
  -5  -1  -6   24.60    2.90
  -5   1  -6   25.10    2.70
  -5   1  -6   22.90    2.90
  -6  -1  -6   17.20    4.70
  -6  -1  -6   24.70    2.60
  -6   1  -6   22.10    2.60
  -6   1  -6   17.70    4.70
  -6  -2   6   19.90   16.30
  -6  -2   6    8.00   18.90
  -6   2   6   10.40   18.10
  -5  -2   6   -4.70   12.10
  -5  -2   6   -0.90   13.20
  -5  -2   6    5.90    2.10
  -5   2   6   -3.10   14.10
  -5   2   6    2.90    2.20
   5   2  -6    3.40    0.60
  -4  -2   6   26.90   13.20
   4  -2  -6   25.50    2.60
  -4  -2   6   19.60    5.20
  -4  -2   6   23.60   15.60
  -4   2   6   25.20    5.50
  -4   2   6   50.99   19.30
   4   2  -6   24.00    2.60
  -4   2   6   23.70    2.60
  -3  -2   6   10.90    1.10
  -3  -2   6    6.90    2.40
   3  -2  -6   11.10    1.10
  -3  -2   6   15.40   13.40
   3   2  -6   10.20    1.10
  -3   2   6    9.70    2.70
  -3   2   6    8.60    1.10
   3   2  -6   10.90    2.20
  -3   2   6    7.20   13.20
   2  -2  -6   29.90    5.60
  -2  -2   6   25.90    2.80
  -2  -2   6    6.60   14.40
  -2  -2   6   32.90   10.80
   2  -2  -6   27.00    2.90
   2  -2  -6   27.90    2.80
  -2   2   6   23.80    2.90
  -2   2   6   25.70    2.80
  -2   2   6   55.79   16.10
   2   2  -6   53.89   17.10
   2   2  -6   27.40    2.90
  -2   2   6   23.30    5.70
   2   2  -6   26.00    5.40
   2   2  -6   25.70    2.80
   1  -2  -6  775.42   76.09
  -1  -2   6  706.13   76.09
   1  -2  -6  727.43   78.49
   1  -2  -6  703.33  138.79
  -1  -2   6  724.13  120.69
  -1  -2   6  675.33   78.49
  -1   2   6  697.63   76.09
  -1   2   6  800.22  181.38
   1   2  -6  717.83   76.09
   1   2  -6  653.83  183.08
   1   2  -6  728.43   78.49
  -1   2   6  677.73   78.49
   0  -2   6  118.59   48.90
   0  -2  -6  187.38   48.40
   0  -2   6  192.38   33.30
   0  -2  -6  192.78   19.60
   0  -2   6  166.08   19.00
   0  -2   6  169.68   19.60
   0  -2  -6  184.58   19.00
   0   2  -6  175.28   19.00
   0   2  -6  193.48   32.80
   0   2   6  174.08   19.00
   0   2  -6  188.58   19.60
   1  -2   6   13.90    6.30
   1  -2   6    5.40    0.70
  -1  -2  -6   15.00   10.60
  -1  -2  -6    5.60    0.80
  -1  -2  -6   -0.10    2.10
  -1  -2  -6    5.50    0.80
   1   2   6    6.90   12.90
  -1   2  -6    4.70    0.80
   1   2   6    4.00    0.80
   1   2   6    8.00    2.80
  -1   2  -6   -0.60   10.90
  -1   2  -6    6.20    7.50
  -1   2  -6    5.20    0.70
  -2  -2  -6    2.70    2.40
  -2  -2  -6  -14.30    9.00
  -2  -2  -6    4.00    0.90
   2  -2   6    4.60    0.80
  -2   2  -6    7.10    0.70
  -2   2  -6    5.90    0.80
  -2   2  -6   15.60    6.50
   2   2   6   10.40    3.30
  -3  -2  -6   41.60    4.20
   3  -2   6   27.90    4.10
  -3   2  -6   37.70    4.20
  -3   2  -6   41.40    4.00
  -4  -2  -6   -3.20    6.10
  -4  -2  -6    5.50    0.90
  -4   2  -6    6.00    0.70
  -4   2  -6    5.00    0.90
  -5  -2  -6    2.00    0.70
  -5  -2  -6    3.90    0.80
  -5   2  -6    3.70    0.60
  -5   2  -6    3.40    0.70
  -6  -2  -6   12.20    1.70
  -6   2  -6   10.30    3.30
  -6   2  -6   13.40    1.60
  -6  -3   6    9.30   21.20
  -6  -3   6   -0.40   15.50
  -6   3   6    1.80   17.80
  -6   3   6   15.90    4.30
  -5  -3   6   65.79   19.30
  -5  -3   6   28.20   24.10
   5   3  -6   64.69    6.90
  -5   3   6   64.69   13.20
  -5   3   6  109.09   29.90
  -4  -3   6   30.10   14.10
  -4  -3   6   36.70   18.00
  -4   3   6   39.50    8.10
  -4   3   6   37.50    4.20
  -4   3   6   83.19   23.40
   4   3  -6   38.70    4.10
   3  -3  -6   -0.10    0.10
  -3  -3   6   -0.10    0.90
   3  -3  -6    0.20    0.20
  -3  -3   6   -3.70    9.40
  -3  -3   6   -3.70   11.40
   3   3  -6    0.50    0.60
   3   3  -6   -0.10    0.20
  -3   3   6    0.20    1.50
  -3   3   6    0.10    0.20
  -3   3   6   -4.00   12.50
  -3   3   6    0.40    0.20
   2  -3  -6   10.30    1.10
   2  -3  -6    9.80    1.10
  -2  -3   6   10.80    1.10
   2  -3  -6   15.30    2.70
  -2  -3   6    0.70    8.80
  -2  -3   6   -2.70   12.60
  -2  -3   6    9.40    1.10
   2   3  -6   10.30    2.30
  -2   3   6   10.10    1.10
   2   3  -6    9.30    1.10
  -2   3   6    9.60    2.80
  -2   3   6   15.60   12.20
   2   3  -6   10.20   13.10
   2   3  -6    9.10    1.10
  -2   3   6    9.40    1.10
  -1  -3   6    8.10    1.00
  -1  -3   6    9.70   12.50
  -1  -3   6    7.70    9.70
   1  -3  -6   31.20   13.40
   1  -3  -6    8.60    1.00
   1  -3  -6   10.70    2.50
   1  -3  -6    9.00    1.00
  -1  -3   6    7.10    1.00
  -1   3   6    7.40    1.00
  -1   3   6    2.40    2.30
   1   3  -6    7.20    1.00
   1   3  -6   -8.40   14.20
  -1   3   6    3.80    9.50
   1   3  -6    2.90    2.50
   1   3  -6    7.40    1.00
  -1   3   6    7.30    1.00
   0  -3   6 1225.88  136.29
   0  -3   6 1406.26  208.48
   0  -3  -6 1295.27  136.29
   0  -3  -6 1299.77  132.09
   0  -3   6 1213.08  132.09
   0  -3   6 1403.86  313.87
   0   3   6 1099.19  132.09
   0   3  -6 1322.67  208.08
   0   3   6 1058.39  312.47
   0   3  -6 1244.38  132.09
   0   3  -6 1231.48  136.29
   0   3   6 1212.18  136.29
  -1  -3  -6    1.70    0.40
  -1  -3  -6    1.70    0.50
  -1  -3  -6    3.30    9.80
   1  -3   6    1.80    0.30
   1  -3   6   11.50    6.00
  -1  -3  -6    2.60    1.80
   1  -3   6    2.70    0.40
   1   3   6    4.70   12.20
   1   3   6    1.00    0.50
  -1   3  -6    2.00    7.90
  -1   3  -6   20.90   12.60
   1   3   6    1.60    2.10
  -1   3  -6    1.90    0.30
  -1   3  -6    1.20    0.40
  -2  -3  -6  130.09   14.00
   2  -3   6  123.99   13.90
  -2   3  -6  151.18   24.30
  -2   3  -6  125.89   14.30
  -2   3  -6  135.29   13.90
   2   3   6  130.59   21.10
   3  -3   6   37.80    5.10
  -3  -3  -6   32.20   15.40
  -3  -3  -6   52.99    5.20
  -3   3  -6   51.49    5.30
  -3   3  -6   48.60    5.00
  -4  -3  -6   35.00    4.10
  -4   3  -6   38.40    4.00
  -4   3  -6   35.30    4.20
  -5  -3  -6    6.20    1.20
  -5  -3  -6    7.20    1.10
  -5   3  -6    7.80    0.90
  -5   3  -6    7.50    1.10
  -6  -3  -6   -1.20    0.60
  -6   3  -6    1.40    1.70
  -6   3  -6    1.00    0.60
  -6  -4   6   -0.50   15.10
  -6   4   6    0.50    2.30
  -6   4   6   20.20   20.50
  -5  -4   6   12.60   23.20
  -5  -4   6   35.10   18.30
  -5   4   6   64.09   13.00
   5   4  -6   64.49    6.80
  -5   4   6  116.79   31.40
  -4  -4   6    0.20   12.00
  -4  -4   6    3.30    1.80
  -4  -4   6   17.10   12.40
  -4   4   6    8.20    0.90
  -4   4   6   19.10   17.40
   4   4  -6    8.30    0.90
  -4   4   6    7.90    2.60
  -3  -4   6   51.19   15.10
   3  -4  -6   47.50    5.10
  -3  -4   6   46.80    5.10
  -3  -4   6   29.00   17.60
   3  -4  -6   48.20    4.90
  -3   4   6   38.10    9.40
   3   4  -6   44.60    4.90
  -3   4   6   39.00    4.90
   3   4  -6   50.79    5.10
  -3   4   6   45.80    5.10
  -3   4   6  129.19   25.70
   2  -4  -6   34.80    3.70
  -2  -4   6   36.20    3.80
   2  -4  -6   36.00    3.90
  -2  -4   6    3.40   14.70
  -2  -4   6   36.10    3.70
  -2  -4   6   31.60   13.00
  -2   4   6   92.99   20.90
   2   4  -6   52.09   20.00
   2   4  -6   34.30    3.70
  -2   4   6   31.10    3.80
  -2   4   6   32.30    7.30
   2   4  -6   33.70    6.90
  -2   4   6   34.60    3.80
   2   4  -6   35.00    3.80
  -1  -4   6    6.00    0.70
   1  -4  -6    6.30    0.70
  -1  -4   6    5.90    0.70
   1  -4  -6    6.10    0.70
  -1  -4   6    6.60   10.30
   1  -4  -6    6.90    2.00
  -1  -4   6   24.00   15.30
  -1   4   6    3.00    2.00
  -1   4   6    2.80   10.20
   1   4  -6    1.60   15.40
   1   4  -6    5.70    0.70
   1   4  -6    6.00    0.70
   1   4  -6    3.90    2.10
  -1   4   6    5.70    0.80
   1   4  -6    7.90   10.40
  -1   4   6    5.20    0.70
   0  -4   6   37.30   13.40
   0  -4   6   35.60    3.70
   0  -4  -6   32.90    3.80
   0  -4  -6   37.20    3.80
   0  -4   6   33.60    3.80
   0  -4  -6   35.60    7.30
   0  -4   6   70.29   18.20
   0   4  -6   50.09   12.90
   0   4   6   32.50    3.80
   0   4   6   27.80    3.80
   0   4  -6   36.00    3.80
   0   4  -6   35.00    3.70
   0   4   6   37.70   13.80
   0   4  -6   14.40   15.50
  -1  -4  -6    2.00    1.90
   1  -4   6    2.50    0.40
  -1  -4  -6    6.30    7.30
  -1  -4  -6    3.60    0.40
   1  -4   6    3.70    0.50
  -1  -4  -6    1.30    0.70
  -1  -4  -6    3.30    0.50
  -1   4  -6    3.80    8.90
   1   4   6    0.80    2.20
   1   4   6    3.50    0.60
   1   4   6    2.50   10.60
  -1   4  -6    4.10    0.40
  -1   4  -6    3.30    0.50
   2  -4   6    7.00    0.80
  -2  -4  -6    9.90    8.30
  -2  -4  -6    6.30    1.10
  -2  -4  -6    1.50    2.40
  -2   4  -6    6.30    0.90
  -2   4  -6    7.70    0.80
  -2   4  -6    3.10    8.00
   2   4   6   17.30    6.70
   2   4   6    8.30    4.00
  -3  -4  -6  212.58   21.70
   3  -4   6  182.88   21.60
  -3   4  -6  210.48   21.50
  -3   4  -6  203.88   22.30
  -4  -4  -6  184.08   21.30
  -4  -4  -6  200.18   52.99
  -4   4  -6  205.58   21.20
  -4   4  -6  202.38   21.90
  -5  -4  -6   46.20    5.70
  -5   4  -6   55.69    5.80
  -5   4  -6   51.49   10.50
  -6  -4  -6    2.00    0.80
  -6  -4  -6    0.90    0.70
  -6   4  -6    2.30    0.70
  -6   4  -6    2.60    1.80
  -6  -5   6   -1.90   16.20
  -6   5   6   17.60   21.90
  -6   5   6   11.90    3.90
  -5  -5   6   42.20   24.60
  -5  -5   6   43.10   19.90
  -5   5   6   65.29   14.00
  -5   5   6  162.48   36.70
   5   5  -6   69.59    7.30
  -4  -5   6    1.00   12.70
   4  -5  -6   16.00    1.90
  -4  -5   6   -9.90   11.80
  -4  -5   6   16.80    1.90
  -4   5   6   16.20    1.90
  -4   5   6   47.50   21.00
  -4   5   6   16.50    4.20
   4   5  -6   16.90    1.80
  -3  -5   6   -6.10    9.80
  -3  -5   6    1.50    0.30
  -3  -5   6    5.10   10.60
   3  -5  -6    2.00    0.30
   3   5  -6    2.10    0.30
  -3   5   6   -1.30    1.40
  -3   5   6    1.10    0.30
  -3   5   6   -4.30   14.20
   3   5  -6    1.60    0.30
   2  -5  -6  366.56   38.20
   2  -5  -6  386.06   39.50
  -2  -5   6  382.66   39.50
  -2  -5   6  352.66   63.99
   2  -5  -6  373.96   38.20
   2   5  -6  320.37   69.69
   2   5  -6  379.06   96.39
  -2   5   6  353.96   39.50
  -2   5   6  315.37   69.99
   2   5  -6  351.66   38.30
   2   5  -6  368.96   39.50
  -1  -5   6  409.56   41.40
   1  -5  -6  385.76   41.40
  -1  -5   6  402.96   42.70
  -1  -5   6  434.76   69.09
  -1  -5   6  326.37  101.29
   1  -5  -6  415.26   75.69
   1  -5  -6  389.06   41.40
   1  -5  -6  409.16   42.80
   1   5  -6  438.16   68.89
   1   5  -6  383.96   42.70
   1   5  -6  351.96   75.69
  -1   5   6  372.86   42.80
   1   5  -6  367.86   41.40
   0  -5  -6   73.09   16.10
   0  -5   6   85.49    8.60
   0  -5  -6   79.89    8.90
   0  -5  -6   72.49    8.70
   0  -5   6   87.79   19.50
   0  -5   6   81.49    8.90
   0  -5  -6   87.19    8.60
   0   5  -6   81.09    8.90
   0   5  -6   63.69   26.10
   0   5   6   78.49    8.90
   0   5  -6   95.19   19.30
   0   5  -6   79.09    8.60
  -1  -5  -6  345.77   39.70
   1  -5   6  375.96   39.60
  -1   5  -6  454.85   65.59
   1   5   6  389.16   40.90
  -1   5  -6  348.77   40.90
  -1   5  -6  385.26   39.60
  -2  -5  -6    0.20    0.70
   2  -5   6    3.90    1.40
  -2  -5  -6    2.10    1.90
   2  -5   6    1.00    0.30
  -2  -5  -6    2.10    5.20
   2   5   6   -0.50    0.60
   2   5   6   -1.60    7.90
  -2   5  -6   -1.20    8.20
  -2   5  -6    1.10    0.20
   2   5   6    2.40    2.90
  -2   5  -6    1.30    0.40
   3  -5   6   38.90    4.50
  -3  -5  -6   41.70    4.70
  -3   5  -6   42.50    4.70
  -3   5  -6   43.10    4.50
  -4  -5  -6   77.39    9.00
  -4   5  -6   83.39    8.80
  -4   5  -6   84.99    9.20
  -5  -5  -6   -1.30    0.70
  -5   5  -6   -0.60    1.50
  -5   5  -6   -0.30    0.50
  -6  -5  -6    2.60    1.00
  -6  -5  -6    5.50    1.00
  -6   5  -6    4.70    2.20
  -6   5  -6    5.10    0.90
  -6  -6   6    7.50   17.70
  -6   6   6    2.30   20.50
  -6   6   6    4.40    2.90
  -5  -6   6   14.90   15.00
  -5  -6   6    9.80   14.70
  -5   6   6   22.70   22.20
  -5   6   6   15.60    4.10
   5   6  -6   13.20    1.60
  -4  -6   6    0.70   12.10
  -4  -6   6    8.00   13.20
   4   6  -6    9.50    1.10
  -4   6   6    9.10    1.10
  -4   6   6   40.60   20.30
  -4   6   6    6.40    3.00
  -3  -6   6   29.10   16.50
  -3  -6   6   44.00    4.40
  -3  -6   6   39.00   15.70
   3  -6  -6   39.10    4.40
  -3   6   6   35.10    8.40
   3   6  -6   39.50    4.30
   3   6  -6   39.70    4.40
  -3   6   6   39.40    4.50
  -2  -6   6  323.97   52.69
   2  -6  -6  281.87   29.90
   2  -6  -6  296.67   30.80
   2  -6  -6  293.47   29.90
  -2  -6   6  299.37   30.80
   2   6  -6  264.17   29.90
   2   6  -6  278.87   30.80
  -2   6   6  274.17   30.80
   2   6  -6  267.37   77.69
  -2   6   6  241.48   54.69
   1  -6  -6    0.50    0.40
  -1  -6   6    7.50   11.60
  -1  -6   6   10.10   13.20
  -1  -6   6   -0.50    0.20
   1  -6  -6    0.90    0.30
   1  -6  -6   -0.10    0.20
   1   6  -6    0.20    0.30
  -1   6   6    0.70    1.50
   1   6  -6    0.30    0.20
  -1   6   6    0.40    0.30
   1   6  -6    9.00   15.40
  -1   6   6   -4.80   11.70
   0  -6   6  346.97   35.50
   0  -6  -6  373.56   65.09
   0  -6   6  339.67   36.70
   0  -6  -6  358.86   35.50
   0  -6  -6  352.86   36.70
   0  -6  -6  298.87   35.60
   0  -6   6  351.86   59.09
   0   6  -6  320.77   36.70
   0   6  -6  310.17   35.50
   0   6   6  324.27   36.70
   0   6  -6  259.57   86.89
   0   6  -6  336.07   59.69
   1  -6   6  389.66   39.10
  -1  -6  -6  325.77   39.20
  -1  -6  -6  326.37   71.49
  -1   6  -6  404.46   65.09
   1   6   6  345.67   93.99
  -1   6  -6  379.16   39.10
   1   6   6  385.56   40.40
  -1   6  -6  381.56   40.30
  -2  -6  -6  451.25   52.89
   2  -6   6  480.55   75.29
   2  -6   6  500.85   52.79
  -2   6  -6  480.45   54.49
   2   6   6  597.84   84.79
  -2   6  -6  494.05   52.79
   2   6   6  498.05   54.49
  -2   6  -6  626.94   85.59
  -3  -6  -6   54.89    6.60
   3  -6   6   58.29    6.40
  -3   6  -6   61.79    6.60
  -3   6  -6   60.99    6.40
  -4  -6  -6   23.40    3.00
  -4   6  -6   24.80    2.90
  -4   6  -6   25.20    2.70
  -5  -6  -6   26.40    3.10
  -5   6  -6   24.40    3.00
  -5   6  -6   26.50    5.70
  -6  -6  -6   -0.20    0.80
  -6  -6  -6   -1.30    0.90
  -6   6  -6    2.70    2.00
  -6   6  -6    1.60    0.60
  -6  -7   6   -6.70   17.70
  -6   7   6    2.00    2.60
  -6   7   6   -5.00   20.80
  -5  -7   6   35.10   17.30
  -5  -7   6    0.30   13.00
   5   7  -6   11.60    1.30
  -5   7   6    8.50    3.60
  -5   7   6   11.60   21.70
  -4  -7   6   12.90   15.10
  -4  -7   6   20.10   15.10
  -4   7   6   29.40    7.20
  -4   7   6  110.99   29.20
   4   7  -6   30.10    3.50
   4   7  -6   40.00    3.70
  -4   7   6   31.00    3.60
  -3  -7   6  292.77   56.79
   3  -7  -6  317.97   33.50
  -3  -7   6  322.57   33.50
  -3   7   6  278.77   59.49
   3   7  -6  288.17   32.50
  -3   7   6  299.27   33.50
   3   7  -6  314.07   33.50
   2  -7  -6  108.99   12.10
   2  -7  -6  117.99   12.00
   2  -7  -6  120.99   12.50
  -2  -7   6  155.08   27.30
  -2  -7   6   79.79   33.90
  -2  -7   6  121.29   12.50
   2   7  -6   92.09   38.00
  -2   7   6  116.49   22.40
  -2   7   6  106.59   12.50
   2   7  -6  111.79   12.40
   2   7  -6  110.19   21.90
   2   7  -6  106.59   12.10
   1  -7  -6  170.38   16.70
   1  -7  -6  134.99   16.70
  -1  -7   6  203.28   33.40
   1  -7  -6  170.28   17.20
  -1  -7   6  166.58   17.20
   1   7  -6  111.69   45.00
   1   7  -6  148.09   16.70
  -1   7   6  154.78   17.20
   1   7  -6  150.58   17.20
   0  -7   6   42.50   12.80
   0  -7  -6   22.80    2.90
   0  -7  -6   26.10    2.70
   0   7  -6   24.50    2.70
   0   7   6   18.00    5.60
   0   7  -6   25.00    2.80
   0   7   6   26.80    2.90
   0   7   6   70.79   15.60
  -1  -7  -6   55.99   12.10
   1   7   6   56.89   18.60
   1   7   6   62.09    6.60
  -1   7  -6   57.39    6.60
  -1   7  -6   60.39    6.40
   2  -7   6   64.39    8.90
  -2  -7  -6   43.80    5.90
   2  -7   6   53.29    5.70
   2   7   6   69.59   15.10
   2   7   6   55.09    6.00
  -2   7  -6   55.89    5.90
  -2   7  -6   54.49    5.70
   2   7   6   38.00   11.20
  -3  -7  -6   66.19    8.10
   3  -7   6   74.99    7.90
  -3   7  -6   68.99    8.20
   3   7   6   99.09   18.40
  -3   7  -6   79.09    7.90
  -4  -7  -6    5.60    1.70
  -4   7  -6   12.60    1.60
  -4   7  -6   14.60    1.40
  -4   7  -6   11.60    3.20
  -5  -7  -6   31.80    4.30
  -5   7  -6   37.90    7.80
  -5   7  -6   39.80    4.30
  -6  -7  -6   24.00    3.00
  -6   7  -6   25.40    5.70
  -6   7  -6   23.90    2.90
  -6  -8   6   17.30   19.40
  -6  -8   6   12.40    7.80
  -6   8   6    5.60   24.40
  -6   8   6    3.20    2.70
  -5  -8   6   12.70   15.00
  -5  -8   6    8.60   15.90
  -5   8   6   -2.70   20.30
   5   8  -6    0.10    0.40
  -5   8   6    2.20    2.30
  -4  -8   6   66.29   21.40
  -4  -8   6   50.29   23.80
   4   8  -6   71.69    7.40
  -4   8   6   70.49    7.60
  -4   8   6   58.59   14.00
  -3  -8   6    2.60   12.50
  -3  -8   6   -0.60   13.30
  -3  -8   6    2.20    0.40
  -3   8   6    1.80    0.40
   3   8  -6    1.70    0.40
   3   8  -6    1.60    0.40
  -3   8   6    2.50    1.90
  -2  -8   6  274.27   28.60
   2  -8  -6  283.67   27.70
  -2  -8   6  264.57   69.99
   2  -8  -6  242.08   27.70
  -2  -8   6  295.87   50.29
  -2   8   6  254.77   28.60
   2   8  -6  247.58   27.70
  -2   8   6  256.07   50.89
   2   8  -6  261.87   50.49
   2   8  -6  255.27   28.60
   1  -8  -6  142.89   13.40
  -1  -8   6  166.48   28.60
   1  -8  -6  113.09   13.40
   1   8  -6  121.69   13.40
   1   8  -6  120.79   13.80
  -1   8   6  126.29   13.80
  -1   8   6  117.79   24.80
   0  -8   6  127.79   19.90
   0   8  -6   74.09    8.20
   0   8   6   58.29   15.40
   0   8  -6   78.39    8.50
   0   8   6   85.89    8.50
   1  -8   6  502.45   76.79
  -1   8  -6  482.05   55.09
  -1   8  -6  515.15   53.39
   1   8   6  484.75   53.39
   1   8   6  524.45   55.09
  -2   8  -6  278.07   29.50
   2   8   6  274.57   30.60
   2   8   6  289.77   49.99
   2   8   6  271.47   29.60
  -2   8  -6  283.77   30.50
   3   8   6   13.50   14.30
  -4  -8  -6   -0.30    0.80
  -4   8  -6    1.90    0.60
  -4   8  -6    2.10    0.30
  -4   8  -6    2.70    1.60
  -5  -8  -6   10.00    1.90
  -5   8  -6   15.70    3.70
  -5   8  -6   15.20    1.80
  -6  -8  -6   -1.40    0.90
  -6   8  -6    0.10    0.70
  -6   8  -6    1.40    2.00
  -6  -9   6    7.40    7.80
  -6  -9   6   -2.10   19.70
  -6   9   6   -0.50    2.40
  -6   9   6   14.50   25.60
  -5  -9   6   10.80   15.90
  -5   9   6    2.90    2.50
   5   9  -6    3.60    0.60
  -5   9   6   -0.30   21.90
  -4  -9   6   61.49   22.60
  -4  -9   6   21.10   24.80
   4   9  -6   76.39    8.40
   4   9  -6   90.69    8.70
  -4   9   6   77.89   15.90
  -4   9   6   73.59    8.60
  -3  -9   6   34.80   16.90
  -3  -9   6   24.40   15.00
   3  -9  -6   16.20    1.70
  -3   9   6   17.00    1.90
   3   9  -6   14.80    1.80
  -3   9   6   15.50    4.20
   3   9  -6   17.40    1.90
  -2  -9   6  115.29   30.60
   2  -9  -6   88.29   10.30
  -2  -9   6  120.49   25.20
   2  -9  -6  111.59   10.30
  -2   9   6   94.99   10.60
   2   9  -6   96.29   10.60
   2   9  -6   99.19   18.70
   2   9  -6   92.79   10.30
  -2   9   6   89.59   19.20
   2   9  -6   84.89   18.90
   1  -9  -6    0.60    0.50
  -1  -9   6    0.00   11.40
   1  -9  -6   -0.60    0.20
   1   9  -6    0.50    0.30
  -1   9   6   -0.80    1.80
   1   9  -6    0.20    0.20
  -1   9   6   -0.20    0.30
   1   9  -6    1.20    0.80
   0  -9   6   75.39   16.50
   0   9  -6   56.59    6.50
   0   9   6   46.30   11.90
   0   9  -6   60.89    6.30
   0   9   6   60.39    6.30
   0   9   6   58.79    6.50
   1  -9   6   30.80    6.90
   1   9   6   18.10    6.90
  -1   9  -6   31.10    3.50
  -1   9  -6   32.50    3.60
   1   9   6   80.69   15.10
   1   9   6   38.00    3.70
   1   9   6   31.90    3.50
  -2   9  -6  140.99   16.00
   2   9   6  152.48   16.00
   2   9   6  136.89   15.50
   2   9   6  190.18   29.60
  -2   9  -6  147.19   15.40
  -3   9  -6    1.30    0.30
   3   9   6   -0.50    0.60
  -3   9  -6    0.50    1.30
   3   9   6   -5.70   14.60
  -3   9  -6   -0.10    0.40
  -4  -9  -6   10.20    1.90
  -4   9  -6   14.40    1.50
  -4   9  -6   14.40    3.50
  -4   9  -6   13.10    1.70
  -5  -9  -6   -1.10    0.80
  -5   9  -6    0.00    0.60
  -5   9  -6   -0.80    1.70
  -6  -9  -6    2.90    1.10
  -6   9  -6    3.40    0.80
  -6   9  -6    4.00    2.40
  -6 -10   6   28.20   22.40
  -6 -10   6    9.70    8.10
  -6  10   6    6.30    3.10
   6  10  -6    5.10    0.80
  -6  10   6    0.90   27.60
  -5 -10   6   99.29   18.70
  -5 -10   6  117.19   28.20
  -5  10   6   85.69   18.60
   5  10  -6   92.39    9.80
  -4 -10   6  222.98   46.10
   4  10  -6  264.27   24.80
   4  10  -6  224.38   24.00
  -4  10   6  215.78   24.80
  -4  10   6  182.48   44.20
   3 -10  -6   53.09    5.80
  -3 -10   6  108.69   23.20
  -3 -10   6   31.70   20.10
   3  10  -6   60.19    6.10
  -3  10   6   48.30   11.30
  -3  10   6   54.59    6.10
   3  10  -6   53.39    5.90
   2 -10  -6   52.79    6.50
  -2 -10   6   83.09   21.20
   2 -10  -6   64.99    6.40
   2  10  -6   61.59    6.50
  -2  10   6   58.49    6.70
   2  10  -6   62.09   11.80
  -2  10   6   55.09   12.30
   2  10  -6   59.69    6.70
  -1 -10   6   51.99   15.20
   1 -10  -6   26.40    3.90
  -1  10   6   35.70    7.70
   1  10  -6   36.50    7.00
   1  10  -6   35.00    3.80
   1  10  -6   35.70    3.90
  -1  10   6   37.80    3.90
   0 -10   6   38.00    7.70
   0  10  -6   33.90    6.60
   0  10   6   33.50    3.50
   0  10   6   25.70    7.10
   0  10  -6   31.80    3.70
   0  10  -6   34.20    3.50
   0  10   6   31.20    3.70
   1 -10   6  270.47   45.60
   1  10   6  283.47   31.30
  -1  10  -6  294.17   31.30
   1  10   6  303.37   32.40
  -1  10  -6  287.37   32.30
  -1  10  -6  313.97   57.19
   2  10   6  333.07   36.00
  -2  10  -6  326.37   36.00
   2  10   6  320.17   37.20
  -2  10  -6  395.86   65.89
  -2  10  -6  325.27   37.20
   3  10   6   10.10    1.20
  -3  10  -6   11.40    1.30
   3  10   6    8.30    1.40
   3  10   6   10.00    4.30
  -3  10  -6    9.30    2.70
  -3  10  -6   10.60    1.20
  -4 -10  -6    5.10    1.30
  -4  10  -6    5.60    2.20
  -4  10  -6    7.00    0.80
  -4  10  -6    5.20    0.90
  -5 -10  -6   -1.50    0.90
  -5  10  -6    0.10    1.80
  -5  10  -6   -0.80    0.60
  -5 -11   6   32.90   11.30
  -5 -11   6   47.60   23.50
  -5  11   6   42.70    9.10
   5  11  -6   38.40    4.30
  -5  11   6  159.68   39.20
  -4 -11   6   16.30   15.00
  -4 -11   6    7.20    7.10
  -4 -11   6   19.00   18.10
  -4  11   6   13.40    1.80
   4  11  -6   20.50    1.90
   4  11  -6   12.60    1.70
  -4  11   6   15.10    4.40
   3 -11  -6  194.88   21.60
  -3 -11   6  203.18   42.40
   3  11  -6  208.98   22.30
   3  11  -6  215.48   21.70
  -3  11   6  183.98   39.90
  -3  11   6  204.58   22.40
   2 -11  -6   67.09    8.60
  -2 -11   6  121.39   24.10
   2 -11  -6   91.59    8.60
   2  11  -6   81.39    8.90
  -2  11   6   83.89    8.90
  -2  11   6   67.89   16.10
   2  11  -6   79.39    8.60
   2  11  -6   77.99   15.70
  -1 -11   6  121.09   23.30
  -1 -11   6  202.08   31.90
   1  11  -6  133.29   14.80
  -1  11   6  139.89   14.80
   1  11  -6  138.59   15.30
  -1  11   6  123.09   27.40
  -1  11   6  140.49   15.30
   1  11  -6  148.89   27.00
   0 -11   6   37.20    8.40
   0  11   6   26.30    7.90
   0  11  -6   33.80    4.00
   0  11   6   36.90    4.00
   0  11  -6   39.70    4.20
   0  11   6   39.40    4.20
   0  11  -6   42.20    7.50
   1 -11   6  327.07   50.29
  -1  11  -6  312.57   35.60
  -1  11  -6  340.47   62.99
   1  11   6  329.17   35.70
   1  11   6  303.97   34.50
  -1  11  -6  334.87   34.50
   2  11   6   59.69    6.40
  -2  11  -6   61.49    6.40
  -2  11  -6   61.29   11.90
   2  11   6   29.50   17.60
  -2  11  -6   59.59    6.60
   2  11   6   59.19    6.70
   3  11   6   84.09   18.70
   3  11   6   89.79    9.80
  -3  11  -6   93.79    9.70
  -3  11  -6   97.39   18.10
  -3  11  -6   88.79   10.10
   3  11   6   88.69   10.20
   4  11   6   10.00    1.80
  -4  11  -6   12.10    1.60
  -4  11  -6   13.80    3.30
  -5 -11  -6    2.90    1.10
  -5  11  -6    2.70    0.70
  -5  11  -6    0.40    1.90
  -5 -12   6   73.59   24.50
  -5 -12   6   28.70   11.20
   5  12  -6   36.60    4.00
  -5  12   6   33.70    8.40
  -5  12   6  122.49   39.60
  -4 -12   6   16.40   18.20
  -4 -12   6   27.40    9.50
   4  12  -6   21.50    2.60
   4  12  -6   26.20    2.70
  -4  12   6   21.60    2.70
  -4  12   6   25.50    5.90
  -3 -12   6   10.00   15.30
  -3 -12   6    6.10    6.40
  -3  12   6   -1.50    2.10
  -2 -12   6   31.70   10.20
   2 -12  -6   40.00    5.10
  -2 -12   6   66.89   19.30
  -2  12   6   46.50    9.90
  -2  12   6   49.70    5.20
   2  12  -6   46.40    5.10
   2  12  -6   50.29    9.30
   2  12  -6   47.70    5.20
  -1 -12   6   13.80    6.00
  -1 -12   6   12.40   13.00
   1  12  -6    8.30    1.10
  -1  12   6    7.20    3.00
  -1  12   6    9.50    1.10
  -1  12   6   10.10    1.30
   1  12  -6   11.10    1.20
   1  12  -6   11.10    2.40
   0 -12   6   -2.70    4.30
   0  12  -6    0.40    1.10
   0  12  -6    1.20    0.30
   0  12   6    1.10    2.00
   0  12   6    1.00    0.50
   0  12   6    1.30    0.30
   0  12  -6    1.70    0.50
   1 -12   6   76.29   12.50
  -1  12  -6   65.39    7.50
   1  12   6   69.29    7.50
   1  12   6   65.89    7.30
  -1  12  -6   73.19   13.40
  -1  12  -6   65.89    7.20
  -2  12  -6  142.79   26.20
  -2  12  -6  128.99   14.70
   2  12   6  132.39   14.20
   2  12   6  119.59   36.30
  -2  12  -6  137.39   14.20
   2  12   6  128.39   14.70
   3  12   6  231.48   25.80
  -3  12  -6  241.38   24.90
  -3  12  -6  225.18   45.70
   3  12   6  246.08   25.00
   3  12   6  192.28   46.10
  -3  12  -6  243.98   25.80
   4  12   6   18.20    2.50
  -4  12  -6   19.30    2.30
  -4  12  -6   18.60    4.60
  -5 -12  -6   24.60    3.90
  -5  12  -6   33.80    3.80
  -5  12  -6   39.20    7.40
  -5 -13   6   -0.40   19.50
  -5 -13   6    0.50    7.10
  -5  13   6    2.20    2.90
  -5  13   6  -31.70   24.90
   5  13  -6    0.60    0.50
  -4 -13   6    7.20   17.00
  -4 -13   6   -6.30    6.00
  -4  13   6    0.60    2.30
  -4  13   6    0.10    0.50
   4  13  -6    0.10    0.60
   4  13  -6   -0.50    0.40
  -3 -13   6    1.50    6.40
   3 -13  -6    0.70    0.40
  -3 -13   6   24.40   16.60
   3  13  -6    2.80    0.50
  -3  13   6    1.80    0.50
  -3  13   6   -1.70    2.20
   3  13  -6    1.60    0.50
  -2 -13   6   33.80   16.10
  -2 -13   6   20.70    8.10
   2 -13  -6   19.90    2.80
   2  13  -6   26.00    2.70
   2  13  -6   25.60    5.20
  -2  13   6   27.30    2.90
  -2  13   6   25.50    6.10
   2  13  -6   24.50    2.80
  -1 -13   6    4.70    5.60
   1  13  -6    3.30    0.60
  -1  13   6    2.90    2.30
   1  13  -6    3.70    1.50
  -1  13   6    2.90    0.50
   1  13  -6    2.50    0.50
  -1  13   6    4.20    0.70
   0 -13   6    3.00    4.90
   0  13   6    1.00    0.50
   0  13  -6    2.00    0.40
   0  13  -6    2.20    1.30
   0  13   6    0.30    2.00
   0  13  -6    1.40    0.50
   0  13   6    1.20    0.40
   1 -13   6   64.09   11.00
  -1  13  -6   56.79    6.10
  -1  13  -6   57.19   11.40
  -1  13  -6   61.39    6.30
   1  13   6   40.00   11.80
   1  13   6   56.49    6.40
   1  13   6   56.99    6.10
   2  13   6   34.70    4.10
  -2  13  -6   37.10    4.10
  -2  13  -6   42.50    7.90
  -2  13  -6   35.50    4.30
   2  13   6   42.00    4.30
   2  13   6   43.60   14.20
  -3  13  -6   54.09   10.20
   3  13   6   52.09    5.60
   3  13   6   47.80    5.30
   3  13   6   38.10   10.90
  -3  13  -6   49.30    5.30
  -3  13  -6   47.70    5.50
  -4  13  -6    2.80    2.00
   4  13   6    0.40    0.90
  -4  13  -6    3.90    0.70
  -5 -13  -6   11.10    1.90
  -5  13  -6   11.80    1.60
  -5  13  -6   13.00    3.70
  -5 -14   6    2.30    8.10
  -5 -14   6  -22.70   16.80
  -5  14   6  -18.40   25.50
   5  14  -6    1.30    0.50
  -5  14   6    1.90    3.00
  -4 -14   6    6.60    7.40
  -4 -14   6  -14.00   15.70
  -4  14   6    1.20    0.60
   4  14  -6    0.20    0.60
   4  14  -6   -1.20    0.40
  -4  14   6   -0.40    2.30
  -3 -14   6   14.10    8.40
  -3 -14   6   44.10   17.80
   3  14  -6   22.40    2.60
  -3  14   6   20.20    2.60
  -3  14   6   23.30    5.80
   3  14  -6   23.40    2.50
  -2 -14   6    5.50   14.40
   2 -14  -6    5.70    1.20
  -2 -14   6   21.20    7.40
  -2  14   6    9.60    1.20
  -2  14   6   15.10    3.70
   2  14  -6    9.20    1.10
   2  14  -6    9.70    2.40
   2  14  -6    7.30    1.10
  -1 -14   6   -1.90    5.70
   1  14  -6    0.20    1.20
  -1  14   6   -0.90    2.10
  -1  14   6    1.00    0.50
   1  14  -6   -0.80    0.30
  -1  14   6    1.30    0.30
   1  14  -6    1.50    0.50
   0 -14   6   41.90    9.20
   0  14  -6   34.00    3.90
   0  14  -6   35.60    7.10
   0  14  -6   33.30    3.70
   0  14   6   34.70    3.70
   0  14   6   34.60    3.90
   0  14   6   30.50    7.70
   1 -14   6   14.00    5.60
   1  14   6   16.20    1.90
   1  14   6   77.29   19.50
   1  14   6    9.60    4.10
  -1  14  -6   16.10    1.70
  -1  14  -6   13.20    1.80
   1  14   6   13.30    1.70
  -1  14  -6   20.00    3.70
   2  14   6  130.99   14.10
   2  14   6  130.19   14.60
  -2  14  -6  130.99   14.60
  -2  14  -6  130.19   14.10
  -2  14  -6  138.09   26.00
   3  14   6   10.70    1.40
  -3  14  -6   13.00    1.40
  -3  14  -6   11.70    1.50
   3  14   6   11.70    1.70
   3  14   6    8.20    4.20
  -3  14  -6   10.60    3.20
  -4  14  -6    1.30    0.60
   4  14   6    0.20    0.80
  -4  14  -6    1.20    2.00
   4  14   6    1.70    0.50
  -5 -14  -6    3.30    1.20
  -5  14  -6    1.50    2.30
  -5  14  -6    3.90    0.90
  -5 -15   6    3.00   19.40
  -5 -15   6    1.80    8.30
  -5  15   6  -13.80   27.30
   5  15  -6    0.60    0.50
  -5  15   6    2.40    2.90
  -4 -15   6   -6.80   15.80
  -4 -15   6   11.30    8.10
   4  15  -6    2.60    0.70
   4  15  -6    2.10    0.60
  -4  15   6    3.00    0.70
  -4  15   6    0.90    2.80
  -3 -15   6   35.80   12.20
  -3 -15   6   53.99   20.80
  -3  15   6   52.39    6.00
  -3  15   6   59.39   11.50
   3  15  -6   57.39    6.00
   3  15  -6   50.09    5.80
  -2 -15   6   77.89   14.30
  -2  15   6   66.49    7.00
   2  15  -6   57.19   12.50
   2  15  -6   61.89    7.00
   2  15  -6   60.79    6.80
  -2  15   6   72.59   13.30
  -1 -15   6   -5.50    5.90
  -1  15   6    3.60    2.60
   1  15  -6    2.90    1.60
  -1  15   6    1.70    0.40
   1  15  -6    1.90    0.60
   1  15  -6    2.00    0.50
  -1  15   6    2.70    0.60
   0 -15   6   27.90    7.50
   0  15   6   18.10    5.20
   0  15   6   20.20    2.20
   0  15   6   18.20    2.40
   0  15  -6   21.70    4.50
   0  15  -6   18.10    2.30
   0  15  -6   21.40    2.20
   1 -15   6    3.20    4.70
  -1  15  -6    7.60    0.90
   1  15   6    2.60    2.70
   1  15   6    7.90    1.10
   1  15   6    5.00    0.90
   1  15   6   37.20   18.20
  -1  15  -6    9.30    2.40
  -1  15  -6    7.90    1.00
   2  15   6   32.10    3.80
  -2  15  -6   34.50    7.30
   2  15   6   36.50    4.00
  -2  15  -6   36.40    4.00
  -2  15  -6   34.10    3.70
  -3  15  -6   21.90    2.40
  -3  15  -6   22.30    5.20
   3  15   6   23.40    2.50
  -3  15  -6   20.90    2.60
   3  15   6   25.40    2.80
   3  15   6   13.30    5.80
  -4  15  -6    8.20    1.10
  -4  15  -6    5.40    2.70
   4  15   6    6.30    1.30
   4  15   6    6.30    1.00
  -4 -16   6   -4.20    6.80
  -4 -16   6   -6.00   17.10
  -4  16   6   -1.90    2.40
  -4  16   6    0.60    0.60
   4  16  -6    1.30    0.60
   4  16  -6   -0.50    0.50
  -3 -16   6   -4.80   15.70
  -3 -16   6   -9.90    5.80
   3  16  -6    0.40    0.50
  -3  16   6   -0.50    2.20
   3  16  -6   -0.30    0.40
  -3  16   6   -0.70    0.50
  -2 -16   6  133.49   26.80
   2  16  -6  152.18   17.10
  -2  16   6  129.39   30.80
   2  16  -6  159.08   30.40
  -2  16   6  168.78   17.10
   2  16  -6  156.68   16.60
  -1 -16   6  126.39   19.10
  -1  16   6  101.99   11.00
   1  16  -6  102.49   19.50
   1  16  -6   94.79   10.90
   1  16  -6   89.59   10.60
  -1  16   6   98.69   20.00
  -1  16   6  103.99   10.60
   0 -16   6   17.60    7.10
   0  16  -6   22.80    4.30
   0  16  -6   16.80    2.10
   0  16   6   17.40    4.90
   0  16   6   17.90    2.20
   0  16   6   17.80    2.00
   0  16  -6   17.30    2.00
   1 -16   6   51.99   10.10
   1  16   6   41.30    5.00
  -1  16  -6   46.70    4.80
  -1  16  -6   51.49    5.00
   1  16   6   25.90    9.50
   1  16   6   42.30    4.80
  -1  16  -6   47.50    9.10
  -2  16  -6   74.09    8.00
  -2  16  -6   77.99    8.40
   2  16   6   75.29    8.10
   2  16   6   72.19    8.40
  -2  16  -6   75.49   15.10
   3  16   6   14.00    1.80
  -3  16  -6   16.00    4.10
  -3  16  -6   15.50    1.70
  -3  16  -6   15.50    1.90
   3  16   6    7.90    4.70
   3  16   6   16.50    2.00
   4  16   6    3.80    0.70
  -4  16  -6    3.00    2.30
   4  16   6    4.70    1.10
  -4  16  -6    2.90    0.80
  -4 -17   6  -18.20   17.30
  -4 -17   6    7.60    8.80
  -4  17   6    7.10    3.60
  -4  17   6    7.60    1.10
   4  17  -6    6.50    1.00
   4  17  -6    4.40    1.00
  -3 -17   6   11.80    8.60
  -3  17   6   15.00    4.20
  -3  17   6    9.80    1.40
   3  17  -6    8.60    1.30
   3  17  -6   10.90    1.30
  -2 -17   6   13.00    8.10
   2  17  -6    8.40    1.10
  -2  17   6    4.50    3.20
  -2  17   6    6.90    1.10
   2  17  -6    7.50    1.00
  -1 -17   6   16.40    7.00
   1  17  -6    8.10    1.10
  -1  17   6    9.20    3.60
  -1  17   6   12.20    1.30
  -1  17   6    7.40    1.00
   1  17  -6    6.70    1.20
   1  17  -6   11.30    2.80
   0 -17   6   75.79   14.70
   0  17  -6   71.99    8.10
   0  17  -6   79.99   14.70
   0  17   6   74.89   15.20
   0  17   6   72.69    7.80
   0  17   6   72.79    8.20
   0  17  -6   69.89    7.80
  -1  17  -6    4.20    0.70
   1  17   6    6.00    0.90
  -1  17  -6    8.30    2.40
   1  17   6    2.50    2.80
  -1  17  -6    5.40    0.90
   1  17   6    3.90    0.80
  -2  17  -6   92.39   10.00
  -2  17  -6   90.59   18.70
   2  17   6   94.49   10.50
   2  17   6  101.39   10.10
  -2  17  -6   88.39   10.40
   3  17   6    3.90    0.70
   3  17   6    3.40    0.90
  -3  17  -6    3.00    0.80
  -3  17  -6    2.20    0.50
  -3  17  -6    4.10    2.30
  -4  17  -6   29.10    6.30
   4  17   6   25.80    3.30
   4  17   6   25.90    3.00
  -4  17  -6   25.30    3.10
  -4 -18   6   -2.40    8.20
  -4  18   6    2.20    0.80
  -4  18   6   -0.40    2.80
   4  18  -6    3.80    0.70
   4  18  -6    3.30    0.80
  -3 -18   6   14.50    9.40
   3  18  -6   13.40    1.70
  -3  18   6   14.90    1.90
  -3  18   6   11.00    4.70
   3  18  -6   15.10    1.80
  -2 -18   6    6.50    7.40
  -2  18   6    0.80    0.70
   2  18  -6    1.30    0.60
  -2  18   6    4.80    3.10
   2  18  -6    1.70    0.50
  -1 -18   6   -1.90    6.30
  -1  18   6   -0.20    0.40
   1  18  -6   -0.70    1.80
   1  18  -6   -0.60    0.40
  -1  18   6    1.20    2.70
   1  18  -6   -0.90    0.50
  -1  18   6    0.40    0.60
   0 -18   6   18.20    7.40
   0  18  -6   21.60    2.30
   0  18  -6   20.70    2.50
   0  18  -6   21.40    4.90
   0  18   6   19.90    2.30
   0  18   6   17.60    2.50
   0  18   6   21.70    5.60
   1  18   6   35.40    4.00
  -1  18  -6   41.10    7.50
  -1  18  -6   37.30    4.00
  -1  18  -6   34.30    3.80
   1  18   6   20.40    7.70
   1  18   6   33.00    3.80
   2  18   6    9.40    4.70
  -2  18  -6   17.20    4.40
   2  18   6   17.60    2.00
  -2  18  -6   16.30    1.90
  -2  18  -6   18.60    2.10
   2  18   6   15.70    2.10
  -3  18  -6    7.30    2.70
  -3  18  -6    5.00    1.00
   3  18   6    5.40    0.90
   3  18   6    6.80    1.20
   4  18   6    2.60    0.70
  -4  18  -6    1.00    2.40
  -4  18  -6    3.00    0.80
   4  18   6    1.80    1.00
  -3 -19   6   15.00    8.80
   3  19  -6    5.90    0.90
  -3  19   6    5.80    1.00
  -3  19   6   -2.00    3.00
   3  19  -6    5.20    0.80
  -2 -19   6    4.00    7.40
   2  19  -6    1.00    0.50
  -2  19   6    1.80    0.70
  -2  19   6    0.90    2.70
   2  19  -6    1.40    0.60
  -1 -19   6   -8.30    6.20
   1  19  -6    3.50    2.10
  -1  19   6    2.80    0.60
   1  19  -6    1.90    0.60
  -1  19   6    2.20    0.70
   1  19  -6    4.10    0.80
  -1  19   6    4.40    2.90
   0 -19   6    3.70    6.10
   0  19  -6    5.90    0.80
   0  19   6    4.60    0.90
   0  19   6    5.30    3.00
   0  19   6    4.10    0.70
   0  19  -6    6.10    2.40
   0  19  -6    3.00    0.80
  -1  19  -6    3.70    0.60
   1  19   6    1.20    0.70
  -1  19  -6    1.80    0.70
   1  19   6    6.30    3.10
  -1  19  -6    3.10    2.10
   1  19   6    2.60    0.60
  -2  19  -6    0.80    0.50
  -2  19  -6    0.50    1.90
   2  19   6    1.10    2.60
   2  19   6    1.80    0.80
   2  19   6    1.00    0.50
  -2  19  -6    1.00    0.70
   3  19   6   23.70    2.60
  -3  19  -6   24.80    2.80
   3  19   6   19.50    2.90
  -3  19  -6   22.90    5.70
  -3 -20   6    1.20    8.00
  -3  20   6    2.50    0.80
  -3  20   6    1.80    3.00
   3  20  -6    3.30    0.70
   3  20  -6   -0.50    0.50
  -2 -20   6   -1.90    7.00
   2  20  -6   -0.80    0.40
   2  20  -6    1.30    0.60
  -2  20   6    1.70    2.80
  -2  20   6    0.20    0.70
  -1 -20   6    1.80    7.50
   1  20  -6    0.00    0.60
  -1  20   6    3.20    3.10
   1  20  -6    2.00    2.00
   1  20  -6    1.50    0.50
  -1  20   6    0.60    0.40
  -1  20   6    0.60    0.60
   0 -20   6    3.90    6.10
   0  20  -6    1.00    0.70
   0  20  -6    1.40    2.00
   0  20   6    0.20    0.70
   0  20   6   -1.00    0.40
   0  20  -6   -0.40    0.40
   0  20   6    1.00    2.70
   1  20   6   29.10    3.60
  -1  20  -6   35.20    7.20
   1  20   6   20.90    7.30
  -1  20  -6   31.00    3.60
  -1  20  -6   32.40    3.40
   1  20   6   31.70    3.40
   2  20   6    4.70    0.90
   2  20   6    7.60    1.20
   2  20   6    4.60    3.60
  -2  20  -6    6.90    0.80
  -2  20  -6    5.60    2.70
  -2  20  -6    3.80    1.00
  -3  20  -6   -0.60    0.60
   3  20   6    0.20    0.50
  -3  20  -6   -1.50    2.30
   3  20   6    0.70    0.80
  -2 -21   6   23.20   10.50
  -2  21   6   34.50    3.80
   2  21  -6   32.70    3.80
   2  21  -6   32.60    3.60
  -2  21   6   26.60    8.00
  -1 -21   6   10.00    8.10
  -1  21   6    8.50    1.20
   1  21  -6   11.20    1.20
  -1  21   6    7.20    3.80
  -1  21   6    8.70    1.40
   1  21  -6    9.40    1.40
   0  21  -6    7.30    1.10
   0  21   6    5.90    1.20
   0  21   6    5.40    3.70
   0  21   6    6.80    1.00
   0  21  -6    6.30    1.00
   0  21  -6   12.30    3.10
  -1  21  -6    1.10    0.60
   1  21   6    2.10    0.60
   1  21   6    3.10    0.80
   1  21   6    0.70    2.90
  -1  21  -6    6.10    2.50
  -1  21  -6    3.30    0.80
   2  21   6    3.00    0.80
  -2  21  -6    4.40    0.70
  -2  21  -6    4.50    1.00
  -2  21  -6    8.00    2.80
   2  21   6    7.60    1.20
  -1 -22   6   -4.50    7.70
  -1  22   6    3.10    0.70
   1  22  -6    5.50    0.80
   1  22  -6    7.30    1.00
  -1  22   6    5.90    3.60
  -1  22   6    5.50    1.00
   0  22  -6   50.09    5.90
   0  22  -6   54.59   11.00
   0  22   6   44.70   11.60
   0  22   6   54.89    5.90
   0  22   6   50.59    5.60
   0  22  -6   52.99    5.60
   1  22   6    4.60    1.10
   1  22   6    0.60    3.40
  -1  22  -6    5.70    1.00
  -1  22  -6    5.90    0.80
   1  22   6    3.80    0.80
  -1  22  -6    9.10    3.00
  -6   0   7    3.70   17.70
  -6   0   7   11.40   17.30
  -5   0   7   11.80   15.30
  -4   0   7    0.80    1.70
   4   0  -7    0.50    0.30
  -4   0   7    0.60    0.20
  -4   0   7    8.20   13.20
  -3   0   7    0.60    1.20
  -3   0   7   -5.80   11.50
   3   0  -7   -0.10    1.00
   3   0  -7    0.10    0.20
  -3   0   7    0.30    0.20
  -2   0   7   -1.30    1.20
   2   0  -7    0.20    0.20
  -2   0   7   -4.80   12.30
  -2   0   7    0.30    0.20
   2   0  -7   -0.60    1.20
  -1   0   7   -0.80    1.50
   1   0  -7    3.80   13.20
   1   0  -7    1.60    1.90
  -1   0   7    9.20   13.70
   0   0  -7    2.30   14.30
   0   0   7    0.10    1.90
   0   0  -7    0.10    0.20
   0   0   7    1.70   13.80
   0   0   7   -0.20    0.20
   0   0  -7    1.40    2.00
   1   0   7   -0.60    0.30
   1   0   7    8.10   12.40
  -1   0  -7  -10.00   10.70
  -1   0  -7   -1.30    2.00
   1   0   7   -1.20    7.30
  -1   0  -7    0.10    0.30
  -2   0  -7   -1.80    0.40
  -2   0  -7   -2.00   10.30
   2   0   7   -3.40    0.40
  -3   0  -7   -0.10    0.40
  -3   0  -7   -0.30    0.40
  -4   0  -7   -0.30    0.50
  -4   0  -7    0.30    0.40
  -5   0  -7    0.40    0.60
  -5   0  -7   -0.70    0.50
  -6   0  -7    0.00    1.70
  -6   0  -7    0.40    0.70
  -6  -1   7   11.60   20.20
  -6  -1   7   -4.40   15.00
  -6   1   7    3.70   18.70
  -5  -1   7   11.30   18.20
  -5  -1   7   21.30    5.70
  -5   1   7   25.30    6.00
  -5   1   7    9.80   16.10
   5   1  -7   26.90    2.80
  -4  -1   7   54.09    5.80
  -4  -1   7   47.30   21.90
   4  -1  -7   57.39    5.80
  -4   1   7   53.09    5.80
   4   1  -7   55.49    5.80
  -4   1   7   44.60   11.10
  -4   1   7   62.29   22.90
   3  -1  -7   41.40    4.30
  -3  -1   7   26.70    8.10
  -3  -1   7   25.80   17.50
   3  -1  -7   41.10    8.10
  -3  -1   7   43.10    4.30
   3   1  -7   41.00    8.00
  -3   1   7   40.10    4.30
   3   1  -7   41.40    4.30
  -3   1   7   42.00   18.40
  -3   1   7   34.40    8.30
  -2  -1   7   22.70   18.90
   2  -1  -7   51.09    5.20
   2  -1  -7   55.49    9.60
   2  -1  -7   48.10    5.00
  -2  -1   7   46.10    5.00
  -2   1   7   30.60   17.30
   2   1  -7   50.79    9.50
   2   1  -7   48.30    5.00
  -2   1   7   42.30    5.00
  -2   1   7   33.40    9.50
   1  -1  -7  214.38   21.50
   1  -1  -7  223.68   22.20
   1  -1  -7  167.68   39.50
  -1  -1   7  193.88   21.50
   1   1  -7  212.98   22.20
  -1   1   7  128.29   54.39
  -1   1   7  192.28   21.50
   1   1  -7  207.68   21.50
   1   1  -7  225.38   57.49
   0  -1   7   82.99   18.40
   0  -1   7   57.29   29.30
   0  -1   7   90.59    9.80
   0  -1  -7   80.99   29.50
   0  -1  -7   99.69   10.20
   0  -1   7  107.39   18.70
   0   1  -7   95.19    9.80
   0   1   7   89.89    9.90
   0   1  -7   95.19   10.20
   0   1   7   41.00   27.60
   1  -1   7  515.75   82.59
   1  -1   7  475.55   51.79
  -1  -1  -7  514.55   51.79
   1   1   7  438.26  124.59
   1   1   7  431.46   51.79
   1   1   7  563.84   81.69
  -1   1  -7  498.55   53.39
  -1   1  -7  507.45   51.79
  -1   1  -7  414.16   94.59
  -1   1  -7  538.05   81.89
   2  -1   7  151.28   18.60
  -2  -1  -7  116.49   46.80
  -2  -1  -7  180.98   18.60
  -2   1  -7  181.08   18.50
  -2   1  -7  259.07   49.20
  -2   1  -7  188.28   19.20
  -2   1  -7  154.78   30.10
  -3  -1  -7   37.00    4.40
  -3   1  -7   45.60    4.50
  -3   1  -7   38.70    4.40
  -4  -1  -7    1.50    0.50
  -4  -1  -7   -0.40    0.50
  -4   1  -7    1.10    0.40
  -4   1  -7   -0.70    0.50
  -5  -1  -7   16.60    1.90
  -5  -1  -7   15.70    2.00
  -5   1  -7   16.40    2.00
  -5   1  -7   16.00    1.90
  -6  -1  -7    3.70    1.00
  -6   1  -7    6.70    1.00
  -6   1  -7    6.90    2.30
  -6  -2   7   12.00   16.10
  -6  -2   7    7.80   19.60
  -6   2   7    9.40   16.70
  -5  -2   7  123.09   61.89
  -5   2   7  253.87   63.39
  -5   2   7  208.18   43.80
   5   2  -7  241.88   23.80
  -4  -2   7   50.39   27.90
   4  -2  -7   89.89    9.30
  -4  -2   7   77.79   20.80
  -4   2   7  109.99   31.00
   4   2  -7   90.19    9.30
  -4   2   7   83.79    9.30
  -4   2   7   81.59   17.30
  -3  -2   7   18.30    5.80
  -3  -2   7    9.10   15.40
  -3  -2   7   29.50    3.00
   3  -2  -7   29.10    3.00
  -3   2   7   26.20    6.10
  -3   2   7   32.00   16.70
   3   2  -7   28.80    3.00
   3   2  -7   31.10    5.70
  -3   2   7   28.20    3.00
  -2  -2   7  282.67   52.79
   2  -2  -7  296.87   31.60
   2  -2  -7  324.87   57.79
   2  -2  -7  314.57   32.60
  -2  -2   7  291.77   31.60
  -2   2   7  282.67   32.60
   2   2  -7  295.47   32.60
  -2   2   7  283.27   31.60
   2   2  -7  289.27   31.60
  -2   2   7  300.57   78.29
   2   2  -7  302.17   57.79
  -1  -2   7  505.75   87.79
   1  -2  -7  557.34   54.69
   1  -2  -7  481.65   99.89
   1  -2  -7  533.75   56.39
  -1  -2   7  512.75   54.69
  -1   2   7  508.85   54.69
  -1   2   7  412.76  131.19
   1   2  -7  552.84   56.39
  -1   2   7  503.55   56.39
   1   2  -7  431.66  133.89
   1   2  -7  517.15   54.69
   0  -2  -7  194.58   49.50
   0  -2  -7  186.98   19.00
   0  -2   7  166.48   19.00
   0  -2   7  109.89   49.80
   0  -2  -7  194.88   19.60
   0  -2   7  214.28   34.20
   0   2  -7  184.28   19.60
   0   2   7  158.98   19.00
   0   2  -7  106.39   49.00
   0   2  -7  183.68   19.00
   0   2  -7  238.58   33.50
   1  -2   7  722.23  121.89
   1  -2   7  749.92   77.19
  -1  -2  -7  779.92   77.19
  -1  -2  -7  775.82   79.69
  -1   2  -7  697.73  121.79
  -1   2  -7  785.72   79.69
   1   2   7  643.74   77.19
  -1   2  -7  744.63   77.19
   1   2   7  595.74  140.99
  -2  -2  -7   36.50    3.70
   2  -2   7   29.90    3.60
  -2  -2  -7    3.80   14.00
  -2   2  -7   34.80    3.70
  -2   2  -7   25.10    9.30
   2   2   7   30.20    6.30
  -2   2  -7   33.20    3.60
  -3  -2  -7  -13.20    9.80
  -3  -2  -7    0.30    0.50
  -3   2  -7   -0.30    0.30
  -3   2  -7    3.10    0.50
   3   2   7    8.60    3.40
  -4  -2  -7  153.18   16.30
  -4   2  -7  152.48   16.20
  -4   2  -7  149.69   16.80
  -5  -2  -7   -0.60    0.60
  -5  -2  -7   -0.70    0.60
  -5   2  -7    1.10    0.60
  -5   2  -7   -0.50    0.40
  -6  -2  -7    5.00    1.00
  -6   2  -7    1.50    2.00
  -6   2  -7    5.30    0.90
  -6  -3   7    8.60   16.10
  -6  -3   7   -1.10   17.50
  -6   3   7   -3.30   17.50
  -5  -3   7   32.00   20.50
  -5  -3   7   34.90   16.30
   5   3  -7   36.40    3.80
  -5   3   7   28.70   20.90
  -5   3   7   31.40    7.80
  -4  -3   7  104.19   25.50
   4  -3  -7  125.79   12.50
  -4  -3   7   63.29   34.90
  -4   3   7  234.78   42.90
  -4   3   7  115.39   12.50
  -4   3   7  101.69   23.30
   4   3  -7  119.49   12.60
  -3  -3   7   13.40   13.10
   3  -3  -7    1.00    0.20
  -3  -3   7    0.70    1.00
   3  -3  -7    1.70    0.20
  -3  -3   7    6.30    9.80
  -3   3   7    1.50    0.30
   3   3  -7    1.90    0.30
  -3   3   7    1.70    1.70
   3   3  -7    1.90    0.80
  -3   3   7   10.10   13.30
  -3   3   7    1.70    0.30
   2  -3  -7  260.47   25.70
  -2  -3   7  254.37   25.70
   2  -3  -7  268.07   26.60
  -2  -3   7  236.98   26.50
  -2  -3   7  211.68   43.70
   2   3  -7  239.28   47.10
   2   3  -7  246.58   26.50
  -2   3   7  237.18   25.70
  -2   3   7  197.88   47.20
  -2   3   7  226.28   26.60
   2   3  -7  239.68   25.70
  -1  -3   7    0.20    9.40
  -1  -3   7    5.00    0.60
   1  -3  -7    5.30    0.60
  -1  -3   7    4.50   12.00
   1  -3  -7    5.40    2.10
   1  -3  -7    4.50    0.60
  -1  -3   7    5.00    0.60
   1  -3  -7    8.30   12.30
  -1   3   7   13.50   10.20
   1   3  -7    2.80    2.20
   1   3  -7    3.90    0.60
   1   3  -7    0.70   15.80
  -1   3   7    3.20    1.90
   1   3  -7    4.60    0.60
  -1   3   7    3.40    0.60
  -1   3   7    5.30    0.60
   0  -3   7    1.80    0.30
   0  -3  -7    2.50    0.40
   0  -3  -7    1.90    1.90
   0  -3  -7    4.10    9.30
   0  -3   7   -3.00   14.20
   0  -3  -7    1.60    0.40
   0  -3   7    2.20    0.40
   0  -3   7  -11.40    9.70
   0   3   7    1.20    0.40
   0   3  -7    3.00   14.20
   0   3  -7    2.60    0.30
   0   3  -7    2.10    0.40
   0   3   7    0.70    0.40
   0   3   7   -4.90   11.80
   0   3  -7    2.50    2.20
   0   3   7   -0.40    1.60
   0   3  -7    4.20    8.60
   1  -3   7  484.75   75.19
  -1  -3  -7  361.76  113.19
   1  -3   7  431.46   48.50
  -1  -3  -7  447.76   47.10
  -1  -3  -7  461.75   48.60
   1  -3   7  459.45   47.00
  -1   3  -7  376.96  113.39
  -1   3  -7  460.55   47.00
  -1   3  -7  482.45   48.50
   1   3   7  376.86   47.10
  -1   3  -7  465.55   75.79
  -2  -3  -7 1003.60  104.49
   2  -3   7  966.60  104.49
   2   3   7 1004.40  149.29
  -2   3  -7 1026.10  104.39
  -2   3  -7  867.11  164.38
  -2   3  -7  982.30  107.79
  -3  -3  -7   11.00    1.30
  -3  -3  -7   -4.70   11.10
   3   3   7   13.00    3.90
  -3   3  -7    8.30    1.00
  -3   3  -7    7.60    1.10
  -4  -3  -7   -3.70   12.10
  -4  -3  -7    0.20    0.70
  -4   3  -7    1.10    0.40
  -4   3  -7    1.50    0.60
  -5  -3  -7   52.29    6.20
  -5  -3  -7   58.09    6.40
  -5   3  -7   55.69    6.30
  -5   3  -7   57.49    6.00
  -6  -3  -7   11.70    1.60
  -6   3  -7    9.50    1.50
  -6   3  -7   12.20    3.20
  -6  -4   7    0.20   16.50
  -6  -4   7    5.90   19.80
  -6   4   7    0.30    2.40
  -6   4   7    1.40   18.40
  -5  -4   7    3.70   14.30
  -5  -4   7    7.60   14.80
  -5   4   7    5.80    3.20
   5   4  -7   10.40    1.20
  -5   4   7  -12.40   17.20
  -4  -4   7   97.09   42.90
  -4  -4   7   87.59   29.90
  -4   4   7  141.79   29.80
  -4   4   7  154.88   16.60
   4   4  -7  160.98   16.10
  -3  -4   7    2.60   10.60
   3  -4  -7    1.50    0.30
  -3  -4   7   -7.00   10.90
  -3  -4   7    1.30    0.20
  -3  -4   7    2.50    1.00
   3  -4  -7    1.20    0.20
   3   4  -7    1.60    0.30
  -3   4   7    1.00    0.30
  -3   4   7    1.30    0.30
   3   4  -7    1.40    0.30
  -3   4   7    0.80    1.70
   3   4  -7    1.20    0.60
  -3   4   7   11.50   14.50
  -2  -4   7   26.20   20.80
   2  -4  -7   65.79    6.70
  -2  -4   7   59.89   16.80
   2  -4  -7   64.99    6.50
  -2  -4   7   62.19    6.70
   2   4  -7   62.49    6.70
  -2   4   7   58.69    6.70
   2   4  -7   51.39   12.10
  -2   4   7   57.29    6.50
   2   4  -7   61.49    6.50
  -2   4   7   52.89   12.30
  -1  -4   7   42.30   28.00
   1  -4  -7   99.39   10.20
  -1  -4   7   89.79   10.20
   1  -4  -7   99.79   18.50
   1  -4  -7   96.69    9.90
  -1  -4   7  105.69   21.40
  -1  -4   7   95.99    9.90
   1   4  -7   55.79   31.10
  -1   4   7   89.49   10.20
  -1   4   7   86.49   10.00
   1   4  -7   91.29   10.20
   1   4  -7   92.89    9.90
   1   4  -7   86.49   20.60
  -1   4   7  150.58   30.00
   0  -4   7  643.94   74.69
   0  -4  -7  729.63   72.39
   0  -4   7  741.13  116.19
   0  -4   7  687.03   72.39
   0  -4  -7  723.03   74.69
   0   4  -7  658.53   72.39
   0   4  -7  659.13   74.69
   0   4  -7  727.43  115.69
   0   4   7  640.54  172.48
   0   4   7  648.64   74.69
   1  -4   7  714.73   76.69
  -1  -4  -7  763.62   76.79
   1  -4   7  778.82  121.29
   1   4   7  647.14   79.19
  -1   4  -7  719.43  121.99
  -1   4  -7  738.53   79.19
  -1   4  -7  711.93   76.69
  -2  -4  -7    2.30    0.70
  -2  -4  -7    0.90    8.70
   2  -4   7    0.50    0.30
  -2   4  -7   -0.80    0.40
  -2   4  -7   12.40    9.00
  -2   4  -7    0.30    0.20
   2   4   7   -2.80    3.20
  -3  -4  -7   38.80    4.90
  -3  -4  -7   13.50   15.00
  -3   4  -7   45.80    4.90
  -3   4  -7   46.20    4.70
  -4  -4  -7   31.00    3.50
  -4   4  -7   30.00    3.20
  -4   4  -7   27.80    3.40
  -5  -4  -7    1.30    0.70
  -5   4  -7    0.80    0.30
  -5   4  -7    0.30    0.60
  -6  -4  -7   -0.60    0.70
  -6  -4  -7   -2.20    0.70
  -6   4  -7   -0.10    1.70
  -6   4  -7    1.40    0.70
  -6  -5   7   30.10   20.00
  -6   5   7   21.90   22.30
  -6   5   7   26.70    6.60
  -5  -5   7    5.80   15.40
  -5  -5   7    2.30   14.70
   5   5  -7    0.60    0.40
  -5   5   7  -15.60   16.70
  -5   5   7   -0.10    2.00
  -4  -5   7   12.30   13.40
  -4  -5   7   30.10   14.00
  -4   5   7   33.20   18.60
   4   5  -7   13.50    1.70
  -4   5   7   15.70    4.10
  -4   5   7   16.00    1.70
  -3  -5   7   -3.80   10.80
   3  -5  -7    2.70    0.40
   3  -5  -7    2.30    0.30
  -3  -5   7   25.90   13.70
  -3  -5   7    2.70    0.40
   3  -5  -7    2.60    0.30
  -3   5   7    9.00   15.00
  -3   5   7    2.30    0.40
   3   5  -7    2.60    0.40
   3   5  -7    2.50    0.40
  -3   5   7    3.10    2.00
  -2  -5   7   37.80    4.20
  -2  -5   7   16.80   16.70
   2  -5  -7   41.30    4.20
   2  -5  -7   39.60    4.10
  -2  -5   7   22.90   13.80
  -2   5   7   96.19   21.60
   2   5  -7   37.70    4.10
  -2   5   7   37.30    4.20
   2   5  -7   38.50    4.20
  -2   5   7   30.10    4.10
  -2   5   7   37.30    8.10
  -1  -5   7   13.60    1.40
  -1  -5   7   11.80   16.30
   1  -5  -7   12.40    1.40
  -1  -5   7    3.10   11.90
   1  -5  -7   13.80    1.50
  -1   5   7    9.40    1.50
  -1   5   7   11.80    1.50
   1   5  -7    3.70   16.80
   1   5  -7   11.20    1.40
   1   5  -7   11.50    1.40
  -1   5   7   35.70   13.00
  -1   5   7    7.60    3.20
   1   5  -7    8.70    3.30
   0  -5  -7  420.96   42.60
   0  -5  -7  369.96   77.89
   0  -5  -7  412.56   42.60
   0  -5   7  391.76   43.90
   0  -5   7  415.06   70.29
   0  -5   7  392.66   42.60
   0  -5  -7  430.46   43.90
   0   5  -7  383.86   42.60
   0   5   7  448.66  102.69
   0   5   7  389.56   43.90
   0   5  -7  389.16   70.29
   0   5  -7  385.16   43.90
  -1  -5  -7    0.50    2.00
  -1  -5  -7   -0.80    7.50
   1  -5   7    0.00    0.20
  -1  -5  -7   -0.70    0.60
  -1   5  -7   -2.60    9.50
   1   5   7    0.40    0.40
   1   5   7   -3.40   11.10
  -1   5  -7    0.00    0.30
  -1   5  -7    0.70    0.20
   1   5   7   -1.60    1.80
   2  -5   7  125.29   13.60
  -2  -5  -7  131.49   13.70
  -2  -5  -7  157.78   34.30
  -2   5  -7  127.29   13.60
   2   5   7  105.89   25.40
  -2   5  -7  125.09   14.00
   2   5   7  145.59   23.70
  -2   5  -7  158.28   26.00
  -3  -5  -7   63.29    7.50
  -3   5  -7   72.29    7.70
  -3   5  -7   68.69    7.40
  -4  -5  -7    8.10    1.30
  -4   5  -7    5.80    1.00
  -4   5  -7    7.80    0.90
  -5  -5  -7    9.50    1.50
  -5   5  -7    8.70    1.30
  -5   5  -7    9.90    2.80
  -6  -5  -7    1.70    0.80
  -6  -5  -7    1.70    0.90
  -6   5  -7    0.50    1.80
  -6   5  -7    2.90    0.70
  -6  -6   7   24.80   20.00
  -6   6   7   24.80   24.30
  -6   6   7   14.40    4.60
  -5  -6   7   -0.50   14.20
  -5  -6   7   -5.40   13.70
  -5   6   7   -0.70    2.10
  -5   6   7  -10.20   17.50
   5   6  -7    0.00    0.40
  -4  -6   7  100.89   26.70
   4   6  -7  118.09   12.30
  -4   6   7  107.49   22.80
  -4   6   7  114.69   12.60
  -3  -6   7   82.19   19.70
   3  -6  -7   62.99    6.90
   3  -6  -7   65.49    7.20
   3  -6  -7   68.49    6.90
  -3  -6   7   19.00   21.40
  -3  -6   7   69.49    7.20
  -3   6   7  146.89   30.40
  -3   6   7   61.69    7.20
   3   6  -7   66.99    7.20
  -3   6   7   57.09   13.20
   3   6  -7   61.69    7.00
   2  -6  -7   40.90    4.10
  -2  -6   7   18.20   16.80
  -2  -6   7   38.70    4.10
  -2  -6   7   44.50   15.80
   2  -6  -7   38.40    4.00
   2  -6  -7   36.80    4.00
   2   6  -7   35.60    4.10
  -2   6   7   32.90    8.00
  -2   6   7   35.30    4.10
   2   6  -7   34.80    4.00
   1  -6  -7   69.29    7.40
  -1  -6   7   71.69    7.60
  -1  -6   7   96.19   19.90
  -1  -6   7   58.59   25.50
   1  -6  -7   71.29    7.30
   1  -6  -7   71.69    7.60
   1   6  -7   63.69    7.60
   1   6  -7   66.79    7.30
  -1   6   7   51.59   13.80
  -1   6   7   66.79    7.60
   0  -6  -7   62.59    6.10
   0  -6   7   65.59   17.50
   0  -6  -7   53.49    6.20
   0   6   7   59.09    6.30
   0   6   7   90.19   20.70
   0   6  -7   59.89   16.70
   0   6  -7   53.49    6.30
   0   6  -7   52.49    6.10
  -1  -6  -7   27.80    3.40
  -1   6  -7   30.90    3.30
   1   6   7   28.80    3.40
   1   6   7   10.90   13.70
  -1   6  -7   32.10    3.40
  -1   6  -7   30.20   12.70
   2  -6   7  150.48   23.60
  -2  -6  -7  147.89   16.40
   2   6   7  195.78   28.80
   2   6   7  130.79   30.20
   2   6   7  150.88   16.80
  -2   6  -7  157.78   16.20
  -2   6  -7  170.28   30.10
  -2   6  -7  153.38   16.80
  -3  -6  -7   77.69    9.50
  -3   6  -7   89.59    9.30
  -3   6  -7   88.79    9.60
  -4  -6  -7   45.60    5.80
  -4   6  -7   49.90    5.80
  -4   6  -7   55.49    5.60
  -5  -6  -7    0.90    0.90
  -5   6  -7    1.00    1.60
  -5   6  -7   -0.30    0.60
  -6  -6  -7    1.40    0.90
  -6  -6  -7   -1.90    0.80
  -6   6  -7   -0.50    1.80
  -6   6  -7    0.20    0.70
  -6  -7   7    7.00   19.60
  -6   7   7   76.09   31.90
  -6   7   7   33.20    8.00
  -5  -7   7   -1.30   13.80
  -5  -7   7    8.80   15.60
  -5   7   7    6.10    3.10
  -5   7   7    0.80   19.80
   5   7  -7    8.00    1.00
  -4  -7   7   12.00   13.20
  -4  -7   7    8.10   13.70
   4   7  -7    0.10    0.40
  -4   7   7    0.40    0.30
   4   7  -7   -1.00    0.50
  -4   7   7    2.80    2.20
  -4   7   7   -4.30   18.40
  -3  -7   7   -8.80   11.50
   3  -7  -7    1.80    0.30
   3  -7  -7    1.60    0.40
  -3  -7   7    0.70   12.80
  -3  -7   7    3.60    0.40
   3  -7  -7    2.20    0.30
  -3   7   7    2.20    0.40
  -3   7   7   14.90   16.20
  -3   7   7    2.80    2.20
   3   7  -7    2.50    0.40
   3   7  -7    0.90    0.40
  -2  -7   7    0.40   14.60
  -2  -7   7    7.30    0.80
   2  -7  -7    6.00    0.80
  -2  -7   7   13.70   13.60
   2  -7  -7    6.40    0.70
   2  -7  -7    8.10    0.90
  -2   7   7   13.40   15.70
   2   7  -7    4.40    1.90
  -2   7   7    7.20    2.60
  -2   7   7    6.30    0.80
   2   7  -7    6.00    0.80
   2   7  -7    5.50    0.80
  -1  -7   7  232.68   44.30
   1  -7  -7  220.88   24.60
  -1  -7   7  246.88   25.30
   1  -7  -7  254.77   24.50
  -1   7   7  208.48   45.10
   1   7  -7  212.68   24.50
  -1   7   7  233.58   25.30
   1   7  -7  225.68   25.30
   0  -7  -7   18.90    2.40
   0  -7   7   36.10   13.20
   0   7   7   45.80   14.40
   0   7  -7   20.40    2.20
   0   7  -7   21.00    2.30
   0   7   7   20.20    2.30
   0   7   7   12.60    4.70
  -1  -7  -7    3.70    1.00
  -1   7  -7    5.80    0.80
   1   7   7    4.50    0.80
   1   7   7    5.60    2.50
  -1   7  -7    7.20    0.70
   1   7   7   13.70   11.40
   2  -7   7  139.29   23.70
  -2   7  -7  161.98   16.90
   2   7   7  144.29   16.90
  -2   7  -7  155.08   16.30
   2   7   7  168.88   29.20
  -3  -7  -7  194.68   21.90
  -3   7  -7  204.78   21.70
  -3   7  -7  200.38   22.40
   3   7   7  287.17   38.50
  -4  -7  -7   10.30    1.60
  -4   7  -7   10.20    1.20
  -4   7  -7   10.90    1.40
  -5  -7  -7   49.20    5.80
  -5   7  -7   50.39   10.60
  -5   7  -7   53.69    5.80
  -6  -7  -7   -2.00    0.80
  -6   7  -7    0.90    0.70
  -6   7  -7   -0.70    1.90
  -6  -8   7  -18.70   18.30
  -6   8   7    0.90    2.50
  -6   8   7    0.70   22.80
  -5  -8   7   24.30   17.70
  -5  -8   7    4.30   17.00
   5   8  -7   22.60    2.50
  -5   8   7   22.20    5.80
  -5   8   7   54.99   26.80
  -4  -8   7   26.20   15.90
  -4  -8   7   34.00   16.80
  -4   8   7   87.39   27.90
  -4   8   7   19.60    4.90
   4   8  -7   16.20    2.10
  -4   8   7   19.80    2.10
  -3  -8   7   49.60   18.60
   3  -8  -7   45.80    5.00
  -3  -8   7   55.59    5.30
  -3  -8   7   21.30   19.60
   3   8  -7   46.70    5.10
  -3   8   7   44.20    5.30
  -3   8   7   43.50    9.90
   3   8  -7   47.50    5.30
   2  -8  -7    2.00    0.30
  -2  -8   7    4.70   14.60
   2  -8  -7    1.80    0.40
  -2  -8   7   10.10   13.80
  -2  -8   7    1.40    0.40
   2   8  -7    1.50    0.40
  -2   8   7    0.50    1.90
  -2   8   7    6.50   14.70
   2   8  -7    3.60    1.60
  -2   8   7    1.40    0.40
   2   8  -7    1.60    0.40
   2   8  -7    2.30    0.70
  -1  -8   7  244.08   35.30
   1  -8  -7  175.28   16.60
   1  -8  -7  153.68   16.60
  -1   8   7  155.48   17.10
  -1   8   7  120.99   30.60
   1   8  -7  149.09   17.10
   1   8  -7  158.98   16.60
   0  -8  -7  417.76   49.40
   0  -8   7  612.44   81.29
   0   8  -7  453.75   49.30
   0   8   7  489.75   50.89
   0   8  -7  459.75   50.89
  -1  -8  -7  585.54   70.99
   1   8   7  650.53   73.19
  -1   8  -7  710.43   73.19
  -1   8  -7  688.93   70.89
   1   8   7  707.33  168.78
   2  -8   7    7.50    3.30
  -2  -8  -7   11.70    1.60
   2   8   7   12.50    1.50
   2   8   7    3.30    3.50
  -2   8  -7   12.10    1.20
   2   8   7   -7.00    8.70
  -2   8  -7    9.60    1.30
  -3  -8  -7    0.40    0.80
  -3   8  -7    0.40    0.40
   3   8   7    1.40    0.70
   3   8   7    6.40   12.60
  -3   8  -7    0.70    0.30
  -4  -8  -7   13.40    2.00
  -4   8  -7   17.10    3.60
  -4   8  -7   10.10    1.70
  -4   8  -7   14.60    1.50
  -5  -8  -7   13.20    2.30
  -5   8  -7   17.70    4.30
  -5   8  -7   20.10    2.20
  -6  -8  -7    1.00    1.00
  -6   8  -7    5.20    0.90
  -6   8  -7    0.10    2.20
  -6  -9   7   15.20    8.80
  -6  -9   7   26.00   21.60
  -6   9   7   19.20   25.70
  -6   9   7    4.90    3.20
  -5  -9   7    5.90   17.80
  -5   9   7   59.89   29.20
   5   9  -7   25.40    2.80
  -5   9   7   23.40    6.30
  -4  -9   7   29.60   21.80
  -4  -9   7   81.59   22.30
   4   9  -7   56.39    6.40
   4   9  -7   67.09    6.60
  -4   9   7   59.09    6.60
  -4   9   7   51.09   12.30
   3  -9  -7    9.70    1.10
  -3  -9   7    2.60   14.30
  -3  -9   7   13.90   14.90
  -3   9   7   40.20   20.40
  -3   9   7   11.40    1.30
   3   9  -7   10.40    1.20
  -3   9   7    6.00    3.10
   3   9  -7   11.20    1.20
  -2  -9   7   10.90   13.50
   2  -9  -7    4.40    0.50
   2  -9  -7    3.80    0.60
  -2  -9   7    9.10   13.20
  -2   9   7    2.30    2.10
   2   9  -7    3.70    0.60
   2   9  -7    2.20    1.60
  -2   9   7    3.40    0.60
   2   9  -7    2.60    0.50
   2   9  -7    5.00    1.00
  -2   9   7   27.90   18.60
  -1  -9   7  219.38   33.10
   1  -9  -7  137.59   15.20
  -1   9   7  155.18   15.60
   1   9  -7  140.69   15.60
   1   9  -7  139.39   15.10
  -1   9   7  126.59   28.00
   0  -9   7   15.30   11.10
   0  -9  -7   12.80    2.00
   0   9   7   59.69   15.70
   0   9  -7   17.90    1.90
   0   9  -7   16.10    1.90
   0   9   7   17.70    2.00
   0   9   7   16.10    4.20
   1  -9   7  444.06   68.09
   1   9   7  443.56   48.60
  -1   9  -7  454.55   48.60
  -1   9  -7  429.16   47.10
   2  -9   7   65.19   10.60
  -2   9  -7   66.39    6.70
   2   9   7   58.19   15.80
   2   9   7   56.29    7.00
  -2   9  -7   62.59    7.00
  -3  -9  -7    7.40    1.50
   3   9   7   17.90   15.10
  -3   9  -7    9.30    1.10
  -3   9  -7    9.10    1.20
   3   9   7   10.60    1.40
  -4  -9  -7    3.00    1.20
  -4   9  -7    6.50    2.20
  -4   9  -7    7.00    0.80
  -4   9  -7    5.60    0.90
  -5  -9  -7    1.30    1.00
  -5   9  -7    2.50    2.10
  -5   9  -7    3.80    0.70
  -5 -10   7    4.80   17.70
   5  10  -7    6.90    1.00
  -5  10   7    9.90    3.70
  -5  10   7   29.90   26.30
  -4 -10   7   16.20   17.30
  -4 -10   7    4.50   16.40
   4  10  -7    4.50    0.70
  -4  10   7    4.70    2.80
  -4  10   7    4.60    0.80
  -4  10   7   21.20   22.70
  -3 -10   7   37.90   19.00
   3 -10  -7   39.00    4.30
  -3 -10   7   50.29   19.70
   3  10  -7   38.50    4.30
  -3  10   7   37.00    8.70
   3  10  -7   41.90    4.50
  -3  10   7   41.20    4.50
   2 -10  -7   -0.10    0.20
   2 -10  -7   -0.30    0.40
  -2 -10   7   -1.60   13.40
  -2  10   7    0.00    2.00
   2  10  -7    0.50    0.30
  -2  10   7   -0.60    0.40
   2  10  -7    0.20    0.70
   2  10  -7    2.90    1.60
   2  10  -7   -0.30    0.30
  -1 -10   7   33.10   14.90
   1 -10  -7   13.70    2.20
  -1  10   7  103.59   22.00
  -1  10   7   21.90    4.90
   1  10  -7   19.80    2.20
   1  10  -7   21.00    4.00
   1  10  -7   20.40    2.10
  -1  10   7   19.00    2.20
   0  10  -7  339.07   36.70
   0  10  -7  343.37   37.90
   0  10   7  352.56   37.90
   1 -10   7   44.00   10.00
   1  10   7   57.49    6.10
  -1  10  -7   51.89    5.80
   1  10   7   99.49   20.10
  -1  10  -7   54.99    6.00
   1  10   7   52.09    5.80
   2 -10   7   11.00    3.60
  -2  10  -7    8.80    1.20
  -2  10  -7    9.10    1.00
   2  10   7    8.60    1.20
   2  10   7    2.70    3.10
  -3 -10  -7    1.10    1.00
  -3  10  -7    2.20    0.40
   3  10   7    1.80    3.60
  -3  10  -7    1.10    0.60
   3  10   7    2.40    0.80
  -3  10  -7    1.50    1.50
  -4 -10  -7    1.60    1.00
  -4  10  -7   -0.50    1.40
  -4  10  -7    0.30    0.30
  -4  10  -7   -0.20    0.50
  -5 -10  -7    2.00    1.10
  -5  10  -7    0.50    1.90
  -5  10  -7    2.50    0.70
  -5 -11   7   11.80   17.90
  -5 -11   7    2.20    8.10
  -5  11   7   25.00   27.00
   5  11  -7    9.40    1.20
  -5  11   7    9.10    3.80
  -4 -11   7  -12.20   14.00
  -4 -11   7  -15.80   16.40
  -4  11   7   -0.90    2.30
  -4  11   7    0.20    0.50
   4  11  -7   -0.50    0.50
   4  11  -7   -1.10    0.40
  -4  11   7    2.00   20.10
   3 -11  -7   14.00    1.50
  -3 -11   7   28.80   16.80
   3  11  -7   12.40    1.60
  -3  11   7   10.60    4.00
  -3  11   7   13.00    1.60
   3  11  -7   14.20    1.60
   2 -11  -7   20.40    1.90
  -2 -11   7   31.30   16.40
   2 -11  -7   14.10    2.00
  -2  11   7   17.10    4.50
  -2  11   7   16.90    2.10
   2  11  -7   16.10    3.70
   2  11  -7   18.00    2.00
   2  11  -7   17.00    2.00
  -1 -11   7   50.99   16.70
   1 -11  -7   30.80    4.20
  -1  11   7   37.50    8.40
   1  11  -7   38.50    4.30
   1  11  -7   37.80    4.10
   1  11  -7   40.30    7.60
  -1  11   7   41.50    4.30
   0 -11   7    5.70    4.70
   0  11   7   30.50   15.60
   0  11   7    2.80    2.40
   0  11   7    6.40    0.90
   0  11  -7    5.00    0.80
   0  11  -7    6.20    1.70
   0  11  -7    6.60    0.80
   1 -11   7   -3.80    3.80
   1  11   7   -0.20    0.30
   1  11   7    0.70    0.50
   1  11   7   12.00   10.60
  -1  11  -7    1.00    0.30
  -1  11  -7   -0.10    1.10
  -1  11  -7   -0.10    0.40
   1  11   7   -0.30    1.90
  -2  11  -7    2.10    0.60
   2  11   7    3.50    9.30
   2  11   7    0.90    0.40
  -2  11  -7    1.90    0.40
   2  11   7    2.40    2.60
  -2  11  -7    2.30    1.40
   2  11   7    3.30    0.70
  -3  11  -7   64.29   13.60
  -3  11  -7   69.29    7.60
   3  11   7   64.99   14.70
   3  11   7   68.79    7.70
  -3  11  -7   68.69    7.30
  -4 -11  -7    6.90    1.60
  -4  11  -7    9.00    1.30
  -4  11  -7   10.30    1.10
  -4  11  -7    8.50    2.80
  -5 -11  -7   12.70    2.10
  -5  11  -7   15.00    3.90
  -5  11  -7   14.90    1.90
  -5 -12   7  -10.50   19.60
  -5 -12   7    3.60    8.00
   5  12  -7    0.50    0.50
  -5  12   7  -16.00   23.30
  -5  12   7    5.70    3.20
  -4 -12   7   -7.20   17.30
  -4 -12   7   12.90    6.90
   4  12  -7    1.50    0.60
  -4  12   7    1.40    0.50
   4  12  -7    0.60    0.40
  -4  12   7  -10.20   21.30
  -4  12   7   -1.50    2.30
  -3 -12   7  -19.90   14.00
   3 -12  -7   -0.10    0.30
  -3  12   7   -2.90    1.90
   3  12  -7   -0.30    0.40
  -3  12   7    0.70    0.50
   3  12  -7    0.90    0.40
  -2 -12   7   24.10   15.70
   2 -12  -7    9.20    1.30
  -2  12   7   11.10    3.70
   2  12  -7   11.10    1.30
   2  12  -7   14.80    2.50
   2  12  -7    8.10    1.20
  -2  12   7   11.80    1.40
  -1 -12   7   51.29    9.50
   1 -12  -7   27.40    4.10
  -1 -12   7   47.90   16.20
  -1  12   7   31.10    8.10
   1  12  -7   36.70    4.10
   1  12  -7   38.20    7.40
   1  12  -7   39.60    4.00
  -1  12   7   39.60    4.20
   0 -12   7  193.78   29.10
   0  12  -7  178.38   19.10
   0  12   7  141.79   35.20
   0  12   7  182.18   19.70
   0  12  -7  179.08   19.70
   0  12  -7  197.48   34.90
   0  12   7  177.38   19.10
   1 -12   7   -2.00    4.10
   1  12   7   -0.40    2.10
   1  12   7    0.00    0.30
   1  12   7   -0.40    0.50
  -1  12  -7    0.50    0.30
  -1  12  -7    0.00    0.40
   1  12   7   -0.90   11.20
  -1  12  -7    0.30    1.10
  -2  12  -7    3.40    1.60
  -2  12  -7    2.70    0.40
   2  12   7    2.00    0.50
  -2  12  -7    2.10    0.60
   2  12   7    2.10    2.60
   2  12   7    8.30   10.90
   2  12   7    3.20    0.70
   3  12   7   34.10    4.20
  -3  12  -7   39.30    7.80
  -3  12  -7   36.60    4.20
  -3  12  -7   37.30    4.00
   3  12   7   30.90    8.80
  -4 -12  -7   39.30    5.70
  -4  12  -7   55.19    5.70
   4  12   7   52.69    5.90
  -4  12  -7   50.69   10.40
  -5 -12  -7   16.60    2.90
  -5  12  -7   27.20    5.60
  -5  12  -7   23.90    2.70
  -5 -13   7   35.60   24.00
  -5 -13   7   14.30    8.80
  -5  13   7  -13.80   26.00
  -5  13   7    2.40    2.80
  -4 -13   7   91.79   26.60
  -4 -13   7   42.50   13.90
  -4  13   7   66.89    7.60
   4  13  -7   62.99    7.30
  -4  13   7   64.49   14.20
   4  13  -7   78.09    7.60
  -3 -13   7   11.70    7.20
  -3 -13   7   -1.90   16.30
  -3  13   7   14.50    1.70
   3  13  -7   13.90    1.70
   3  13  -7   13.50    1.60
  -3  13   7   16.80    4.50
   2 -13  -7  116.59   14.80
  -2 -13   7  201.28   34.30
  -2 -13   7  131.69   24.20
  -2  13   7  128.29   27.50
   2  13  -7  141.29   15.30
   2  13  -7  145.49   27.00
  -2  13   7  146.59   15.30
   2  13  -7  144.29   14.80
   1 -13  -7   17.60    2.80
  -1 -13   7   45.80   15.60
  -1 -13   7   23.60    7.60
   1  13  -7   25.60    2.70
   1  13  -7   26.10    5.10
  -1  13   7   23.80    2.80
  -1  13   7   23.20    5.90
   1  13  -7   25.30    2.80
   0 -13   7  146.49   22.80
   0  13  -7  142.79   26.40
   0  13  -7  141.39   14.40
   0  13   7  132.49   14.40
   0  13  -7  130.09   14.90
   0  13   7  113.99   26.80
   0  13   7  136.59   14.90
   1 -13   7   93.09   16.10
  -1  13  -7   90.59    9.70
   1  13   7   64.19   18.30
   1  13   7   94.69    9.80
  -1  13  -7   93.49   18.00
   1  13   7   96.09   10.10
  -1  13  -7   93.79   10.10
   2  13   7  587.54   61.69
   2  13   7  526.95   59.79
  -2  13  -7  540.25   61.69
  -2  13  -7  615.04  109.09
  -2  13  -7  578.54   59.69
   2  13   7  495.05  142.49
   3  13   7    7.10    1.00
  -3  13  -7    3.60    0.70
   3  13   7   -2.90    3.40
  -3  13  -7    2.60    0.50
   3  13   7    1.60    0.60
  -3  13  -7   -0.10    1.70
  -4 -13  -7    0.50    1.00
  -4  13  -7    0.60    0.60
  -4  13  -7    2.50    1.90
   4  13   7    2.70    1.00
  -5 -13  -7   22.80    3.10
  -5  13  -7   24.20    2.90
  -5  13  -7   24.40    5.80
  -5 -14   7   11.10   22.10
  -5 -14   7   16.10    9.10
   5  14  -7   17.50    2.10
  -5  14   7   86.29   35.80
  -5  14   7   19.00    5.40
  -4 -14   7  -11.80   17.60
  -4 -14   7    5.50    7.70
  -4  14   7   11.70    4.00
   4  14  -7   10.20    1.30
  -4  14   7   10.10    1.40
  -3 -14   7   10.40   16.70
  -3 -14   7   -4.30    6.20
  -3  14   7    3.30    0.70
   3  14  -7    3.80    0.70
  -3  14   7    1.30    2.70
   3  14  -7    3.90    0.60
  -2 -14   7    8.60    6.80
  -2 -14   7   24.40   16.90
  -2  14   7   -1.10    2.40
  -1 -14   7  137.79   22.90
   1  14  -7  125.49   13.70
   1  14  -7  132.69   14.20
   1  14  -7  136.99   25.20
  -1  14   7  105.69   25.60
  -1  14   7  130.69   14.20
   0 -14   7   58.99   10.70
   0  14  -7   45.80    4.90
   0  14   7   36.20    9.80
   0  14   7   46.10    4.90
   0  14  -7   48.90    9.20
   0  14  -7   45.90    5.10
   0  14   7   42.50    5.10
   1 -14   7    0.60    4.70
   1  14   7   -0.10    0.40
   1  14   7   -4.70   13.40
   1  14   7    0.50    0.50
  -1  14  -7   -0.30    0.50
   1  14   7   -1.00    2.10
  -1  14  -7    0.60    1.40
  -1  14  -7    0.20    0.30
  -2  14  -7   16.70    1.90
  -2  14  -7   18.40    2.10
   2  14   7    8.20    4.70
   2  14   7   17.90    2.20
  -2  14  -7   20.00    4.30
   2  14   7   18.10    2.00
  -3  14  -7   24.50    2.90
   3  14   7   15.60    6.60
   3  14   7   25.70    3.10
  -3  14  -7   27.20    2.80
  -3  14  -7   27.20    5.80
   3  14   7   23.20    2.80
  -4 -14  -7   15.70    2.70
  -4  14  -7   21.00    5.00
  -4  14  -7   20.40    2.50
   4  14   7   26.00    2.80
  -5 -14  -7    1.50    1.20
  -5  14  -7    2.60    0.80
  -5  14  -7    1.10    2.20
  -5 -15   7    5.70    8.40
  -5  15   7   17.70   30.10
   5  15  -7    3.40    0.70
  -5  15   7    6.40    3.30
  -4 -15   7    5.20    8.00
  -4 -15   7   -7.00   17.40
   4  15  -7    0.90    0.50
  -4  15   7    1.10    0.60
   4  15  -7    0.30    0.60
  -4  15   7    1.70    2.50
  -3 -15   7    4.30    7.10
  -3 -15   7   18.80   16.80
  -3  15   7    2.80    0.70
   3  15  -7    2.30    0.50
   3  15  -7    1.90    0.60
  -3  15   7    2.20    2.80
   2 -15  -7   36.50    4.90
  -2 -15   7   37.60   11.00
  -2 -15   7   54.29   19.70
  -2  15   7   47.90   10.10
   2  15  -7   44.10    4.80
  -2  15   7   47.20    5.10
   2  15  -7   46.90    5.00
   2  15  -7   47.00    9.10
  -1 -15   7    1.90    5.90
   1  15  -7    0.40    1.40
  -1  15   7    1.00    0.40
  -1  15   7    0.90    0.60
   1  15  -7    1.50    0.50
   1  15  -7    0.90    0.40
  -1  15   7    0.10    2.50
   0 -15   7   44.40   10.60
   0  15   7   35.70   10.10
   0  15   7   46.00    5.30
   0  15  -7   44.70    5.00
   0  15  -7   49.80    5.30
   0  15  -7   49.40    9.50
   0  15   7   47.30    5.00
   1 -15   7   64.59   13.00
   1  15   7   69.69    7.40
  -1  15  -7   66.09    7.40
  -1  15  -7   75.19   13.80
   1  15   7   50.79   14.10
   1  15   7   68.09    7.70
  -1  15  -7   74.59    7.70
  -2  15  -7   15.50    1.70
  -2  15  -7   13.50    1.80
   2  15   7    5.20    4.20
   2  15   7   15.70    1.70
  -2  15  -7   19.80    3.90
   2  15   7   13.40    1.90
   3  15   7   29.50    3.20
   3  15   7   25.10    3.50
  -3  15  -7   32.30    3.20
  -3  15  -7   27.90    3.40
  -3  15  -7   28.40    6.40
   3  15   7   21.30    7.30
  -4  15  -7    5.70    2.60
  -4  15  -7    8.20    1.10
   4  15   7    6.20    1.40
  -4 -16   7   26.70   10.40
  -4 -16   7   30.80   20.80
   4  16  -7   21.70    2.60
  -4  16   7   20.70    2.60
  -4  16   7   18.20    5.80
   4  16  -7   21.80    2.50
  -3 -16   7   17.60   16.80
  -3 -16   7   20.50    8.20
  -3  16   7    7.10    3.60
  -3  16   7   10.70    1.30
   3  16  -7    9.00    1.20
   3  16  -7    7.30    1.10
  -2 -16   7    1.00    6.70
   2 -16  -7    0.50    0.70
  -2  16   7   -0.40    2.40
   2  16  -7    1.70    0.60
  -2  16   7    1.70    0.60
   2  16  -7    1.00    0.50
  -1 -16   7    9.40    6.70
   1  16  -7    8.10    1.10
  -1  16   7    6.50    0.90
   1  16  -7    5.80    0.90
  -1  16   7    6.20    1.00
  -1  16   7    8.10    3.40
   1  16  -7    8.60    2.30
   0 -16   7    8.70    7.30
   0  16   7   22.20    2.60
   0  16  -7   22.80    2.60
   0  16   7   23.90    6.00
   0  16  -7   25.00    2.80
   0  16   7   24.30    2.80
   0  16  -7   26.10    5.30
   1 -16   7   62.49   11.00
  -1  16  -7   51.19    5.50
   1  16   7   45.60    5.50
  -1  16  -7   49.90    5.30
  -1  16  -7   49.80   10.00
   1  16   7   49.30    5.30
   1  16   7   36.20   10.50
  -2  16  -7   32.20    3.80
  -2  16  -7   35.80    3.70
   2  16   7   36.40    3.70
   2  16   7   15.50    7.50
  -2  16  -7   33.30    7.10
   2  16   7   33.60    3.90
  -3  16  -7   18.50    2.00
   3  16   7   16.80    2.10
   3  16   7   11.30    5.40
  -3  16  -7   18.10    4.50
   3  16   7   17.20    2.30
  -3  16  -7   19.20    2.20
   4  16   7    2.20    1.00
  -4  16  -7   -1.70    1.90
  -4  16  -7    1.30    0.70
  -4 -17   7   -0.40    7.70
  -4 -17   7   -9.30   17.80
  -4  17   7    2.90    3.10
  -4  17   7    1.30    0.70
   4  17  -7    2.30    0.60
  -3 -17   7   32.20   21.20
  -3 -17   7   41.60   11.40
   3  17  -7   39.10    4.10
   3  17  -7   36.70    4.20
  -3  17   7   36.10    8.80
  -3  17   7   35.20    4.30
  -2 -17   7   29.80    9.30
   2 -17  -7   14.00    2.00
  -2  17   7   21.00    5.30
  -2  17   7   17.00    2.10
   2  17  -7   15.70    2.00
   2  17  -7   17.20    1.90
  -1 -17   7   40.90   11.10
   1  17  -7   42.10    8.80
  -1  17   7   42.30    4.80
   1  17  -7   41.80    4.80
   1  17  -7   41.60    4.60
  -1  17   7   34.70    9.50
  -1  17   7   45.50    4.60
   0 -17   7   71.39   13.90
   0  17   7   67.69    7.60
   0  17   7   61.99   14.20
   0  17  -7   67.79    7.60
   0  17  -7   69.59    7.30
   0  17   7   66.19    7.30
   0  17  -7   70.09   13.70
   1 -17   7   38.50    9.20
  -1  17  -7   41.70    8.00
  -1  17  -7   38.50    4.30
   1  17   7   38.90    4.10
  -1  17  -7   38.30    4.10
   1  17   7   37.60    4.30
   1  17   7   23.00    8.40
  -2  17  -7   24.70    2.90
  -2  17  -7   29.30    6.00
   2  17   7   24.70    2.90
   2  17   7   24.10    3.10
  -2  17  -7   30.00    3.10
  -3  17  -7   25.40    3.30
  -3  17  -7   30.10    3.10
  -3  17  -7   28.60    6.40
   3  17   7   26.00    3.30
   3  17   7   27.20    3.10
  -4  17  -7   14.60    4.00
   4  17   7   11.60    2.00
  -4  17  -7   13.60    1.80
  -4 -18   7    5.90    8.80
  -4  18   7    0.30    0.70
  -4  18   7   -1.40    2.90
   4  18  -7    1.00    0.60
  -3 -18   7   21.80   10.30
   3  18  -7   32.00    3.70
  -3  18   7   29.30    7.90
  -3  18   7   35.10    3.80
   3  18  -7   30.80    3.60
  -2 -18   7   54.09   11.50
   2 -18  -7   32.60    4.10
  -2  18   7   38.80    4.20
   2  18  -7   38.50    4.10
   2  18  -7   34.40    4.00
  -2  18   7   29.70    8.40
  -1 -18   7   16.80    7.50
  -1  18   7    0.90    0.40
  -1  18   7    1.10    0.60
   1  18  -7    1.90    1.80
  -1  18   7    0.30    2.50
   1  18  -7   -0.10    0.50
   1  18  -7    0.20    0.50
   0 -18   7    5.60    6.70
   0  18  -7    9.20    1.10
   0  18  -7    9.80    2.80
   0  18  -7    9.30    1.20
   0  18   7    8.50    3.60
   0  18   7    7.90    1.10
   0  18   7    6.20    1.20
  -1  18  -7   57.69   10.80
  -1  18  -7   49.40    5.60
   1  18   7   51.69    5.90
  -1  18  -7   53.39    5.90
   1  18   7   51.79    5.70
   2  18   7    7.40    1.10
  -2  18  -7    6.90    0.80
  -2  18  -7    7.80    2.70
   2  18   7    5.20    3.30
  -2  18  -7    4.20    1.00
   2  18   7    5.10    0.90
  -3  18  -7   18.90    5.20
   3  18   7   21.50    2.70
   3  18   7   22.40    2.40
  -3  18  -7   19.60    2.60
  -3 -19   7   18.40    9.10
  -3  19   7    6.50    1.10
   3  19  -7    7.40    1.00
   3  19  -7    6.80    1.10
  -3  19   7    6.70    3.70
  -2 -19   7   60.29   13.20
   2 -19  -7   39.70    5.60
   2  19  -7   55.79    5.80
  -2  19   7   52.89    5.80
   2  19  -7   54.29    5.50
  -2  19   7   42.80   11.30
  -1 -19   7   -8.70    6.10
  -1  19   7    1.00    0.70
   1  19  -7    4.30    0.70
   1  19  -7    3.80    2.00
  -1  19   7    1.70    2.80
   1  19  -7    2.40    0.60
  -1  19   7    2.40    0.50
   0 -19   7   -1.70    6.40
   0  19   7    0.40    0.40
   0  19  -7    1.30    0.60
   0  19   7    1.90    2.70
   0  19  -7    1.90    1.90
   0  19  -7    1.10    0.40
   0  19   7    0.00    0.60
   1  19   7   13.00    1.70
   1  19   7   14.70    1.90
  -1  19  -7   17.80    4.10
   1  19   7    9.00    4.40
  -1  19  -7   13.60    1.70
  -1  19  -7   19.90    2.00
  -2  19  -7   19.10    2.10
  -2  19  -7   20.00    4.70
   2  19   7   15.50    2.30
   2  19   7    7.10    5.00
  -2  19  -7   19.00    2.30
   2  19   7   19.30    2.10
   3  19   7    3.90    0.80
  -3  19  -7    4.90    2.50
   3  19   7    4.60    1.10
  -3  19  -7    2.50    0.80
  -3 -20   7    1.70    8.00
  -3  20   7   -0.50    0.70
   3  20  -7    0.50    0.60
   3  20  -7    1.40    0.60
  -3  20   7    3.80    3.50
  -2 -20   7   -9.70    7.20
   2  20  -7    6.10    1.00
   2  20  -7    5.70    0.90
  -2  20   7    4.50    1.00
  -2  20   7    5.50    3.60
  -1 -20   7   -4.30    6.20
  -1  20   7    2.10    0.80
   1  20  -7    3.40    2.20
   1  20  -7    2.40    0.80
   1  20  -7    3.70    0.60
  -1  20   7    5.90    3.50
  -1  20   7    2.70    0.60
   0 -20   7   18.30    7.50
   0  20  -7    8.10    1.20
   0  20   7    8.10    1.20
   0  20   7   10.20    1.40
   0  20  -7   10.30    3.10
   0  20  -7   10.50    1.40
   0  20   7   11.10    3.90
   1  20   7   -1.00    0.50
   1  20   7    0.30    2.80
  -1  20  -7    0.30    0.50
   1  20   7    0.30    0.70
  -1  20  -7    3.20    0.70
  -1  20  -7    1.30    1.90
   2  20   7    2.70    0.60
   2  20   7    0.60    3.10
  -2  20  -7    2.50    0.60
  -2  20  -7    3.10    0.80
  -2  20  -7    2.40    2.30
   2  20   7    3.30    0.90
   3  20   7    2.20    1.00
  -3  20  -7    3.80    0.90
   3  20   7    4.10    0.80
  -3  20  -7    3.60    2.70
  -2 -21   7    4.70    8.60
  -2  21   7    8.70    1.30
  -2  21   7   10.10    4.30
   2  21  -7    7.00    1.30
   2  21  -7    9.70    1.20
  -1 -21   7   -2.80    6.80
  -1  21   7    1.00    0.50
  -1  21   7    2.50    0.70
   1  21  -7   -0.10    0.40
  -1  21   7    0.80    2.80
   1  21  -7    0.60    0.70
   0 -21   7   23.00    8.80
   0  21  -7   30.20    5.80
   0  21   7   22.50    2.70
   0  21  -7   24.40    2.90
   0  21   7   24.50    2.90
   0  21   7   23.00    6.50
   0  21  -7   22.00    2.70
  -1  21  -7    1.20    0.70
  -1  21  -7    4.30    2.40
   1  21   7    0.60    0.80
   1  21   7    0.20    0.50
   1  21   7    2.80    3.30
  -1  21  -7    0.90    0.50
   2  21   7    0.10    0.80
  -2  21  -7    0.70    0.70
  -2  21  -7    0.90    0.50
   2  21   7   -0.40    0.50
  -2  21  -7   -1.70    2.10
  -1 -22   7    6.30    8.10
   1  22  -7    4.80    0.90
  -1  22   7    1.50    3.50
  -1  22   7    3.80    0.70
   1  22  -7    3.30    0.70
  -1  22   7    3.10    0.90
   0  22   7   11.70    1.20
   0  22   7    5.60    4.00
   0  22  -7   10.20    3.40
   0  22  -7    7.00    1.30
   0  22   7    8.00    1.40
   0  22  -7    7.60    1.10
   1  22   7    7.90    1.20
   1  22   7    4.80    4.00
   1  22   7    9.10    1.40
  -1  22  -7    8.80    1.30
  -1  22  -7   12.90    3.40
  -1  22  -7    8.30    1.10
  -6   0   8  -18.30   16.40
  -6   0   8    6.30   18.90
  -5   0   8   22.10   19.00
  -5   0   8   24.30    5.70
  -4   0   8   52.99    5.60
   4   0  -8   57.39    5.60
  -4   0   8   36.70   21.40
  -4   0   8   38.60   10.70
  -3   0   8   27.10    2.80
   3   0  -8   26.70    5.40
  -3   0   8   11.80   15.50
  -3   0   8   17.40    5.60
   3   0  -8   26.70    2.80
  -2   0   8  883.71  102.69
   2   0  -8 1001.40  105.89
   2   0  -8  950.90  102.69
   2   0  -8  996.20  105.89
   2   0  -8  996.70  187.28
   1   0  -8  214.18   66.09
  -1   0   8  230.18   26.00
   1   0  -8  262.87   26.00
   0   0   8   56.69   21.00
   0   0  -8   73.29   22.90
   0   0  -8   37.40    9.50
   0   0   8   50.49    9.60
  -1   0  -8  255.17   26.30
   1   0   8  276.37   66.59
   1   0   8  232.88   26.30
  -2   0  -8  144.99   59.79
  -2   0  -8  239.28   23.90
  -3   0  -8   25.10    2.80
  -3   0  -8   25.10    2.90
   3   0   8   25.40    5.30
  -4   0  -8   83.49    9.90
  -4   0  -8   94.99    9.60
  -5   0  -8   13.40    1.60
  -5   0  -8   12.00    1.70
  -6   0  -8   10.10    1.50
  -6  -1   8   -9.30   15.70
  -6  -1   8   17.40   20.50
  -6   1   8    3.50   19.30
  -5  -1   8   56.89   26.40
  -5  -1   8   55.49   12.50
  -5   1   8   67.99   12.60
  -5   1   8   59.39   26.00
   4  -1  -8   19.30    2.00
  -4  -1   8   20.10   16.90
  -4  -1   8   11.30    4.10
  -4   1   8   12.40    4.30
  -4   1   8   19.30   15.00
   4   1  -8   18.80    2.00
  -4   1   8   18.00    2.00
   4   1  -8   21.30    3.90
  -3  -1   8   19.70   16.70
   3  -1  -8   28.00    2.90
  -3  -1   8   17.10    5.70
  -3  -1   8   27.70    2.90
   3   1  -8   28.50    2.90
  -3   1   8   19.90    5.90
  -3   1   8   27.10   16.20
  -3   1   8   27.60    2.90
   3   1  -8   31.40    5.60
   2  -1  -8  228.28   41.40
   2  -1  -8  210.48   22.60
  -2  -1   8  198.28   22.60
   2  -1  -8  229.78   23.30
  -2   1   8  148.59   57.29
  -2   1   8  192.88   22.60
   2   1  -8  206.88   23.30
   2   1  -8  210.58   22.60
   2   1  -8  213.48   41.40
   2   1  -8  231.58   23.30
   1  -1  -8  319.37   74.69
  -1  -1   8  357.56   40.80
   1  -1  -8  429.46   42.20
   1  -1  -8  401.06   40.80
  -1   1   8  360.26   40.80
   1   1  -8  396.26   40.80
   1   1  -8  408.66   42.10
   1   1  -8  368.86  102.59
   0  -1  -8  250.17   25.50
   0  -1   8  227.48   41.40
   0  -1  -8  183.88   62.89
   0  -1  -8  236.78   24.70
   0  -1   8  227.28   24.70
   0   1   8  211.38   24.70
   0   1  -8  241.28   25.50
   1  -1   8  877.61  130.69
  -1  -1  -8  795.62   82.49
   1  -1   8  733.73   82.49
   1   1   8  853.21  129.79
  -1   1  -8  823.22   85.09
  -1   1  -8  776.52   82.49
   1   1   8  687.33   82.49
   1   1   8  693.83  197.48
  -2  -1  -8 1113.19  109.99
  -2   1  -8 1023.60  113.39
  -2   1  -8 1074.79  109.89
  -2   1  -8 1020.20  172.08
  -2   1  -8  862.71  261.07
  -3  -1  -8   36.30    3.70
  -3  -1  -8   12.70   15.00
  -3   1  -8   32.90    3.80
  -3   1  -8   32.20    3.60
   3   1   8   34.60    6.70
  -4  -1  -8  112.39   11.90
  -4  -1  -8  109.19   12.30
  -4   1  -8  109.49   12.30
  -4   1  -8  111.09   11.80
  -5  -1  -8    8.10    1.10
  -5  -1  -8    6.90    1.20
  -5   1  -8    7.50    1.00
  -5   1  -8    7.10    1.10
  -6  -1  -8   27.10    3.10
  -6   1  -8   24.20    3.10
  -6  -2   8    1.60   18.80
  -6  -2   8    0.10   16.10
  -6   2   8   -1.50   18.70
  -5  -2   8   34.30   24.00
  -5  -2   8   45.80   18.90
  -5   2   8   71.19   26.10
  -5   2   8   45.80   11.30
   5   2  -8   55.69    5.80
  -4  -2   8   16.50   12.40
  -4  -2   8    6.40   16.20
  -4  -2   8   11.10    3.80
   4  -2  -8   19.50    1.90
  -4   2   8   16.80    1.90
  -4   2   8   15.60    4.30
   4   2  -8   16.60    1.90
  -4   2   8   15.90   15.80
   3  -2  -8   92.19    9.70
  -3  -2   8   62.79   29.60
   3   2  -8   89.09    9.70
   3   2  -8   95.99   17.90
  -3   2   8   81.39   29.40
  -3   2   8   90.79    9.70
  -2  -2   8    4.50    0.50
  -2  -2   8   -5.30   12.50
  -2  -2   8    5.10    9.20
   2  -2  -8    4.90    0.50
  -2  -2   8    0.00    1.50
   2  -2  -8    4.40    0.50
   2  -2  -8    5.00    1.80
   2   2  -8    3.60    0.50
  -2   2   8    0.20    1.70
  -2   2   8   -3.10   11.20
   2   2  -8   10.80    2.00
  -2   2   8    3.60    0.50
   2   2  -8    3.30    0.50
  -1  -2   8  213.08   37.30
   1  -2  -8  188.58   39.50
   1  -2  -8  209.88   21.50
   1  -2  -8  213.58   22.20
  -1  -2   8  191.78   21.50
  -1   2   8  126.99   54.39
  -1   2   8  194.78   21.50
   1   2  -8  210.28   21.50
   1   2  -8  163.08   57.79
   1   2  -8  211.68   22.20
   0  -2   8  106.29   12.20
   0  -2   8  110.99   23.10
   0  -2  -8  137.99   34.90
   0  -2  -8  116.99   12.20
   0  -2   8   91.19   36.30
   0  -2  -8  119.69   12.60
   0   2   8  104.29   12.20
   0   2  -8  121.19   12.20
   0   2  -8  118.49   12.60
  -1  -2  -8    0.60    2.10
  -1  -2  -8    0.70    0.40
  -1  -2  -8    5.30   12.70
   1  -2   8    2.70    8.80
   1  -2   8    1.30    0.30
  -1   2  -8    0.20    0.30
  -1   2  -8    6.10   13.40
   1   2   8    1.90    2.50
  -1   2  -8   13.40    7.20
   1   2   8  -11.00   14.70
  -1   2  -8    4.80    0.50
  -2  -2  -8  309.07   32.50
  -2   2  -8  287.37   52.39
  -2   2  -8  299.17   33.50
  -2   2  -8  310.77   32.50
  -3  -2  -8  109.79   11.00
  -3   2  -8  113.29   19.80
  -3   2  -8   91.99   11.30
   3   2   8   92.99   16.80
  -3   2  -8  105.19   10.90
  -4  -2  -8   88.59    9.20
  -4  -2  -8   76.09   27.80
  -4   2  -8   86.79    9.10
  -4   2  -8   80.29    9.40
  -5  -2  -8   10.20    1.30
  -5  -2  -8   10.30    1.40
  -5   2  -8    8.70    1.10
  -5   2  -8    8.50    1.30
  -6  -2  -8   10.30    1.50
  -6   2  -8   10.30    1.50
  -6   2  -8   10.50    3.10
  -6  -3   8    7.30   19.80
  -6  -3   8   -2.50   16.70
  -6   3   8   30.30   21.70
  -5  -3   8   -9.50   13.50
  -5  -3   8    4.60   15.50
   5   3  -8    6.90    0.90
  -5   3   8    6.40    2.80
  -5   3   8    9.20   16.90
  -4  -3   8    6.80   14.90
   4  -3  -8   11.20    1.10
  -4  -3   8   16.20   12.30
  -4  -3   8    3.90    2.40
  -4   3   8    9.20    3.10
  -4   3   8   10.50    1.20
  -4   3   8   14.70   16.30
   4   3  -8    9.90    1.20
   3  -3  -8    8.50    1.00
   3  -3  -8   10.40    1.00
  -3  -3   8    7.80   10.10
  -3  -3   8   11.10   13.70
  -3  -3   8    3.40    2.20
   3   3  -8   13.50    2.20
  -3   3   8    7.60    2.80
  -3   3   8    9.40    1.10
   3   3  -8    9.70    1.10
  -3   3   8    8.50    1.10
  -3   3   8   28.70   15.30
  -2  -3   8   10.10   13.30
   2  -3  -8    0.10    0.20
  -2  -3   8   -0.30    0.20
   2  -3  -8    0.10    0.20
  -2  -3   8   -1.10    1.30
  -2  -3   8    2.40    9.20
  -2   3   8   -8.80   11.20
  -2   3   8   -0.20    0.30
   2   3  -8    0.20    0.20
   2   3  -8    0.30    1.40
  -2   3   8    0.00    0.30
  -2   3   8    0.30    1.70
   2   3  -8   -0.10    0.20
  -1  -3   8  229.08   24.60
   1  -3  -8  225.68   45.20
  -1  -3   8  224.68   25.40
  -1  -3   8  242.28   42.70
   1  -3  -8  245.68   24.60
   1  -3  -8  250.97   25.40
   1   3  -8  238.38   25.40
  -1   3   8  224.78   25.40
  -1   3   8  203.38   61.89
   1   3  -8  233.18   24.60
   1   3  -8  169.58   64.39
  -1   3   8  212.08   24.60
   0  -3  -8    8.90    1.00
   0  -3  -8    6.90    0.90
   0  -3  -8    3.60    2.60
   0  -3  -8   11.90   11.20
   0  -3   8    7.10    0.90
   0  -3   8   13.60   11.00
   0  -3   8    7.30    0.90
   0  -3   8    2.20   17.40
   0   3  -8    5.10    8.50
   0   3   8    3.00   13.00
   0   3   8    6.40    1.00
   0   3  -8   11.10   15.40
   0   3  -8    9.10    0.90
   0   3  -8    4.90    2.60
   0   3   8    1.00    2.40
   0   3  -8    8.00    0.90
   0   3   8    7.10    1.00
  -1  -3  -8 1270.27  134.79
   1  -3   8 1236.68  134.79
  -1  -3  -8 1016.60  319.27
   1  -3   8 1433.66  212.18
  -1   3  -8 1300.57  139.09
  -1   3  -8 1312.97  134.79
  -1   3  -8 1287.27  211.98
  -2  -3  -8  906.11   88.99
  -2   3  -8  815.62   88.89
  -2   3  -8  746.33  140.39
  -2   3  -8  839.32   91.79
  -3  -3  -8    1.30    0.70
  -3  -3  -8   -4.90   11.10
   3   3   8    2.40    3.50
  -3   3  -8    2.40    0.40
  -3   3  -8   -9.00    8.00
  -3   3  -8    3.40    0.60
  -4  -3  -8  180.38   19.80
  -4   3  -8  182.88   19.70
  -4   3  -8  189.98   20.40
  -5  -3  -8   19.50    2.40
  -5  -3  -8   18.40    2.40
  -5   3  -8   20.60    2.20
  -5   3  -8   19.30    2.40
  -6  -3  -8    3.10    0.80
  -6   3  -8    0.10    0.70
  -6   3  -8    3.10    2.00
  -6  -4   8   25.30   18.40
  -6  -4   8    8.30   18.60
  -6   4   8   11.40   19.10
  -6   4   8    2.00    2.60
  -5  -4   8    4.60   14.60
  -5  -4   8    3.90   15.30
  -5   4   8  -10.50   16.20
  -5   4   8    0.40    2.10
   5   4  -8   -0.20    0.30
  -4  -4   8  148.69   32.30
  -4  -4   8   78.49   43.20
  -4   4   8  256.07   49.10
   4   4  -8  167.18   16.40
  -4   4   8  141.39   30.40
  -4   4   8  150.98   16.90
   3  -4  -8   26.80    2.80
  -3  -4   8   20.80   12.90
  -3  -4   8    2.70   14.90
  -3  -4   8   24.50    2.80
   3  -4  -8   26.80    2.90
  -3   4   8   23.90    2.90
   3   4  -8   28.60    2.90
  -3   4   8   45.00   18.20
   3   4  -8   24.70    2.80
  -3   4   8   24.80    5.90
   3   4  -8   25.40    5.20
  -3   4   8   24.60    2.80
  -2  -4   8   83.29   43.30
  -2  -4   8  130.99   30.40
  -2  -4   8  157.18   17.10
  -2  -4   8  135.79   30.90
   2  -4  -8  170.38   16.60
   2  -4  -8  182.28   17.10
   2   4  -8  163.88   17.10
  -2   4   8  156.68   17.10
  -2   4   8  147.59   16.60
   2   4  -8  159.08   16.60
  -2   4   8  126.89   30.60
   2   4  -8  145.79   30.50
  -1  -4   8  178.78   20.90
  -1  -4   8  105.39   52.29
   1  -4  -8  203.48   20.90
  -1  -4   8  200.88   36.50
   1  -4  -8  203.78   20.20
   1   4  -8  194.78   20.90
  -1   4   8  172.38   20.20
   1   4  -8  188.58   20.20
  -1   4   8  234.68   52.59
  -1   4   8  187.08   20.90
   0  -4  -8    0.20    0.30
   0  -4   8   -0.10   13.60
   0  -4   8   -0.10    0.20
   0  -4  -8    0.00    0.40
   0  -4  -8   -9.60    8.70
   0  -4   8  -15.70   10.90
   0   4  -8   -0.30    0.30
   0   4   8   -6.60   11.50
   0   4   8   -0.10    0.40
   0   4   8   -0.10    0.40
   0   4  -8    0.00    0.20
   0   4  -8    6.90   10.10
   0   4   8   -0.90    1.60
  -1  -4  -8   12.20    1.60
   1  -4   8   17.00    8.90
  -1  -4  -8   30.00   11.40
   1   4   8   -5.30   13.30
   1   4   8    4.90    3.40
  -1   4  -8   13.30    1.40
  -1   4  -8   20.40   10.60
  -1   4  -8   13.20    1.50
  -2  -4  -8  168.58   16.70
  -2   4  -8  152.48   16.60
  -2   4  -8  137.99   29.50
  -2   4  -8  151.08   17.20
  -3  -4  -8    1.90    0.70
  -3  -4  -8   -6.80    8.90
  -3   4  -8    1.80    0.50
  -3   4  -8   -4.80    9.10
  -3   4  -8    2.40    0.40
  -4  -4  -8  123.09   14.00
  -4   4  -8  135.29   13.90
  -4   4  -8  128.39   14.40
  -5  -4  -8   53.89    6.10
  -5   4  -8   53.99    6.20
  -5   4  -8   56.69    5.90
  -6  -4  -8    2.90    0.90
  -6  -4  -8    3.70    0.90
  -6   4  -8    4.00    0.90
  -6   4  -8    2.20    2.00
  -6  -5   8    6.90   18.10
  -6   5   8    2.40   20.80
  -6   5   8    2.70    2.80
  -5  -5   8   12.00   15.10
  -5  -5   8   -0.40   14.60
   5   5  -8    5.70    0.80
  -5   5   8    6.60    2.80
  -5   5   8    9.70   18.50
  -4  -5   8   14.40   16.90
  -4  -5   8   43.90   16.20
  -4   5   8   34.90    4.00
  -4   5   8   37.70    8.10
   4   5  -8   37.40    3.90
  -4   5   8   66.09   24.60
  -3  -5   8   36.40   28.00
   3  -5  -8  100.49   10.20
   3  -5  -8  100.79   10.50
  -3  -5   8   93.99   23.20
  -3  -5   8   98.69   10.50
   3   5  -8  101.59   18.60
  -3   5   8   81.09   10.20
  -3   5   8   85.59   19.10
   3   5  -8  106.59   10.50
   3   5  -8   93.39   10.20
  -3   5   8   89.59   10.50
  -2  -5   8  290.97   51.49
  -2  -5   8  278.77   30.40
   2  -5  -8  308.47   30.40
   2  -5  -8  294.17   29.40
   2   5  -8  272.67   30.40
  -2   5   8  261.47   30.40
  -2   5   8  246.48   29.50
   2   5  -8  270.87   29.50
   1  -5  -8  537.55   52.79
   1  -5  -8  541.45   54.49
  -1  -5   8  504.55   54.49
  -1  -5   8  377.86  128.29
  -1  -5   8  465.35   86.69
   1   5  -8  503.35   52.79
  -1   5   8  421.56   52.79
  -1   5   8  487.35   54.49
   1   5  -8  509.85   54.49
   0  -5   8   20.20    2.10
   0  -5  -8   19.90    2.20
   0  -5  -8   70.19   15.10
   0  -5   8   23.10   13.20
   0  -5   8   45.60   17.30
   0   5   8   13.50    2.10
   0   5  -8   17.10    2.00
   0   5  -8   19.40    2.10
   0   5  -8   33.40   12.30
   0   5   8   17.90    2.20
   0   5   8   12.80   12.60
   1  -5   8   21.00    8.80
  -1  -5  -8    9.10    1.10
  -1  -5  -8   22.90    9.60
  -1   5  -8    1.80   10.00
  -1   5  -8    7.70    0.90
   1   5   8    0.90    2.60
   1   5   8   -4.10   11.50
   1   5   8    6.40    1.00
  -1   5  -8    6.40    0.80
  -2  -5  -8  290.27   66.89
  -2  -5  -8  266.27   27.60
   2   5   8  230.98   44.30
   2   5   8  250.57   50.79
  -2   5  -8  270.57   46.80
  -2   5  -8  256.97   27.40
  -2   5  -8  252.17   28.30
  -3  -5  -8    9.70   11.90
  -3  -5  -8   30.60    3.60
  -3   5  -8   31.10   12.60
  -3   5  -8   32.10    3.30
  -3   5  -8   29.90    3.50
  -4  -5  -8   -0.60    0.70
  -4   5  -8    0.60    0.60
  -4   5  -8    0.40    0.30
  -5  -5  -8    3.80    1.00
  -5   5  -8    4.70    0.80
  -6  -5  -8   12.80    1.70
  -6  -5  -8   10.20    1.60
  -6   5  -8   12.20    1.60
  -6   5  -8    8.70    3.20
  -6  -6   8   -3.60   18.30
  -6   6   8    8.80   20.90
  -6   6   8    7.80    3.50
  -5  -6   8   44.50   18.30
  -5  -6   8    2.70   16.40
  -5   6   8   26.50    6.40
  -5   6   8   56.79   25.50
   5   6  -8   26.10    2.90
  -4  -6   8   -0.60   13.40
  -4  -6   8    7.20   14.00
  -4   6   8   18.00    1.90
  -4   6   8   19.20    4.70
  -4   6   8   39.50   21.50
   4   6  -8   15.40    1.90
   3  -6  -8    1.30    0.30
   3  -6  -8    1.00    0.20
  -3  -6   8    1.10    0.30
  -3  -6   8    6.50   12.50
   3  -6  -8    0.80    0.20
  -3  -6   8   -8.50   11.50
   3   6  -8    0.50    0.30
  -3   6   8    0.50    0.30
   3   6  -8    0.10    0.30
  -3   6   8    0.10    1.90
  -3   6   8   -4.30   14.60
   2  -6  -8  548.55   53.89
  -2  -6   8  507.15   53.89
  -2  -6   8  492.85   86.19
   2  -6  -8  503.75   52.19
   2  -6  -8  509.55   52.19
  -2   6   8  404.96   95.49
  -2   6   8  481.85   53.89
   2   6  -8  476.25   53.89
   2   6  -8  472.35   52.19
   1  -6  -8   77.39    8.00
   1  -6  -8   71.69    7.70
   1  -6  -8   70.49    7.80
  -1  -6   8   92.29   20.50
  -1  -6   8   74.09    8.00
  -1  -6   8   51.19   26.50
   1   6  -8   59.19   14.60
  -1   6   8  146.99   27.70
   1   6  -8   73.79    8.00
   1   6  -8   67.49    7.80
  -1   6   8   76.59    8.00
   0  -6   8   10.80   12.50
   0  -6  -8    0.00    0.50
   0   6  -8    0.00    0.30
   0   6   8    0.60    1.70
   0   6   8   -1.00   10.10
   0   6  -8    0.40    0.20
   0   6   8    0.20    0.40
  -1  -6  -8    2.20    0.70
  -1  -6  -8    2.30    9.20
  -1   6  -8    2.50    0.50
   1   6   8    0.90    2.10
   1   6   8  -11.20   10.70
   1   6   8    1.50    0.50
  -1   6  -8   22.00   11.70
  -1   6  -8    2.80    0.40
  -2  -6  -8   22.30    3.20
  -2   6  -8   29.90    3.00
  -2   6  -8   28.50    3.20
  -2   6  -8   39.50   13.70
   2   6   8   22.00    6.80
   2   6   8   30.00    9.10
   2   6   8   26.60    3.30
  -3  -6  -8   13.70    2.00
  -3   6  -8   37.50   13.40
  -3   6  -8   13.10    1.90
  -3   6  -8   17.00    1.70
  -4  -6  -8    4.00    0.90
  -4   6  -8    1.90    0.40
  -4   6  -8    0.90    0.60
  -5  -6  -8    1.70    1.00
  -5   6  -8    4.20    1.90
  -5   6  -8    3.30    0.70
  -6  -6  -8   -0.50    0.80
  -6  -6  -8    0.30    0.80
  -6   6  -8   -2.50    1.60
  -6   6  -8    0.40    0.70
  -6  -7   8   43.00   22.10
  -6   7   8    2.80    2.90
  -6   7   8   11.40   22.80
  -5  -7   8  -10.90   14.10
  -5  -7   8   -0.70   15.30
  -5   7   8    2.00    2.50
  -5   7   8   20.40   21.20
   5   7  -8    3.60    0.60
  -4  -7   8  114.39   36.40
   4   7  -8  187.98   19.10
  -4   7   8  175.18   35.40
  -4   7   8  177.08   19.70
  -3  -7   8    0.90    0.30
  -3  -7   8    1.00   13.60
  -3  -7   8   10.00   13.60
   3  -7  -8    1.70    0.20
   3  -7  -8    1.30    0.40
   3  -7  -8    1.60    0.20
   3   7  -8    1.80    0.40
  -3   7   8    0.90    0.40
  -3   7   8    1.50    2.10
   3   7  -8    1.60    0.40
  -3   7   8    3.00   14.70
  -2  -7   8  372.96   68.09
  -2  -7   8  402.06   41.30
   2  -7  -8  375.96   40.00
   2  -7  -8  396.86   40.00
  -2  -7   8  250.57   98.09
   2  -7  -8  416.56   41.30
   2   7  -8  353.66   40.10
   2   7  -8  358.56   41.30
  -2   7   8  360.46   41.30
  -1  -7   8  223.48   46.30
   1  -7  -8  160.58   16.50
  -1  -7   8  155.68   33.20
   1  -7  -8  151.48   16.50
   1   7  -8  151.98   16.50
  -1   7   8  154.68   17.00
   1   7  -8  148.39   17.00
   0  -7  -8   55.39    6.20
   0  -7   8   43.80   16.80
   0   7  -8   55.59    6.10
   0   7  -8   57.49    6.30
   0   7   8   82.39   20.70
   0   7   8   56.89    6.30
  -1  -7  -8    2.70    0.90
  -1   7  -8    4.70    0.60
   1   7   8   -0.40    2.10
   1   7   8    5.50   11.70
   1   7   8    5.10    0.80
  -1   7  -8    5.30    0.70
   2  -7   8   13.00    3.50
  -2  -7  -8    9.40    1.50
   2   7   8    9.50    1.40
   2   7   8    5.30    8.20
   2   7   8    7.30    3.80
  -2   7  -8   10.60    1.30
  -2   7  -8   11.00    1.20
   2   7   8   14.30    9.40
  -3  -7  -8   27.20    3.80
   3   7   8   42.30   11.40
  -3   7  -8   31.70    3.70
  -3   7  -8   33.50    3.50
  -4  -7  -8    9.30    1.60
  -4   7  -8    9.70    1.40
  -4   7  -8   11.50    1.20
  -5  -7  -8    3.70    1.00
  -5   7  -8   -0.60    0.60
  -5   7  -8    1.00    1.80
  -6  -7  -8   -1.80    0.80
  -6   7  -8    0.10    0.70
  -6   7  -8    2.00    2.10
  -6  -8   8   15.60   20.10
  -6   8   8   -1.40   23.00
  -6   8   8    4.00    3.00
  -5  -8   8   45.90   20.10
  -5  -8   8   28.60   17.80
   5   8  -8   13.90    1.70
  -5   8   8   36.60   24.40
  -5   8   8   15.80    4.50
  -4  -8   8    8.80   15.40
  -4  -8   8   -3.40   14.50
  -4   8   8   12.40    1.40
  -4   8   8   49.70   23.40
   4   8  -8   13.10    1.50
   4   8  -8   10.20    1.40
  -4   8   8    9.20    3.70
  -3  -8   8   -4.00   13.40
   3  -8  -8   18.40    1.90
   3  -8  -8   17.40    1.90
  -3  -8   8   19.80    2.10
  -3  -8   8   14.20   16.50
  -3   8   8   44.30   20.30
   3   8  -8   18.60    2.10
   3   8  -8   17.00    2.00
  -3   8   8   12.80    4.60
  -3   8   8   18.30    2.10
  -2  -8   8   32.60   18.60
   2  -8  -8   67.59    6.40
   2  -8  -8   61.19    6.50
  -2  -8   8   43.50   23.00
  -2   8   8   48.00   12.30
   2   8  -8   57.39    6.70
   2   8  -8   59.29    6.50
  -2   8   8   57.09    6.70
  -2   8   8  135.89   28.90
   1  -8  -8   40.40    4.30
  -1  -8   8   69.99   20.80
  -1  -8   8   66.29   18.50
  -1   8   8   22.90    8.20
  -1   8   8   39.80    4.40
   1   8  -8   40.70    4.40
  -1   8   8  118.39   23.10
   1   8  -8   39.50    4.20
   0  -8  -8    7.00    1.20
   0  -8   8   -4.40   11.00
   0   8   8    6.80    1.00
   0   8  -8    7.40    1.00
   0   8   8    4.30    2.70
   0   8  -8    9.20    0.90
   0   8   8   20.60   12.40
  -1  -8  -8  143.49   16.40
   1   8   8  127.99   42.00
   1   8   8  150.68   16.90
  -1   8  -8  163.08   16.80
  -1   8  -8  153.98   16.30
  -2  -8  -8    0.60    0.80
   2  -8   8   -1.70    2.90
  -2   8  -8    0.30    0.40
   2   8   8   -4.50    8.10
   2   8   8   -0.20    0.60
   2   8   8    8.20    9.80
   2   8   8    2.40    2.70
  -2   8  -8   -0.10    0.20
  -3  -8  -8   17.20    2.60
   3   8   8   29.00   12.50
  -3   8  -8   21.30    2.20
  -3   8  -8   20.10    2.40
  -4  -8  -8   56.29    7.10
  -4   8  -8   62.39    7.20
  -4   8  -8   67.99    6.90
  -5  -8  -8    4.90    1.20
  -5   8  -8    5.50    0.90
  -5   8  -8    4.20    2.20
  -6  -9   8   22.60   21.20
  -6   9   8    8.50    3.70
  -6   9   8    7.20   25.70
  -5  -9   8   16.90   18.60
  -5   9   8   33.20    8.70
   5   9  -8   38.40    4.10
  -5   9   8   92.79   32.30
  -4  -9   8  148.59   30.30
  -4   9   8  119.69   13.50
   4   9  -8  146.09   13.50
  -4   9   8   98.09   24.40
   4   9  -8  113.49   13.10
   3  -9  -8    2.20    0.30
   3  -9  -8    2.70    0.30
  -3  -9   8   14.00   15.70
  -3  -9   8    3.20   13.90
   3   9  -8    1.40    0.40
  -3   9   8    3.10    2.50
  -3   9   8   -4.40   17.20
   3   9  -8    1.80    0.50
  -3   9   8    2.20    0.50
   2  -9  -8  133.99   13.10
   2  -9  -8  119.59   13.20
  -2  -9   8  136.49   29.50
  -2  -9   8  114.39   37.30
   2   9  -8  122.19   13.60
   2   9  -8  127.59   24.00
  -2   9   8  124.39   13.60
   2   9  -8  122.39   13.20
  -2   9   8   97.29   24.40
   1  -9  -8    2.70    0.60
  -1  -9   8  -15.10   13.20
   1   9  -8   -0.10    0.30
   1   9  -8    0.40    0.30
  -1   9   8   -0.80    1.90
  -1   9   8    0.30    0.40
  -1   9   8    2.70   13.70
   0  -9  -8  221.08   25.90
   0  -9   8  344.87   46.50
   0   9   8  250.67   26.70
   0   9  -8  250.17   26.70
   0   9  -8  237.18   25.80
  -1  -9  -8    0.60    0.70
  -1   9  -8    0.60    0.40
   1   9   8    0.00    0.50
  -1   9  -8    1.20    0.30
   1   9   8   -0.60    1.90
   1   9   8    1.10   10.90
  -2  -9  -8   25.00    3.10
   2  -9   8   22.90    5.60
   2   9   8   18.30   10.40
   2   9   8   30.90    3.10
  -2   9  -8   26.40    3.00
   2   9   8   21.80   12.80
   2   9   8   12.40    6.00
  -2   9  -8   26.30    2.80
  -3  -9  -8    0.90    0.90
  -3   9  -8    1.00    0.30
   3   9   8    0.80    0.80
  -3   9  -8    1.30    0.50
  -4  -9  -8   16.70    2.30
  -4   9  -8   15.40    2.10
  -4   9  -8   17.50    1.90
  -4   9  -8   20.00    4.20
  -5  -9  -8   37.50    4.40
  -5   9  -8   36.40    4.30
  -5   9  -8   38.40    8.00
  -5 -10   8   44.60   22.30
  -5  10   8   58.99   13.70
   5  10  -8   65.09    7.00
  -5  10   8  200.38   42.90
  -4 -10   8  131.39   37.10
   4  10  -8  200.98   19.40
   4  10  -8  170.38   18.70
  -4  10   8  150.18   34.80
  -4  10   8  171.08   19.30
  -3 -10   8   55.69   25.60
   3 -10  -8   71.59    7.60
  -3 -10   8   67.59   22.30
   3  10  -8   70.19    7.60
  -3  10   8   71.49    7.90
   3  10  -8   74.69    7.90
  -3  10   8   57.29   14.50
  -2 -10   8   51.59   19.30
   2 -10  -8   35.90    4.10
   2 -10  -8   42.80    4.00
   2  10  -8   23.10    7.70
  -2  10   8   29.10    8.10
   2  10  -8   36.50    4.20
   2  10  -8   39.20    7.30
  -2  10   8   36.00    4.20
   2  10  -8   38.20    4.00
  -1 -10   8   18.00   15.30
   1 -10  -8   18.40    2.30
  -1  10   8   72.29   21.10
   1  10  -8   18.90    2.10
  -1  10   8   19.30    2.20
  -1  10   8   16.50    4.80
   1  10  -8   19.40    2.20
   0 -10   8   -7.70   10.60
   0 -10  -8    2.60    0.80
   0  10   8    8.90   12.50
   0  10  -8    3.20    0.50
   0  10   8    0.40    1.90
   0  10  -8    2.50    0.40
   0  10   8    3.90    0.60
   1 -10   8   21.50    5.30
  -1 -10  -8    9.70    1.70
   1  10   8   12.90    1.60
   1  10   8    4.70    3.50
   1  10   8   12.00   10.90
[truncated: 414,312 more chars]
