# Supplementary material for: Inter­molecular inter­actions in a phenol-substituted benzimidazole
Source: Acta Crystallogr E Crystallogr Commun. 2019 Jan 29;75(Pt 2):272–6. doi: 10.1107/S2056989019001270 (PMC6362671; doi:10.1107/S2056989019001270)
Supplement: Supplementary file 2 [file e-75-00272-Isup2.hkl]

data_I                                                                          
_shelx_title ' scan_0m_P21_c_a.res in P2(1)/c'                                  
_shelx_refln_list_code          4                                               
_shelx_F_calc_maximum      221.07                                               
_exptl_crystal_F_000       984.00                                               
_reflns_d_resolution_high  0.8383                                               
                                                                                
loop_                                                                           
 _space_group_symop_operation_xyz                                               
 'x, y, z'                                                                      
 '-x, y+1/2, -z+1/2'                                                            
 '-x, -y, -z'                                                                   
 'x, -y-1/2, z-1/2'                                                             
                                                                                
_cell_length_a     5.7307                                                       
_cell_length_b    19.7334                                                       
_cell_length_c    22.4359                                                       
_cell_angle_alpha  90.000                                                       
_cell_angle_beta   92.400                                                       
_cell_angle_gamma  90.000                                                       
                                                                                
_shelx_F_squared_multiplier     1.000                                           
                                                                                
loop_                                                                           
 _refln_index_h                                                                 
 _refln_index_k                                                                 
 _refln_index_l                                                                 
 _refln_F_squared_calc                                                          
 _refln_F_squared_meas                                                          
 _refln_F_squared_sigma                                                         
 _refln_observed_status                                                         
   1   0   0       5936.82       6116.50       461.48 o                         
   2   0   0       5134.05       4906.31       304.47 o                         
   3   0   0        300.34        341.18        20.50 o                         
   4   0   0         23.48         18.62         1.96 o                         
   5   0   0         74.84        108.88        26.26 o                         
   6   0   0         86.78        140.37       106.84 o                         
   2   1   0       2314.14       2185.44        93.63 o                         
   3   1   0        324.15        288.03        12.21 o                         
   4   1   0         15.40         20.36         1.07 o                         
   5   1   0          0.34         -0.14         3.30 o                         
   6   1   0        130.50        493.40       165.96 o                         
   0   2   0          1.92         -0.39         0.39 o                         
   1   2   0       2082.10       1903.02        66.69 o                         
   2   2   0         63.32         80.87         5.72 o                         
   3   2   0       1265.16       1387.98        56.55 o                         
   4   2   0         34.89         38.84         2.88 o                         
   5   2   0         66.65         66.40         4.55 o                         
   6   2   0          0.62          5.85        22.66 o                         
   1   3   0       1391.19       1409.44        48.02 o                         
   2   3   0       3279.19       3262.69       115.36 o                         
   3   3   0          1.48          5.90         1.47 o                         
   4   3   0          1.25          0.59         0.69 o                         
   5   3   0          3.22          5.23         3.27 o                         
   6   3   0         61.97        315.26       135.19 o                         
   0   4   0      33991.99      38637.66      2662.10 o                         
   1   4   0          0.82         -1.12         1.12 o                         
   2   4   0         81.70        104.07         5.33 o                         
   3   4   0         63.75         72.52         4.38 o                         
   4   4   0        261.03        284.95        17.34 o                         
   5   4   0        223.04        235.65        14.80 o                         
   6   4   0         87.10        370.72       158.67 o                         
   1   5   0       1659.68       1681.70        59.12 o                         
   2   5   0        125.55        129.25         5.80 o                         
   3   5   0       1631.15       1882.87        89.33 o                         
   4   5   0         87.89         72.58         5.36 o                         
   5   5   0         20.05         27.16         4.98 o                         
   6   5   0          9.09          3.94         7.41 o                         
   0   6   0        514.07        591.31        27.31 o                         
   1   6   0         79.79         72.75         2.85 o                         
   2   6   0         29.49         18.37         1.66 o                         
   3   6   0       2241.19       2272.95       119.27 o                         
   4   6   0        110.71        113.96         8.18 o                         
   5   6   0        167.52        156.56        10.69 o                         
   6   6   0        115.22         89.61        16.26 o                         
   1   7   0        186.29        208.81         6.92 o                         
   2   7   0       1997.40       2037.08        77.54 o                         
   3   7   0          1.67         -0.87         3.83 o                         
   4   7   0         85.96         89.84         7.32 o                         
   5   7   0        130.23        106.82        11.77 o                         
   6   7   0        171.73        238.31        41.07 o                         
   0   8   0        176.72        178.28         9.31 o                         
   1   8   0        162.41        150.53         6.42 o                         
   2   8   0       1386.92       1484.35        61.85 o                         
   3   8   0          9.97         10.67         3.65 o                         
   4   8   0         21.48         20.66         6.72 o                         
   5   8   0          2.09         -0.49         6.79 o                         
   6   8   0          6.05          0.86         7.81 o                         
   1   9   0       1323.16       1482.19        60.94 o                         
   2   9   0         77.37         82.68         4.79 o                         
   3   9   0        445.07        404.57        17.50 o                         
   4   9   0         74.64         88.23         7.45 o                         
   5   9   0          4.11          8.30         8.96 o                         
   6   9   0          9.90         18.16         2.85 o                         
   0  10   0       3501.23       3904.24       279.64 o                         
   1  10   0        439.48        601.61        25.94 o                         
   2  10   0         98.91         89.83         3.99 o                         
   3  10   0        850.74        870.31        37.28 o                         
   4  10   0        114.51        106.33         6.41 o                         
   5  10   0        117.71        115.95        10.14 o                         
   6  10   0         89.46         98.79        10.22 o                         
   1  11   0        484.41        524.14        24.47 o                         
   2  11   0       1997.15       2183.66        95.81 o                         
   3  11   0         79.29         59.80         4.95 o                         
   4  11   0        131.42        143.84         8.60 o                         
   5  11   0          6.97         10.37        15.24 o                         
   6  11   0         85.53         97.85         9.71 o                         
   0  12   0          0.42          2.05         1.15 o                         
   1  12   0          5.00          4.12         1.92 o                         
   2  12   0        135.99        103.16         6.50 o                         
   3  12   0        468.29        451.71        22.11 o                         
   4  12   0        957.89       1042.43        54.84 o                         
   5  12   0        135.65        138.07         9.95 o                         
   1  13   0         19.51         12.88         2.03 o                         
   2  13   0        134.41        125.83         6.29 o                         
   3  13   0         37.06         37.35         2.57 o                         
   4  13   0         19.80         15.32         2.65 o                         
   5  13   0          1.31          4.28         6.52 o                         
   0  14   0         33.66         23.95         2.34 o                         
   1  14   0         46.39         51.45         2.91 o                         
   2  14   0          7.79          7.39         2.50 o                         
   3  14   0          1.74          1.93         0.84 o                         
   4  14   0         26.61         35.32         2.70 o                         
   5  14   0         17.75         13.43         3.29 o                         
   1  15   0          5.65          3.35         1.41 o                         
   2  15   0       1203.25       1172.23        58.61 o                         
   3  15   0        104.20        123.10         6.52 o                         
   4  15   0         61.61         57.98         4.04 o                         
   5  15   0          0.81          3.36         3.71 o                         
   0  16   0        346.52        370.22        26.72 o                         
   1  16   0         90.36         98.74         5.35 o                         
   2  16   0        257.34        254.78        12.54 o                         
   3  16   0        368.26        354.93        19.94 o                         
   4  16   0         38.29         49.36         3.81 o                         
   1  17   0        692.90        633.02        31.90 o                         
   2  17   0          5.16          2.08         2.13 o                         
   3  17   0          9.37          6.20         2.62 o                         
   4  17   0         37.21         38.95         3.07 o                         
   0  18   0        112.01        114.49         8.65 o                         
   1  18   0         30.92         23.07         2.65 o                         
   2  18   0          1.02          2.68         1.35 o                         
   3  18   0         27.92         29.03         3.11 o                         
   4  18   0         14.95         19.18         3.49 o                         
   1  19   0          0.06         -1.91         2.03 o                         
   2  19   0          2.94          0.79         2.11 o                         
   3  19   0         47.17         45.04         3.41 o                         
   4  19   0         64.01         63.03         7.15 o                         
   0  20   0         53.96         61.13         5.25 o                         
   1  20   0         91.46         83.73         4.67 o                         
   2  20   0        160.07        150.68         8.25 o                         
   3  20   0         20.57         20.20         2.34 o                         
   1  21   0        132.66        121.21         6.51 o                         
   2  21   0          8.44         11.18         1.73 o                         
   3  21   0         37.25         37.10         4.67 o                         
   0  22   0         97.44        117.06         8.96 o                         
   1  22   0        171.98        165.05         8.78 o                         
   2  22   0         35.80         26.58         3.74 o                         
   1  23   0         34.06         43.68         2.97 o                         
  -6   1   1          0.12          3.86         8.29 o                         
  -5   1   1         45.28         46.03         7.56 o                         
  -4   1   1        145.59        156.39        11.20 o                         
  -3   1   1        293.66        248.86         9.82 o                         
  -2   1   1         37.69         36.93         4.15 o                         
  -1   1   1          0.31          2.13         0.61 o                         
   1   1   1       3634.42       3440.73       131.74 o                         
   2   1   1       2453.01       2555.44       112.05 o                         
   3   1   1        931.59       1168.33        54.89 o                         
   4   1   1         67.90         76.61        11.28 o                         
   5   1   1          2.17         -0.26         3.16 o                         
   6   1   1         33.88         47.54        15.18 o                         
  -6   2   1          1.57          0.96        19.52 o                         
  -5   2   1        116.70        111.59         7.11 o                         
  -4   2   1        184.66        208.91         8.57 o                         
  -3   2   1        296.46        281.38        15.23 o                         
  -2   2   1        942.30        882.72        33.62 o                         
  -1   2   1        117.43        115.90         5.16 o                         
   1   2   1       4371.35       4283.53       147.85 o                         
   2   2   1        743.18        805.94        30.97 o                         
   3   2   1        834.91        900.35        36.32 o                         
   4   2   1          9.91         10.19         2.16 o                         
   5   2   1        128.92        124.19        12.19 o                         
   6   2   1        148.17        697.79       223.00 o                         
  -6   3   1         71.70         94.92        47.65 o                         
  -5   3   1          8.87         15.33         9.18 o                         
  -4   3   1        701.87        703.20        37.56 o                         
  -3   3   1         72.34         65.51         3.10 o                         
  -2   3   1        442.43        412.73        17.14 o                         
  -1   3   1       8323.23       8728.38       307.91 o                         
   0   3   1       2185.81       2254.10        80.75 o                         
   1   3   1       2817.75       2496.16        84.63 o                         
   2   3   1         37.28         36.03         3.20 o                         
   3   3   1        566.49        579.31        23.39 o                         
   4   3   1         22.13         27.37         4.07 o                         
   5   3   1          3.55          1.14         3.09 o                         
   6   3   1         22.28        145.70       110.09 o                         
  -6   4   1         96.73        135.86        56.44 o                         
  -5   4   1          0.95          1.17         2.50 o                         
  -4   4   1         69.30         72.32         4.37 o                         
  -3   4   1         18.60         17.25         2.00 o                         
  -2   4   1        230.66        262.36        14.78 o                         
  -1   4   1        505.69        497.89        17.07 o                         
   0   4   1      13272.00      14883.71       498.99 o                         
   1   4   1       1511.41       1418.88        46.95 o                         
   2   4   1       1377.11       1498.48        51.79 o                         
   3   4   1         32.31         18.58         2.52 o                         
   4   4   1         31.75         44.27         4.64 o                         
   5   4   1          9.51          9.65         3.70 o                         
   6   4   1         38.01         39.26        12.14 o                         
  -6   5   1         56.22         92.14        45.72 o                         
  -5   5   1        332.62        337.63        23.39 o                         
  -4   5   1         19.66         18.68         2.49 o                         
  -3   5   1          6.77          5.55         2.68 o                         
  -2   5   1        504.90        529.44        20.33 o                         
  -1   5   1       1052.88       1043.77        34.24 o                         
   0   5   1        568.65        685.69        22.29 o                         
   1   5   1        434.73        425.59        14.45 o                         
   2   5   1        327.32        294.74        10.49 o                         
   3   5   1        391.57        419.56        20.05 o                         
   4   5   1          8.14          6.65         4.09 o                         
   5   5   1        510.78        514.83        41.23 o                         
   6   5   1         23.91         36.02        11.74 o                         
  -6   6   1         65.24         76.03        43.00 o                         
  -5   6   1         18.80         15.99         7.14 o                         
  -4   6   1         10.47         13.43         4.55 o                         
  -3   6   1         67.36         64.15         3.98 o                         
  -2   6   1        345.74        451.30        16.38 o                         
  -1   6   1       3774.21       3917.30       127.85 o                         
   0   6   1        341.15        332.59        10.84 o                         
   1   6   1        200.51        151.32         5.14 o                         
   2   6   1        855.65        880.15        31.66 o                         
   3   6   1          5.68          8.57         4.41 o                         
   4   6   1        111.38        137.23        11.16 o                         
   5   6   1        483.93        491.74        39.24 o                         
   6   6   1          2.50         -0.45         4.30 o                         
  -6   7   1         12.55         14.06        10.52 o                         
  -5   7   1         47.71         50.77         4.06 o                         
  -4   7   1         62.64         72.09         5.35 o                         
  -3   7   1          0.47          0.44         3.14 o                         
  -2   7   1        371.67        425.25        15.95 o                         
  -1   7   1       1096.50       1164.64        38.69 o                         
   0   7   1       1859.89       2034.14        66.25 o                         
   1   7   1        963.26        970.97        31.96 o                         
   2   7   1       2978.66       3042.62       123.89 o                         
   3   7   1         96.59         89.26         4.35 o                         
   4   7   1        388.92        417.18        25.72 o                         
   5   7   1         76.59         74.60         7.50 o                         
   6   7   1          3.79          4.53         2.99 o                         
  -6   8   1        207.83        242.08        21.37 o                         
  -5   8   1         29.51         29.10         4.44 o                         
  -4   8   1        114.19        123.88        10.75 o                         
  -3   8   1          0.39         -0.87         5.18 o                         
  -2   8   1        131.63        112.28         5.11 o                         
  -1   8   1         26.94         29.65         1.58 o                         
   0   8   1        764.81        905.46        33.66 o                         
   1   8   1        660.09        718.20        28.59 o                         
   2   8   1        904.24        983.11        38.90 o                         
   3   8   1         10.90          8.68         2.34 o                         
   4   8   1        100.49        108.38         9.02 o                         
   5   8   1        111.45        115.17        13.42 o                         
   6   8   1          1.52         -3.13        12.71 o                         
  -6   9   1        110.09        120.78        11.60 o                         
  -5   9   1         13.60         12.78         5.69 o                         
  -4   9   1         10.77          7.97         6.74 o                         
  -3   9   1          7.96         16.01         6.08 o                         
  -2   9   1          0.42          0.48         1.30 o                         
  -1   9   1         34.01         46.14         2.19 o                         
   0   9   1       3809.25       4216.22       195.53 o                         
   1   9   1        972.78       1098.04        45.29 o                         
   2   9   1        159.28        153.04         7.02 o                         
   3   9   1          2.97         -0.16         3.16 o                         
   4   9   1         28.57         17.65         2.53 o                         
   5   9   1        100.70         97.45        10.72 o                         
   6   9   1         46.47         69.73        16.07 o                         
  -6  10   1          0.65         -2.22         2.22 o                         
  -5  10   1         18.65         21.86        15.46 o                         
  -4  10   1        157.56        174.79        10.52 o                         
  -3  10   1         49.43         36.51         9.20 o                         
  -2  10   1         75.41         69.79         4.90 o                         
  -1  10   1       2217.14       2339.43       100.08 o                         
   0  10   1         71.94         82.28         4.25 o                         
   1  10   1         49.82         62.06         3.59 o                         
   2  10   1         31.92         22.25         1.86 o                         
   3  10   1        151.47        150.06         8.47 o                         
   4  10   1          0.78          3.14         4.99 o                         
   5  10   1          6.99          4.34         1.53 o                         
   6  10   1          0.95          8.65         8.86 o                         
  -6  11   1         25.80         27.00         3.85 o                         
  -5  11   1         10.09          9.58         4.90 o                         
  -4  11   1         74.98         92.98        16.48 o                         
  -3  11   1          4.98          4.24         4.49 o                         
  -2  11   1         17.92         21.26         1.48 o                         
  -1  11   1        140.60        142.93         7.00 o                         
   0  11   1          0.30         -0.60         0.60 o                         
   1  11   1         86.64         75.88         3.93 o                         
   2  11   1        351.45        373.86        16.50 o                         
   3  11   1          7.28          4.31         2.88 o                         
   4  11   1         27.81         27.62         3.24 o                         
   5  11   1         18.69         14.56         5.63 o                         
   6  11   1          2.13         -7.06        10.12 o                         
  -5  12   1        137.31        150.37        15.26 o                         
  -4  12   1          0.40          1.37         4.55 o                         
  -3  12   1        479.10        453.50        22.20 o                         
  -2  12   1         65.19         69.84         3.67 o                         
  -1  12   1         84.82        100.36         5.08 o                         
   0  12   1        306.47        284.75        13.91 o                         
   1  12   1          0.03          2.66         1.10 o                         
   2  12   1         28.15         27.16         1.65 o                         
   3  12   1          2.67          3.47         1.69 o                         
   4  12   1          7.55         11.71         2.79 o                         
   5  12   1        146.56        150.06        14.60 o                         
  -5  13   1         15.76         15.39         2.08 o                         
  -4  13   1          3.29          2.82         3.44 o                         
  -3  13   1         63.00         73.69         3.99 o                         
  -2  13   1        326.61        326.33        15.82 o                         
  -1  13   1        717.16        740.29        35.93 o                         
   0  13   1        152.20        173.80         8.90 o                         
   1  13   1        174.58        163.62         8.38 o                         
   2  13   1          2.02          1.03         2.04 o                         
   3  13   1       1437.41       1411.75        69.74 o                         
   4  13   1        373.03        389.60        22.14 o                         
   5  13   1         71.82         69.20         4.80 o                         
  -5  14   1         17.58         15.27        16.91 o                         
  -4  14   1        367.38        363.68        20.93 o                         
  -3  14   1        541.71        578.31        28.90 o                         
  -2  14   1        232.10        245.33        11.90 o                         
  -1  14   1         82.82         67.59         3.70 o                         
   0  14   1          0.61         -0.51         0.86 o                         
   1  14   1          0.54         -1.07         1.07 o                         
   2  14   1        166.43        133.64         6.85 o                         
   3  14   1         18.99         25.98         2.49 o                         
   4  14   1         99.47         95.85         6.75 o                         
   5  14   1         57.14         56.14         5.47 o                         
  -5  15   1         18.25         18.97         4.72 o                         
  -4  15   1          0.06         -1.45         5.57 o                         
  -3  15   1         13.96         15.66         4.57 o                         
  -2  15   1         63.41         63.48         3.54 o                         
  -1  15   1        319.70        308.00        15.11 o                         
   0  15   1         36.40         37.62         2.24 o                         
   1  15   1        298.15        298.41        15.22 o                         
   2  15   1        109.07        101.01         6.76 o                         
   3  15   1        157.04        144.85         8.48 o                         
   4  15   1         62.70         59.38         9.70 o                         
   5  15   1          7.53         13.57         1.92 o                         
  -4  16   1        113.30        108.01         6.87 o                         
  -3  16   1         13.82         20.65         5.14 o                         
  -2  16   1        624.08        630.76        30.30 o                         
  -1  16   1         30.00         33.47         2.08 o                         
   0  16   1         10.84         10.62         1.08 o                         
   1  16   1        313.92        313.24        15.83 o                         
   2  16   1        453.17        440.86        22.09 o                         
   3  16   1         37.39         41.86         6.51 o                         
   4  16   1         57.38         55.42         4.98 o                         
  -4  17   1         17.58         23.25         2.27 o                         
  -3  17   1         13.44         15.13         5.48 o                         
  -2  17   1        430.42        426.54        20.44 o                         
  -1  17   1        620.15        601.28        30.58 o                         
   0  17   1         16.82         12.69         2.09 o                         
   1  17   1        139.24        140.13         7.43 o                         
   2  17   1        247.11        225.57        12.13 o                         
   3  17   1        178.24        174.41        13.51 o                         
   4  17   1         58.61         60.31         4.26 o                         
  -4  18   1         18.76         18.17         2.76 o                         
  -3  18   1        166.13        168.70        10.28 o                         
  -2  18   1         34.88         27.14         4.48 o                         
  -1  18   1        106.33         96.09         5.17 o                         
   0  18   1         87.71        103.78         5.60 o                         
   1  18   1          7.20         12.98         1.66 o                         
   2  18   1         50.02         43.85         2.93 o                         
   3  18   1         48.28         53.34         3.75 o                         
   4  18   1         34.86         38.83         3.08 o                         
  -4  19   1         76.09         74.57        11.18 o                         
  -3  19   1          1.50          2.23         2.37 o                         
  -2  19   1         47.11         45.72         3.16 o                         
  -1  19   1         49.33         42.70         2.63 o                         
   0  19   1        240.01        244.16        12.56 o                         
   1  19   1          0.00          1.93         1.34 o                         
   2  19   1         41.26         39.20         2.91 o                         
   3  19   1         36.28         40.77         3.11 o                         
  -3  20   1          0.06         -1.41         1.41 o                         
  -2  20   1         28.17         24.89         2.77 o                         
  -1  20   1          0.22          0.10         1.99 o                         
   0  20   1         48.60         74.80         4.24 o                         
   1  20   1         10.34         13.22         1.32 o                         
   2  20   1          0.13          2.93         1.01 o                         
   3  20   1          0.00          5.09         2.10 o                         
  -3  21   1          6.54         10.26         3.21 o                         
  -2  21   1         22.13         25.78         2.66 o                         
  -1  21   1         66.76         64.01         3.83 o                         
   0  21   1         39.35         40.00         2.62 o                         
   1  21   1        120.18        106.40         5.77 o                         
   2  21   1         22.94         27.05         2.06 o                         
   3  21   1          3.88          3.69         2.51 o                         
  -2  22   1          2.89          1.76         1.41 o                         
  -1  22   1          1.34          0.48         1.25 o                         
   0  22   1         43.75         54.22         3.30 o                         
   1  22   1          6.04         10.22         3.23 o                         
   2  22   1          0.12         -0.71         2.75 o                         
  -1  23   1          0.60          3.13         2.30 o                         
   0  23   1         12.72         12.82         2.11 o                         
   1  23   1          8.06          7.33         2.92 o                         
  -6   0   2         69.89        129.95        52.62 o                         
  -5   0   2        325.36        372.84        58.27 o                         
  -4   0   2         49.68         51.75         8.51 o                         
  -3   0   2          0.94         -0.04         2.08 o                         
  -2   0   2          8.87          9.94         0.95 o                         
  -1   0   2        518.79        505.00        33.77 o                         
   1   0   2         22.39         19.88         1.94 o                         
   2   0   2       6313.43       6048.14       409.81 o                         
   3   0   2        911.46        879.59        50.71 o                         
   4   0   2         16.82         16.99         1.94 o                         
   5   0   2          9.40          8.26         1.38 o                         
   6   0   2         86.27        111.82        26.92 o                         
  -6   1   2         74.37         80.51        39.23 o                         
  -5   1   2        114.87        129.11        19.83 o                         
  -4   1   2        153.67        174.15         8.12 o                         
  -3   1   2          0.01         -1.74         1.77 o                         
  -2   1   2        168.19        133.52         7.17 o                         
  -1   1   2        693.69        756.53        27.23 o                         
   1   1   2      15278.81      14721.10       602.81 o                         
   2   1   2        773.36        781.63        31.83 o                         
   3   1   2          6.29          6.10         0.96 o                         
   4   1   2         34.66         36.43         1.87 o                         
   5   1   2        255.25        243.65        11.12 o                         
   6   1   2          8.65          8.85        22.06 o                         
  -6   2   2        235.59        277.80       111.85 o                         
  -5   2   2         86.29         95.53        10.95 o                         
  -4   2   2          0.46          1.22         3.28 o                         
  -3   2   2        179.51        189.59         7.77 o                         
  -2   2   2        175.96        162.10         7.30 o                         
  -1   2   2         40.05         46.50         2.38 o                         
   0   2   2         21.83         16.23         2.28 o                         
   1   2   2        698.51        694.96        23.25 o                         
   2   2   2        346.53        338.44        14.04 o                         
   3   2   2         10.18          4.37         1.38 o                         
   4   2   2        149.66        151.76         7.24 o                         
   5   2   2        267.83        277.07        13.45 o                         
   6   2   2          0.27         -8.92        44.11 o                         
  -6   3   2         49.09         90.05        15.31 o                         
  -5   3   2         36.66         37.32         2.42 o                         
  -4   3   2         75.91         96.93         5.65 o                         
  -3   3   2          1.89          0.40         2.26 o                         
  -2   3   2        596.74        615.36        24.57 o                         
  -1   3   2        201.90        207.27         7.83 o                         
   0   3   2         22.97         22.99         1.76 o                         
   1   3   2       8506.45       8375.87       295.30 o                         
   2   3   2       2279.64       2311.59        88.62 o                         
   3   3   2        872.65        847.91        36.94 o                         
   4   3   2          0.66          0.78         2.37 o                         
   5   3   2         41.01         43.80         6.78 o                         
   6   3   2        195.84        220.59        45.34 o                         
  -6   4   2         18.79         37.68        16.59 o                         
  -5   4   2        194.65        195.59        14.72 o                         
  -4   4   2          1.82         -1.70         1.76 o                         
  -3   4   2       1077.15       1177.12        56.04 o                         
  -2   4   2       2229.71       2331.58        96.16 o                         
  -1   4   2       1055.44       1111.68        37.92 o                         
   0   4   2         25.45         21.25         2.92 o                         
   1   4   2       3902.73       3803.86       133.81 o                         
   2   4   2         16.46         14.93         2.04 o                         
   3   4   2         36.90         34.01         6.21 o                         
   4   4   2          9.55          9.30         2.72 o                         
   5   4   2        409.75        405.77        24.00 o                         
   6   4   2         36.27         24.69         9.71 o                         
  -6   5   2        139.59        199.30        58.30 o                         
  -5   5   2        101.52         99.76         7.15 o                         
  -4   5   2         64.30         62.20         3.35 o                         
  -3   5   2        295.46        341.90        15.53 o                         
  -2   5   2        561.73        572.72        23.26 o                         
  -1   5   2        299.19        282.14         9.77 o                         
   0   5   2       7254.33       7900.52       274.18 o                         
   1   5   2       1331.16       1248.23        44.06 o                         
   2   5   2         43.13         41.84         3.13 o                         
   3   5   2       2426.05       2498.64       117.54 o                         
   4   5   2         18.48         28.67         4.02 o                         
   5   5   2          2.06          4.29         4.10 o                         
   6   5   2         63.67         42.50        12.55 o                         
  -6   6   2         45.46         75.71        35.16 o                         
  -5   6   2          1.52         -1.28         6.91 o                         
  -4   6   2        129.80        141.38         9.03 o                         
  -3   6   2       1041.77       1186.50        54.45 o                         
  -2   6   2        158.42        183.27         7.19 o                         
  -1   6   2       1891.78       1856.53        64.64 o                         
   0   6   2      15699.79      18265.93       617.22 o                         
   1   6   2       6867.90       7187.13       239.96 o                         
   2   6   2        197.86        201.64         7.58 o                         
   3   6   2        467.83        453.31        18.66 o                         
   4   6   2        131.19        138.51         6.98 o                         
   5   6   2         39.10         26.84         4.41 o                         
   6   6   2         56.45         47.69         9.11 o                         
  -6   7   2         10.21         11.03         2.34 o                         
  -5   7   2          4.23          2.67         3.50 o                         
  -4   7   2          2.48          4.38         3.92 o                         
  -3   7   2        749.15        776.45        37.31 o                         
  -2   7   2         48.41         83.28         5.65 o                         
  -1   7   2       1951.88       2110.49        73.81 o                         
   0   7   2         12.47         15.70         1.35 o                         
   1   7   2       1265.04       1310.46        47.75 o                         
   2   7   2          0.52          8.34         3.12 o                         
   3   7   2         34.52         35.52         2.38 o                         
   4   7   2        257.06        265.24        13.01 o                         
   5   7   2         43.33         39.91        16.01 o                         
   6   7   2        233.89        190.28        18.60 o                         
  -6   8   2         24.66         34.25        12.73 o                         
  -5   8   2          4.40         11.08         9.76 o                         
  -4   8   2         34.67         36.99         7.54 o                         
  -3   8   2         22.24         19.47        11.82 o                         
  -2   8   2        173.51        195.64         8.92 o                         
  -1   8   2        788.37        890.34        34.88 o                         
   0   8   2        490.00        612.28        23.74 o                         
   1   8   2        710.13        768.36        30.44 o                         
   2   8   2        442.50        447.13        18.60 o                         
   3   8   2        167.67        171.45         7.24 o                         
   4   8   2         44.45         41.90         6.73 o                         
   5   8   2         14.54         20.70         6.93 o                         
   6   8   2          0.79          0.33        11.94 o                         
  -6   9   2          4.25          8.08         2.36 o                         
  -5   9   2         47.99         53.92         5.25 o                         
  -4   9   2          1.22          1.76         3.60 o                         
  -3   9   2        355.00        412.53        25.37 o                         
  -2   9   2        619.24        636.91        32.88 o                         
  -1   9   2       2674.61       3046.49       130.88 o                         
   0   9   2         14.04         16.73         2.20 o                         
   1   9   2        206.08        176.76         7.48 o                         
   2   9   2       1727.09       1878.85        78.83 o                         
   3   9   2        254.85        280.14        11.62 o                         
   4   9   2         64.43         49.69         7.47 o                         
   5   9   2          2.85          0.48         6.97 o                         
   6   9   2          0.09         -5.18         8.41 o                         
  -6  10   2        105.25         97.22        12.04 o                         
  -5  10   2         42.87         44.17         9.47 o                         
  -4  10   2       1147.99       1276.80        66.98 o                         
  -3  10   2        330.04        321.53        24.59 o                         
  -2  10   2        610.36        676.48        28.82 o                         
  -1  10   2        282.20        318.47        15.91 o                         
   0  10   2        163.21        155.82         7.73 o                         
   1  10   2       1724.43       1998.77        92.59 o                         
   2  10   2       1109.46       1054.62        44.80 o                         
   3  10   2        396.14        403.97        17.10 o                         
   4  10   2         22.37         23.72         6.46 o                         
   5  10   2         71.27         62.92         5.73 o                         
   6  10   2          2.77          9.68        10.39 o                         
  -6  11   2         16.99         17.86         6.21 o                         
  -5  11   2          2.48          6.41         5.05 o                         
  -4  11   2        474.17        522.06        28.66 o                         
  -3  11   2        488.78        505.86        24.03 o                         
  -2  11   2        378.97        470.95        19.88 o                         
  -1  11   2       1643.41       1706.27        82.67 o                         
   0  11   2        404.10        463.17        22.32 o                         
   1  11   2        680.92        709.77        35.66 o                         
   2  11   2         92.56         81.20         4.45 o                         
   3  11   2        844.63        809.23        33.04 o                         
   4  11   2         28.82         24.76         3.99 o                         
   5  11   2          2.43          2.05         3.39 o                         
  -5  12   2        238.93        254.93        17.25 o                         
  -4  12   2          8.88         14.75         5.28 o                         
  -3  12   2        117.89        112.23         5.83 o                         
  -2  12   2         10.91          9.37         2.49 o                         
  -1  12   2         76.72         93.41         4.79 o                         
   0  12   2        423.19        418.82        20.26 o                         
   1  12   2        102.24        136.59         7.06 o                         
   2  12   2          0.17         -0.38         1.27 o                         
   3  12   2          7.84          4.98         3.50 o                         
   4  12   2        579.92        538.73        30.35 o                         
   5  12   2         49.54         50.54        10.59 o                         
  -5  13   2          0.76          0.92         8.07 o                         
  -4  13   2         20.46         16.54         3.16 o                         
  -3  13   2          0.01          0.21         4.43 o                         
  -2  13   2         58.99         63.07         3.48 o                         
  -1  13   2         11.93         13.39         1.08 o                         
   0  13   2          3.98          2.75         0.68 o                         
   1  13   2         38.06         45.70         2.61 o                         
   2  13   2        240.75        218.86        13.27 o                         
   3  13   2         65.73         69.65         4.68 o                         
   4  13   2         52.44         63.49         4.29 o                         
   5  13   2          3.50          4.17         2.02 o                         
  -5  14   2         15.43         10.20        13.67 o                         
  -4  14   2         15.99         21.64         5.70 o                         
  -3  14   2         12.60         10.79         2.62 o                         
  -2  14   2          2.85          4.51         0.82 o                         
  -1  14   2         30.36         35.11         3.18 o                         
   0  14   2         15.65         22.30         1.71 o                         
   1  14   2         58.28         54.19         3.02 o                         
   2  14   2        170.01        159.32         8.16 o                         
   3  14   2         15.30         13.84         3.07 o                         
   4  14   2          7.40          9.88         1.61 o                         
   5  14   2          0.61         -0.57         5.08 o                         
  -5  15   2          1.11         52.61        35.21 o                         
  -4  15   2         10.72         17.13         3.64 o                         
  -3  15   2        141.80        146.71         8.92 o                         
  -2  15   2         21.13         22.85         2.23 o                         
  -1  15   2        274.63        316.47        15.44 o                         
   0  15   2          9.37         13.01         1.30 o                         
   1  15   2         56.99         51.25         2.94 o                         
   2  15   2        126.32        114.02         5.96 o                         
   3  15   2        125.54        133.15         7.12 o                         
   4  15   2        218.02        227.27        13.39 o                         
   5  15   2          5.63          5.33         1.66 o                         
  -4  16   2         61.09         51.05         4.12 o                         
  -3  16   2        283.52        259.92        15.83 o                         
  -2  16   2        671.34        713.21        33.91 o                         
  -1  16   2        187.98        160.94         8.20 o                         
   0  16   2        166.13        157.63         8.22 o                         
   1  16   2        941.78        963.09        48.87 o                         
   2  16   2         65.02         58.09         3.53 o                         
   3  16   2        201.68        191.93        10.18 o                         
   4  16   2          0.38          0.02         1.38 o                         
  -4  17   2         10.65         16.88        10.37 o                         
  -3  17   2         49.40         44.37         3.32 o                         
  -2  17   2         99.80         93.01         6.17 o                         
  -1  17   2        668.24        620.57        30.40 o                         
   0  17   2         94.66        107.61         5.74 o                         
   1  17   2        160.97        148.68         7.81 o                         
   2  17   2        258.81        254.38        13.58 o                         
   3  17   2         14.54         12.07         1.58 o                         
   4  17   2         69.49         67.33         4.66 o                         
  -4  18   2          8.46          8.65         5.17 o                         
  -3  18   2         45.54         40.08         3.89 o                         
  -2  18   2         71.66         67.55         3.81 o                         
  -1  18   2          5.89          7.51         3.62 o                         
   0  18   2          8.24          8.28         1.11 o                         
   1  18   2        293.81        276.94        14.10 o                         
   2  18   2          0.79          2.50         1.18 o                         
   3  18   2         13.40         12.11         1.81 o                         
   4  18   2          5.35          3.43         1.62 o                         
  -3  19   2         20.54         21.85         4.05 o                         
  -2  19   2          2.44          1.02         2.53 o                         
  -1  19   2          7.07          5.84         1.03 o                         
   0  19   2         26.04         30.79         2.10 o                         
   1  19   2         29.57         35.79         2.29 o                         
   2  19   2          0.60          1.97         0.94 o                         
   3  19   2         21.06         20.91         2.86 o                         
  -3  20   2          5.12          3.60         5.71 o                         
  -2  20   2         13.74         14.68         1.51 o                         
  -1  20   2         59.47         68.18         4.25 o                         
   0  20   2        303.15        322.22        16.51 o                         
   1  20   2        273.84        290.56        14.87 o                         
   2  20   2         96.61         97.21         5.46 o                         
   3  20   2         23.46         26.21         3.15 o                         
  -3  21   2          6.79         17.76         4.49 o                         
  -2  21   2          0.84          2.45         1.09 o                         
  -1  21   2        107.90        111.74         6.13 o                         
   0  21   2         24.30         19.60         3.86 o                         
   1  21   2          0.58         -0.75         1.56 o                         
   2  21   2         65.68         72.77         4.78 o                         
  -2  22   2          1.65          0.75         1.41 o                         
  -1  22   2          3.60          2.57         1.19 o                         
   0  22   2         59.11         49.67         4.21 o                         
   1  22   2        497.75        496.82        25.23 o                         
   2  22   2         37.75         38.04         2.75 o                         
  -1  23   2         47.63         64.50         3.96 o                         
   0  23   2          4.86          3.02         2.02 o                         
   1  23   2         84.31        108.98         6.12 o                         
  -6   1   3        155.25        224.20        52.39 o                         
  -5   1   3         32.50         33.99        10.08 o                         
  -4   1   3          9.43         11.07         2.30 o                         
  -3   1   3        665.40        717.87        27.57 o                         
  -2   1   3        806.79        893.18        35.47 o                         
  -1   1   3        223.59        196.83         8.57 o                         
   0   1   3       2171.98       1946.77        67.80 o                         
   1   1   3      25681.79      26429.95      1331.47 o                         
   2   1   3       1267.20       1300.01        66.48 o                         
   3   1   3          2.39          1.35         1.12 o                         
   4   1   3         22.06         20.56         3.56 o                         
   5   1   3         80.30         94.58         4.93 o                         
   6   1   3         10.15         -3.73        58.48 o                         
  -6   2   3         41.36         47.52        31.26 o                         
  -5   2   3        503.45        550.32        42.23 o                         
  -4   2   3        118.14        130.76        10.32 o                         
  -3   2   3         30.03         44.09         7.73 o                         
  -2   2   3          3.87          3.35         1.07 o                         
  -1   2   3          2.32         10.69         2.73 o                         
   0   2   3        148.38        145.18         6.02 o                         
   1   2   3       5607.76       5372.91       190.18 o                         
   2   2   3        783.08        750.64        29.88 o                         
   3   2   3        330.38        345.59        14.79 o                         
   4   2   3         19.52         15.62         2.54 o                         
   5   2   3         14.03         11.43         4.61 o                         
   6   2   3          0.58         -3.24         6.48 o                         
  -6   3   3        566.81        629.23        70.85 o                         
  -5   3   3        154.11        178.25        25.21 o                         
  -4   3   3         51.57         60.62         9.91 o                         
  -3   3   3          9.82         17.43         1.21 o                         
  -2   3   3        341.88        334.10        13.52 o                         
  -1   3   3       2085.61       2066.51        72.69 o                         
   0   3   3       1424.29       1431.05        54.09 o                         
   1   3   3      18513.48      18647.12       664.98 o                         
   2   3   3        754.15        690.10        28.51 o                         
   3   3   3         20.94         19.74         5.94 o                         
   4   3   3         71.85         58.09        10.47 o                         
   5   3   3         52.72         47.36         6.69 o                         
   6   3   3        132.20        133.58        28.74 o                         
  -6   4   3         74.22        108.55        24.18 o                         
  -5   4   3        141.41        144.11        40.19 o                         
  -4   4   3         51.58         55.74         8.30 o                         
  -3   4   3        783.90        859.44        41.49 o                         
  -2   4   3       1039.46       1199.49        49.52 o                         
  -1   4   3        312.68        371.90        13.18 o                         
   0   4   3          0.41         -0.02         1.02 o                         
   1   4   3      12914.42      12647.29       444.51 o                         
   2   4   3       2771.30       2738.57        95.83 o                         
   3   4   3        123.06        109.34        14.75 o                         
   4   4   3          0.36          1.42         2.92 o                         
   5   4   3        119.18        116.67         8.98 o                         
   6   4   3          0.15          3.24         6.88 o                         
  -6   5   3        115.73        192.65        59.52 o                         
  -5   5   3        333.24        336.06        23.04 o                         
  -4   5   3          0.41          0.77         2.07 o                         
  -3   5   3        991.17       1073.80        48.91 o                         
  -2   5   3        282.61        342.43        13.27 o                         
  -1   5   3         10.44         13.63         1.90 o                         
   0   5   3        250.24        243.41         8.65 o                         
   1   5   3       7896.35       7702.85       270.56 o                         
   2   5   3        873.33        915.20        32.90 o                         
   3   5   3         26.56         31.99         6.44 o                         
   4   5   3        614.65        570.69        29.87 o                         
   5   5   3        158.24        136.68         9.74 o                         
   6   5   3         31.92         23.53         7.49 o                         
  -6   6   3        466.58        521.37        61.28 o                         
  -5   6   3         72.05         74.83        31.15 o                         
  -4   6   3         43.62         59.29         5.64 o                         
  -3   6   3          0.46          0.89         2.67 o                         
  -2   6   3        680.95        689.84        26.29 o                         
  -1   6   3        631.49        743.39        25.02 o                         
   0   6   3        758.57        884.79        30.63 o                         
   1   6   3       1061.97       1052.13        36.33 o                         
   2   6   3         43.67         40.49         3.06 o                         
   3   6   3        118.06        102.76         6.22 o                         
   4   6   3         83.62         82.43         4.95 o                         
   5   6   3        108.40        105.31         7.88 o                         
   6   6   3         11.65         22.48         4.38 o                         
  -6   7   3          8.48         11.64         9.71 o                         
  -5   7   3        548.16        580.29        37.39 o                         
  -4   7   3          0.00         -0.14         4.09 o                         
  -3   7   3        221.84        222.62        11.52 o                         
  -2   7   3        560.61        709.98        29.07 o                         
  -1   7   3        308.04        309.62        11.64 o                         
   0   7   3       6006.05       6780.66       239.85 o                         
   1   7   3        142.62        182.61         7.73 o                         
   2   7   3          5.08          5.39         1.42 o                         
   3   7   3          4.71          5.67         4.16 o                         
   4   7   3        939.61        935.61        48.86 o                         
   5   7   3        102.73         94.10         9.33 o                         
   6   7   3          3.33          3.15         3.29 o                         
  -6   8   3         15.46         14.66         8.02 o                         
  -5   8   3         16.93         23.56         5.33 o                         
  -4   8   3        383.17        387.61        27.97 o                         
  -3   8   3       1439.74       1469.21        80.88 o                         
  -2   8   3        314.03        340.31        14.43 o                         
  -1   8   3        539.29        564.66        22.07 o                         
   0   8   3          8.33          7.96         1.13 o                         
   1   8   3        230.18        224.30        10.63 o                         
   2   8   3        615.51        632.24        26.36 o                         
   3   8   3          2.28          2.55         0.50 o                         
   4   8   3         10.05          8.82         2.55 o                         
   5   8   3        104.95        108.15        10.60 o                         
   6   8   3         29.79         21.72        11.74 o                         
  -6   9   3          6.42         10.19        18.48 o                         
  -5   9   3          0.14         -1.99         7.24 o                         
  -4   9   3          0.39          3.40         4.13 o                         
  -3   9   3          2.24          2.81         4.47 o                         
  -2   9   3        357.00        435.92        19.09 o                         
  -1   9   3        103.61         88.91         4.11 o                         
   0   9   3        803.13        931.13        44.91 o                         
   1   9   3       1832.27       1952.35        87.38 o                         
   2   9   3        474.66        509.33        22.02 o                         
   3   9   3          0.01          2.18         0.56 o                         
   4   9   3          0.32         -1.49         4.62 o                         
   5   9   3          0.05         10.44        19.63 o                         
   6   9   3         33.65         27.67         4.71 o                         
  -6  10   3          0.91          1.10        22.72 o                         
  -5  10   3          5.56          5.53         5.77 o                         
  -4  10   3         74.62         83.12        13.17 o                         
  -3  10   3        434.95        469.82        23.15 o                         
  -2  10   3         33.83         38.82         4.38 o                         
  -1  10   3        331.53        278.07        12.96 o                         
   0  10   3        175.32        217.86        10.77 o                         
   1  10   3         84.45        122.30         5.91 o                         
   2  10   3        510.56        514.25        22.09 o                         
   3  10   3         71.27         73.13         3.48 o                         
   4  10   3         10.69          7.93         5.77 o                         
   5  10   3          0.25         -2.59         6.25 o                         
   6  10   3          9.02         15.34         4.02 o                         
  -6  11   3         11.61         10.84        10.76 o                         
  -5  11   3         69.96         69.28         8.74 o                         
  -4  11   3          3.18          1.68         2.99 o                         
  -3  11   3          5.82          8.08         4.57 o                         
  -2  11   3         31.79         31.41         1.64 o                         
  -1  11   3          1.27         -0.19         1.36 o                         
   0  11   3        974.20       1128.14        54.44 o                         
   1  11   3        109.42        122.00         6.35 o                         
   2  11   3         28.61         32.02         2.93 o                         
   3  11   3         22.04         26.46         1.69 o                         
   4  11   3        201.05        217.79        12.84 o                         
   5  11   3          7.24          7.66         5.72 o                         
  -5  12   3          9.32          3.83        14.87 o                         
  -4  12   3         84.43         80.16         5.26 o                         
  -3  12   3         78.80         79.56         7.09 o                         
  -2  12   3         61.05         51.00         3.00 o                         
  -1  12   3        299.19        291.35        14.48 o                         
   0  12   3          0.18          1.69         1.03 o                         
   1  12   3        185.13        210.93        10.77 o                         
   2  12   3         61.52         62.78         6.00 o                         
   3  12   3          7.80         10.39         1.43 o                         
   4  12   3         61.69         73.38         4.93 o                         
   5  12   3         50.87         44.52         4.10 o                         
  -5  13   3          2.48          4.87         7.36 o                         
  -4  13   3         21.48         20.39         4.85 o                         
  -3  13   3        459.55        484.43        30.56 o                         
  -2  13   3        275.01        263.04        12.88 o                         
  -1  13   3        428.10        468.26        22.83 o                         
   0  13   3         16.39         18.18         1.59 o                         
   1  13   3        187.87        215.15        10.91 o                         
   2  13   3        128.49        126.39         6.52 o                         
   3  13   3         88.79         84.41         4.64 o                         
   4  13   3        112.03        102.31         6.49 o                         
   5  13   3          0.29         -2.16         2.16 o                         
  -5  14   3         22.60         27.94         5.55 o                         
  -4  14   3        271.77        283.73        16.17 o                         
  -3  14   3          0.45         -0.74         1.08 o                         
  -2  14   3         89.24         95.96         5.06 o                         
  -1  14   3        163.71        148.50         7.60 o                         
   0  14   3         69.96         77.79         4.13 o                         
   1  14   3         26.40         28.57         1.85 o                         
   2  14   3          9.86          9.52         1.12 o                         
   3  14   3        529.64        538.81        28.05 o                         
   4  14   3        669.44        653.05        38.81 o                         
   5  14   3          0.03          1.46         1.53 o                         
  -5  15   3          6.21          2.81        11.41 o                         
  -4  15   3          1.82         -0.42         8.99 o                         
  -3  15   3        766.49        771.76        42.80 o                         
  -2  15   3        522.58        498.56        24.09 o                         
  -1  15   3          9.85          9.64         1.00 o                         
   0  15   3         59.17         59.24         3.51 o                         
   1  15   3        386.10        373.62        18.99 o                         
   2  15   3         68.32         62.13         3.50 o                         
   3  15   3         64.43         66.00         4.56 o                         
   4  15   3         10.36          8.23         1.62 o                         
   5  15   3         17.08         15.35         2.86 o                         
  -4  16   3          3.83          0.50         3.23 o                         
  -3  16   3         27.85         27.78         3.17 o                         
  -2  16   3        300.58        317.81        15.60 o                         
  -1  16   3          9.28          9.62         1.08 o                         
   0  16   3        124.99        120.29         6.94 o                         
   1  16   3        508.86        494.65        25.01 o                         
   2  16   3          0.95         -0.68         1.04 o                         
   3  16   3        183.87        178.37         9.63 o                         
   4  16   3          1.35          2.21         1.38 o                         
  -4  17   3         12.82         15.32         1.80 o                         
  -3  17   3        100.57        105.17         6.66 o                         
  -2  17   3        635.14        639.38        31.05 o                         
  -1  17   3        470.05        470.44        23.15 o                         
   0  17   3        398.54        372.72        18.99 o                         
   1  17   3        189.09        183.32         9.50 o                         
   2  17   3          0.14          0.45         1.82 o                         
   3  17   3        164.84        161.77        10.13 o                         
   4  17   3         62.78         70.25         5.19 o                         
  -4  18   3          1.69          2.57         7.76 o                         
  -3  18   3         51.67         49.66         4.10 o                         
  -2  18   3        315.09        376.18        19.11 o                         
  -1  18   3         99.53        110.94         7.95 o                         
   0  18   3        213.42        207.63        10.77 o                         
   1  18   3         48.08         38.55         2.44 o                         
   2  18   3         72.59         70.09         3.90 o                         
   3  18   3         26.68         25.07         2.33 o                         
   4  18   3         53.32         56.10         4.26 o                         
  -3  19   3         42.47         43.12         3.90 o                         
  -2  19   3         18.61         19.52         4.25 o                         
  -1  19   3         76.67         79.81         5.01 o                         
   0  19   3        271.61        280.33        14.48 o                         
   1  19   3         91.52         76.63         4.33 o                         
   2  19   3         24.18         20.55         2.31 o                         
   3  19   3         43.64         45.17         3.40 o                         
  -3  20   3         60.74         63.86         4.45 o                         
  -2  20   3        137.35        140.78         7.54 o                         
  -1  20   3         12.88         12.87         2.41 o                         
   0  20   3         34.45         34.83         3.74 o                         
   1  20   3         21.43         17.83         2.99 o                         
   2  20   3         10.85          8.68         1.25 o                         
   3  20   3         29.97         32.66         2.80 o                         
  -2  21   3         15.43         12.20         1.95 o                         
  -1  21   3         13.98         17.63         1.61 o                         
   0  21   3          1.72          2.86         1.12 o                         
   1  21   3        140.94        133.11         7.08 o                         
   2  21   3         18.31         21.31         2.59 o                         
  -2  22   3         28.85         31.48         5.43 o                         
  -1  22   3          4.53          5.37         1.31 o                         
   0  22   3         40.27         41.71         2.68 o                         
   1  22   3         25.09         29.82         2.23 o                         
   2  22   3         22.95         25.71         2.06 o                         
  -1  23   3         11.19         11.05         1.42 o                         
   0  23   3         23.70         21.29         2.71 o                         
   1  23   3         44.32         52.29         3.31 o                         
  -6   0   4          4.72         -1.93        42.24 o                         
  -5   0   4        622.15        843.77       183.91 o                         
  -4   0   4         49.90         50.47         2.76 o                         
  -3   0   4       2798.69       3206.45       188.37 o                         
  -2   0   4         39.28         41.28         6.11 o                         
  -1   0   4      41423.76      38303.91      3589.78 o                         
   0   0   4          0.40         -0.27         4.97 o                         
   1   0   4      48872.49      50138.32      3770.50 o                         
   2   0   4        481.61        370.70        47.84 o                         
   3   0   4         38.04         56.83         3.89 o                         
   4   0   4         49.46         44.13         5.06 o                         
   5   0   4        169.42        185.22        12.93 o                         
   6   0   4          0.13          1.62         6.48 o                         
  -6   1   4        362.57        485.10        80.27 o                         
  -5   1   4          1.24         -1.20         7.97 o                         
  -4   1   4        103.55         99.43         5.25 o                         
  -3   1   4        368.56        390.04        15.74 o                         
  -2   1   4       2108.36       2025.08        85.03 o                         
  -1   1   4       3848.76       3639.28       133.96 o                         
   0   1   4          1.53         14.73         3.20 o                         
   1   1   4       3775.25       3529.43       161.25 o                         
   2   1   4       1285.13       1285.99        58.54 o                         
   3   1   4        115.92        121.20         5.77 o                         
   4   1   4          3.58          5.59         1.91 o                         
   5   1   4        211.31        208.57        10.91 o                         
   6   1   4         48.99         52.21        13.76 o                         
  -6   2   4        203.11        246.13        56.56 o                         
  -5   2   4        199.05        210.16        27.01 o                         
  -4   2   4         37.98         30.35         3.44 o                         
  -3   2   4          5.36          2.03         1.49 o                         
  -2   2   4         53.07         57.74         4.87 o                         
  -1   2   4       4793.68       4706.35       170.61 o                         
   0   2   4       5653.31       5510.89       208.15 o                         
   1   2   4       6627.47       6618.87       280.65 o                         
   2   2   4        746.92        735.83        30.38 o                         
   3   2   4        478.12        540.80        29.66 o                         
   4   2   4         26.79         20.96         1.46 o                         
   5   2   4        202.51        207.60        10.95 o                         
   6   2   4          0.75         -6.48         6.48 o                         
  -6   3   4          1.06          8.97         9.12 o                         
  -5   3   4         43.40         57.74        19.29 o                         
  -4   3   4        271.26        304.42        15.01 o                         
  -3   3   4        463.73        461.62        20.89 o                         
  -2   3   4         49.76         56.35         4.81 o                         
  -1   3   4         67.62         68.18         6.72 o                         
   0   3   4        374.12        356.97        14.69 o                         
   1   3   4        893.26        910.87        33.49 o                         
   2   3   4       1048.67       1044.34        39.73 o                         
   3   3   4         15.98         19.23         3.25 o                         
   4   3   4         19.84         24.43         2.16 o                         
   5   3   4         54.14         47.73         6.75 o                         
   6   3   4          4.49          3.24         7.28 o                         
  -6   4   4         18.45         36.51        14.23 o                         
  -5   4   4         28.79         39.95         7.81 o                         
  -4   4   4         95.92        120.35        22.90 o                         
  -3   4   4        707.34        886.83        44.88 o                         
  -2   4   4        324.18        340.18        12.17 o                         
  -1   4   4        167.03        195.19         7.44 o                         
   0   4   4       1465.19       1429.35        50.39 o                         
   1   4   4        200.55        183.32         7.05 o                         
   2   4   4         18.30         17.13         2.73 o                         
   3   4   4         26.31         28.97         4.90 o                         
   4   4   4         15.53         23.06         2.66 o                         
   5   4   4         78.82         69.26         5.62 o                         
   6   4   4         46.51         50.59         5.86 o                         
  -6   5   4         61.79        104.02        25.47 o                         
  -5   5   4         61.36         63.77        18.24 o                         
  -4   5   4         22.17         37.60        10.10 o                         
  -3   5   4         80.53         82.74        13.87 o                         
  -2   5   4       1941.48       2468.89        95.05 o                         
  -1   5   4         11.13          8.92         2.33 o                         
   0   5   4       3404.56       3378.90       117.75 o                         
   1   5   4       4536.61       4601.57       159.44 o                         
   2   5   4        783.46        785.13        33.93 o                         
   3   5   4        501.60        559.43        30.10 o                         
   4   5   4        488.78        527.35        27.31 o                         
   5   5   4         56.57         42.09         4.02 o                         
   6   5   4          1.32         -1.26         2.01 o                         
  -6   6   4          8.52         23.96        21.03 o                         
  -5   6   4          2.48          4.90        13.40 o                         
  -4   6   4          0.84          2.36         2.02 o                         
  -3   6   4        284.76        317.07        14.90 o                         
  -2   6   4         36.18         33.34         2.43 o                         
  -1   6   4          0.94          1.17         2.09 o                         
   0   6   4         53.80         58.11         2.29 o                         
   1   6   4       1217.29       1093.36        37.78 o                         
   2   6   4       3136.36       3056.65       134.74 o                         
   3   6   4        913.82        929.39        43.14 o                         
   4   6   4        562.74        539.06        28.43 o                         
   5   6   4         20.43         13.68         2.22 o                         
   6   6   4         22.79         15.68         4.02 o                         
  -6   7   4          5.04         12.03         9.57 o                         
  -5   7   4        247.76        224.70        40.19 o                         
  -4   7   4          5.99          7.48         3.26 o                         
  -3   7   4        725.58        802.08        36.84 o                         
  -2   7   4        179.66        203.97         8.13 o                         
  -1   7   4       2851.73       3089.66       117.93 o                         
   0   7   4       1110.34       1198.15        44.23 o                         
   1   7   4        906.73        924.36        40.32 o                         
   2   7   4          6.73         11.52         0.99 o                         
   3   7   4          0.13          0.44         2.32 o                         
   4   7   4        117.90        112.19         8.13 o                         
   5   7   4          5.67          1.58         1.99 o                         
   6   7   4        150.34        126.34        13.24 o                         
  -6   8   4         15.49         13.09        18.56 o                         
  -5   8   4          0.51          2.44         8.50 o                         
  -4   8   4         34.67         31.82         6.22 o                         
  -3   8   4          4.10         12.50        11.04 o                         
  -2   8   4         90.20        107.97         5.18 o                         
  -1   8   4         42.98         71.92         5.16 o                         
   0   8   4         35.07         45.39         2.29 o                         
   1   8   4        692.77        765.21        33.69 o                         
   2   8   4         26.30         22.10         3.30 o                         
   3   8   4          0.56          0.66         2.01 o                         
   4   8   4        127.87        140.88         8.31 o                         
   5   8   4          0.71         -1.21         1.66 o                         
   6   8   4         14.17          5.84         4.65 o                         
  -6   9   4         10.97         13.08        13.29 o                         
  -5   9   4         32.83         38.19         7.96 o                         
  -4   9   4        197.36        209.26        12.81 o                         
  -3   9   4          2.29         27.80        28.44 o                         
  -2   9   4          0.71          0.44         3.75 o                         
  -1   9   4       2195.33       2389.85       100.92 o                         
   0   9   4       1394.06       1466.86        70.37 o                         
   1   9   4       2107.65       2085.26       103.49 o                         
   2   9   4        911.87        868.51        39.39 o                         
   3   9   4        261.85        260.65        11.85 o                         
   4   9   4        108.81        117.95         9.84 o                         
   5   9   4          2.02          5.05         3.29 o                         
   6   9   4          1.48         -2.83         8.09 o                         
  -6  10   4         18.40         22.23        14.21 o                         
  -5  10   4          4.81          1.52         7.36 o                         
  -4  10   4        731.82        756.43        47.68 o                         
  -3  10   4        296.35        282.91        13.83 o                         
  -2  10   4        350.35        390.88        16.63 o                         
  -1  10   4       1180.81       1292.02        53.20 o                         
   0  10   4         15.11         18.16         2.55 o                         
   1  10   4        115.37        105.49         5.32 o                         
   2  10   4       2900.55       2793.08       141.21 o                         
   3  10   4        216.73        221.84        10.17 o                         
   4  10   4         13.41         14.27         2.22 o                         
   5  10   4         26.67         24.23         3.43 o                         
   6  10   4          8.44          7.19         4.02 o                         
  -5  11   4        206.48        191.59        17.26 o                         
  -4  11   4        838.17        921.55        48.98 o                         
  -3  11   4         35.19         43.34         2.78 o                         
  -2  11   4          8.87         12.00         2.02 o                         
  -1  11   4        992.89       1065.18        48.99 o                         
   0  11   4         50.06         33.88         2.65 o                         
   1  11   4        240.04        258.62        12.49 o                         
   2  11   4          4.20          1.58         2.81 o                         
   3  11   4        492.82        496.79        25.25 o                         
   4  11   4          3.09         -0.57         1.22 o                         
   5  11   4          7.59          6.76         2.34 o                         
  -5  12   4        179.22        220.49        18.91 o                         
  -4  12   4          6.64          6.99         3.15 o                         
  -3  12   4        160.06        133.62         8.78 o                         
  -2  12   4         99.61         88.41         4.18 o                         
  -1  12   4        142.94        134.11         6.74 o                         
   0  12   4        371.31        412.39        19.93 o                         
   1  12   4        411.86        418.38        20.06 o                         
   2  12   4        295.23        294.78        15.51 o                         
   3  12   4       1247.35       1134.39        56.11 o                         
   4  12   4          2.54          3.01         2.75 o                         
   5  12   4         65.81         73.13         8.06 o                         
  -5  13   4          2.51          5.58        10.19 o                         
  -4  13   4          0.04          0.71         7.33 o                         
  -3  13   4         53.77         50.86         4.72 o                         
  -2  13   4         46.96         48.22         6.07 o                         
  -1  13   4         16.12         12.57         1.75 o                         
   0  13   4          3.32          2.19         0.91 o                         
   1  13   4          8.39          4.81         2.28 o                         
   2  13   4         91.31         77.99         8.35 o                         
   3  13   4         48.36         37.44         2.53 o                         
   4  13   4         23.88         25.92         2.35 o                         
   5  13   4          5.24          3.48         2.25 o                         
  -5  14   4          5.04         19.02        16.79 o                         
  -4  14   4          7.24         73.66        31.13 o                         
  -3  14   4         27.94         29.57         2.80 o                         
  -2  14   4        175.72        191.81         9.48 o                         
  -1  14   4         65.13         61.64         3.38 o                         
   0  14   4         82.67         87.17         4.53 o                         
   1  14   4         99.92         91.52         4.88 o                         
   2  14   4        354.91        359.97        18.92 o                         
   3  14   4        106.67         95.21         6.97 o                         
   4  14   4          0.09          1.33         1.40 o                         
   5  14   4         24.01         32.79         3.91 o                         
  -5  15   4          2.21         -2.06        10.92 o                         
  -4  15   4         72.63         79.27         7.08 o                         
  -3  15   4         11.67         11.87         5.55 o                         
  -2  15   4        176.20        190.08         9.48 o                         
  -1  15   4        178.19        201.70        10.15 o                         
   0  15   4        102.49        104.73         5.44 o                         
   1  15   4        603.24        550.04        27.75 o                         
   2  15   4        227.62        217.54        11.53 o                         
   3  15   4         20.44         23.48         2.53 o                         
   4  15   4          0.16          1.03         1.38 o                         
   5  15   4         44.05         60.34         6.89 o                         
  -4  16   4         55.01         46.48         7.03 o                         
  -3  16   4          1.00          0.52         4.46 o                         
  -2  16   4          0.23         -1.22         1.22 o                         
  -1  16   4         42.47         31.02         1.94 o                         
   0  16   4         28.10         29.10         1.85 o                         
   1  16   4        603.68        675.54        33.97 o                         
   2  16   4         39.42         42.09         2.56 o                         
   3  16   4         26.65         29.49         2.05 o                         
   4  16   4        271.30        267.05        16.28 o                         
  -4  17   4         41.75         48.06         5.92 o                         
  -3  17   4         71.93         71.08         6.86 o                         
  -2  17   4        516.51        466.54        23.59 o                         
  -1  17   4        728.23        755.98        36.57 o                         
   0  17   4        523.34        483.19        23.35 o                         
   1  17   4        636.16        650.19        32.83 o                         
   2  17   4        152.40        137.93         7.86 o                         
   3  17   4         24.42         24.04         2.27 o                         
   4  17   4          9.86         11.43         2.86 o                         
  -4  18   4          2.12          5.07         6.90 o                         
  -3  18   4         40.96         30.56         7.47 o                         
  -2  18   4         58.22         64.15         3.78 o                         
  -1  18   4         79.32         78.52         4.30 o                         
   0  18   4         26.12         25.68         2.70 o                         
   1  18   4          4.15          5.13         1.08 o                         
   2  18   4         35.09         35.80         3.41 o                         
   3  18   4          1.53          2.79         2.75 o                         
   4  18   4          2.15          2.08         1.51 o                         
  -3  19   4         50.28         54.11         3.92 o                         
  -2  19   4          0.87          3.18         3.97 o                         
  -1  19   4          2.18          2.33         1.09 o                         
   0  19   4         13.17         13.20         1.59 o                         
   1  19   4         31.37         32.39         2.20 o                         
   2  19   4         45.46         38.65         2.96 o                         
   3  19   4          1.58          5.84         1.74 o                         
  -3  20   4         47.45         45.46         3.47 o                         
  -2  20   4          6.81          5.37         2.62 o                         
  -1  20   4         13.75         12.83         3.55 o                         
   0  20   4        110.62        117.47         6.33 o                         
   1  20   4        159.70        162.28         8.57 o                         
   2  20   4          4.64          4.12         1.53 o                         
   3  20   4          5.45          7.44         1.85 o                         
  -2  21   4          0.28          3.74         3.35 o                         
  -1  21   4         11.12         12.67         1.58 o                         
   0  21   4         27.29         26.79         2.88 o                         
   1  21   4         21.50         26.32         2.00 o                         
   2  21   4         58.01         55.82         3.50 o                         
  -2  22   4         11.47         13.42         6.38 o                         
  -1  22   4         25.80         26.65         4.11 o                         
   0  22   4          6.00          8.01         1.28 o                         
   1  22   4         85.31         93.37         5.21 o                         
   2  22   4          0.48          2.58         1.66 o                         
   0  23   4         10.34         14.60         2.35 o                         
  -6   1   5          7.43         -7.71        35.84 o                         
  -5   1   5        104.63        101.75        12.45 o                         
  -4   1   5         13.07         21.12         2.15 o                         
  -3   1   5       1226.54       1345.92        61.53 o                         
  -2   1   5        910.63        998.00        47.30 o                         
  -1   1   5        747.92        713.06        29.70 o                         
   0   1   5       5375.78       5455.13       223.73 o                         
   1   1   5        444.53        345.25        15.24 o                         
   2   1   5         41.36         45.89         2.56 o                         
   3   1   5         11.47         13.71         2.84 o                         
   4   1   5          0.15         -0.20         2.85 o                         
   5   1   5         61.60         72.20         4.79 o                         
   6   1   5          9.90         14.48         2.10 o                         
  -6   2   5         40.14         60.42        40.19 o                         
  -5   2   5        144.98        143.03        11.97 o                         
  -4   2   5        200.76        222.97        14.31 o                         
  -3   2   5        892.04       1097.00        48.76 o                         
  -2   2   5        284.30        286.01        13.29 o                         
  -1   2   5      22301.58      21095.92       763.43 o                         
   0   2   5       5392.48       5260.12       198.18 o                         
   1   2   5      13565.56      12977.15       483.66 o                         
   2   2   5       5167.41       5187.56       217.80 o                         
   3   2   5       2619.36       2538.38       146.97 o                         
   4   2   5         72.84         94.52         6.37 o                         
   5   2   5         73.43         79.59         4.55 o                         
   6   2   5          0.27         -1.17         1.82 o                         
  -6   3   5        145.79        159.57        27.38 o                         
  -5   3   5        108.22        105.89        13.91 o                         
  -4   3   5         38.97         52.80         5.32 o                         
  -3   3   5        119.44        119.54         7.29 o                         
  -2   3   5       1286.91       1500.62        52.76 o                         
  -1   3   5         10.90         13.82         2.73 o                         
   0   3   5       6544.51       6718.11       243.75 o                         
   1   3   5        852.96        663.22        25.83 o                         
   2   3   5        121.62        110.01         6.25 o                         
   3   3   5        643.88        654.73        38.52 o                         
   4   3   5        198.76        206.94        11.09 o                         
   5   3   5         71.78         89.14        15.49 o                         
   6   3   5        105.75        108.28         8.32 o                         
  -6   4   5          1.22         -6.09         8.36 o                         
  -5   4   5          8.69          7.98        11.04 o                         
  -4   4   5        381.30        394.02        22.78 o                         
  -3   4   5        271.20        351.54        18.65 o                         
  -2   4   5       1094.97       1321.38        49.14 o                         
  -1   4   5        159.21        172.85         6.27 o                         
   0   4   5       4588.51       4359.18       155.28 o                         
   1   4   5       1043.33       1078.25        40.38 o                         
   2   4   5         59.55         69.08         6.00 o                         
   3   4   5        366.95        344.57        17.82 o                         
   4   4   5        241.21        247.89        13.26 o                         
   5   4   5        157.47        166.18        12.28 o                         
   6   4   5          0.14          0.88         1.77 o                         
  -6   5   5         62.77        105.52        29.55 o                         
  -5   5   5          7.58          7.24        12.47 o                         
  -4   5   5         19.06         24.97         3.54 o                         
  -3   5   5        143.37        154.26        19.31 o                         
  -2   5   5        147.80        168.42         7.21 o                         
  -1   5   5        484.60        514.83        17.98 o                         
   0   5   5       3738.30       3707.86       131.32 o                         
   1   5   5          0.61          2.95         1.29 o                         
   2   5   5        284.87        278.81        12.42 o                         
   3   5   5         79.16         96.76         5.55 o                         
   4   5   5         24.01         19.70         7.36 o                         
   5   5   5        103.43        102.08         7.89 o                         
   6   5   5         24.51         22.46         2.33 o                         
  -6   6   5        266.63        339.99        43.01 o                         
  -5   6   5        309.72        359.27        41.47 o                         
  -4   6   5        171.72        190.63        15.52 o                         
  -3   6   5         44.82         51.09         6.17 o                         
  -2   6   5        653.06        766.36        29.13 o                         
  -1   6   5       1049.24       1164.02        44.21 o                         
   0   6   5       1974.86       2024.62        76.31 o                         
   1   6   5       2090.58       1856.18        78.94 o                         
   2   6   5         70.80         80.91         5.37 o                         
   3   6   5         91.40         96.19         5.51 o                         
   4   6   5        300.77        270.09        16.41 o                         
   5   6   5         20.95         13.51         2.23 o                         
   6   6   5         11.84          7.96         2.15 o                         
  -6   7   5         75.73        138.07        31.71 o                         
  -5   7   5        633.89        690.57        59.12 o                         
  -4   7   5         35.10         40.59         8.98 o                         
  -3   7   5         30.76         42.76         4.20 o                         
  -2   7   5        399.21        425.32        16.61 o                         
  -1   7   5         48.06         53.96         3.12 o                         
   0   7   5        886.71        952.76        39.64 o                         
   1   7   5       1097.36       1148.47        49.90 o                         
   2   7   5       1673.90       1755.85        81.38 o                         
   3   7   5         58.04         62.97         7.19 o                         
   4   7   5         58.93         54.65         3.77 o                         
   5   7   5          1.34          1.95         1.71 o                         
   6   7   5         30.65         29.43         4.17 o                         
  -6   8   5          7.35         40.64        32.97 o                         
  -5   8   5         96.88        136.61        62.10 o                         
  -4   8   5         88.54        104.33         6.44 o                         
  -3   8   5        628.96        730.82        37.13 o                         
  -2   8   5       2090.40       2143.18        84.34 o                         
  -1   8   5        606.53        724.51        39.84 o                         
   0   8   5        357.74        416.46        33.64 o                         
   1   8   5       2910.46       2711.51       134.34 o                         
   2   8   5       1881.43       1754.63        78.33 o                         
   3   8   5         32.73         21.23         1.30 o                         
   4   8   5        205.80        186.23        11.59 o                         
   5   8   5          2.98          8.63         2.93 o                         
   6   8   5         50.34         54.36         5.37 o                         
  -6   9   5         41.70         59.16        32.96 o                         
  -5   9   5         27.61         23.88         3.12 o                         
  -4   9   5         19.41         23.82         7.75 o                         
  -3   9   5          0.04          0.33         2.96 o                         
  -2   9   5         19.88         13.04         6.72 o                         
  -1   9   5        177.13        199.03         8.97 o                         
   0   9   5        277.14        267.01        13.18 o                         
   1   9   5       2974.04       2935.96       146.91 o                         
   2   9   5          1.01          4.20         3.48 o                         
   3   9   5          0.75          0.91         7.05 o                         
   4   9   5          3.19          5.76         2.27 o                         
   5   9   5         22.18         24.54         2.86 o                         
   6   9   5         27.16         20.83         2.96 o                         
  -6  10   5         12.63         15.60         5.36 o                         
  -5  10   5         38.20         56.63        20.11 o                         
  -4  10   5          3.07          3.09         4.84 o                         
  -3  10   5         29.80         36.40         5.14 o                         
  -2  10   5        511.73        579.89        28.13 o                         
  -1  10   5          0.16         -1.06         2.96 o                         
   0  10   5        821.12        912.36        43.52 o                         
   1  10   5         73.84         67.85         3.51 o                         
   2  10   5         73.33         63.11         4.17 o                         
   3  10   5        101.40         89.19         4.83 o                         
   4  10   5        180.36        182.82        13.25 o                         
   5  10   5         21.43         18.13         2.51 o                         
  -5  11   5         18.68         20.51        13.26 o                         
  -4  11   5          0.58          0.53         4.88 o                         
  -3  11   5         80.75         76.69         4.19 o                         
  -2  11   5         63.43         62.28         3.02 o                         
  -1  11   5        108.81         97.19         6.83 o                         
   0  11   5          4.54          6.43         1.51 o                         
   1  11   5         48.94         37.06         2.26 o                         
   2  11   5         47.88         53.82         4.58 o                         
   3  11   5          0.19          2.06         1.44 o                         
   4  11   5          0.09          0.37         2.40 o                         
   5  11   5         65.11         68.91         9.52 o                         
  -5  12   5         22.19         24.32        35.10 o                         
  -4  12   5          0.48         -1.82         7.09 o                         
  -3  12   5          1.35         -0.55         5.39 o                         
  -2  12   5        357.50        403.93        21.22 o                         
  -1  12   5         67.15         63.58         3.44 o                         
   0  12   5        495.55        544.51        26.44 o                         
   1  12   5        180.90        194.27         9.56 o                         
   2  12   5         14.65         18.16         5.01 o                         
   3  12   5        330.28        276.12        14.01 o                         
   4  12   5         51.35         55.39         5.02 o                         
   5  12   5          6.08          6.33         2.03 o                         
  -5  13   5         11.86         12.40         9.99 o                         
  -4  13   5         17.08         19.94         3.39 o                         
  -3  13   5         35.88         26.57         1.84 o                         
  -2  13   5        170.38        187.23         9.18 o                         
  -1  13   5        858.99        920.99        44.15 o                         
   0  13   5        125.28        125.29         6.33 o                         
   1  13   5        749.95        792.37        39.41 o                         
   2  13   5        326.26        277.91        14.73 o                         
   3  13   5         40.07         32.42         2.12 o                         
   4  13   5        541.51        526.25        31.39 o                         
   5  13   5         16.38         11.00         3.07 o                         
  -5  14   5        113.22        123.27        21.73 o                         
  -4  14   5         78.98         80.14        12.34 o                         
  -3  14   5         20.09         15.47         7.40 o                         
  -2  14   5       1454.66       1475.73        67.22 o                         
  -1  14   5         21.81         23.77         2.86 o                         
   0  14   5         39.23         31.63         4.62 o                         
   1  14   5        270.50        271.22        13.22 o                         
   2  14   5        332.85        305.18        16.11 o                         
   3  14   5        390.64        366.17        19.23 o                         
   4  14   5        196.46        182.13        11.32 o                         
   5  14   5         48.99         42.71         5.63 o                         
  -5  15   5          0.57         -4.10        10.40 o                         
  -4  15   5          0.16         -1.68        13.40 o                         
  -3  15   5         16.41         17.28         6.09 o                         
  -2  15   5        216.76        219.42        11.06 o                         
  -1  15   5         15.50         16.07         1.30 o                         
   0  15   5        695.44        654.20        31.77 o                         
   1  15   5        431.24        401.32        19.40 o                         
   2  15   5         95.26         68.02         4.28 o                         
   3  15   5          8.73          8.68         3.16 o                         
   4  15   5        105.05        101.54         6.64 o                         
   5  15   5          2.49          6.42         2.73 o                         
  -4  16   5         42.99         44.78         4.83 o                         
  -3  16   5         87.77         80.62         5.92 o                         
  -2  16   5         10.56          9.80         2.66 o                         
  -1  16   5          7.78          7.46         1.85 o                         
   0  16   5         12.61         15.23         1.56 o                         
   1  16   5       1268.06       1169.68        61.73 o                         
   2  16   5         34.38         33.10         2.19 o                         
   3  16   5        202.48        192.14        10.41 o                         
   4  16   5         88.60        102.49         6.71 o                         
  -4  17   5          3.41          5.46         4.35 o                         
  -3  17   5        104.45        112.62         7.05 o                         
  -2  17   5        227.54        220.75        11.46 o                         
  -1  17   5         27.97         31.69         4.56 o                         
   0  17   5        264.45        259.06        12.87 o                         
   1  17   5        586.66        555.41        27.83 o                         
   2  17   5         36.89         29.58         2.03 o                         
   3  17   5         10.39         10.81         2.01 o                         
   4  17   5         27.85         29.30         3.68 o                         
  -4  18   5         20.37         24.64        10.53 o                         
  -3  18   5          3.43          4.97         1.75 o                         
  -2  18   5        592.36        620.48        30.91 o                         
  -1  18   5         46.10         41.40         2.51 o                         
   0  18   5        114.27        104.78         6.24 o                         
   1  18   5          8.08          8.68         1.96 o                         
   2  18   5        192.30        200.07        10.75 o                         
   3  18   5        186.39        197.89        12.21 o                         
   4  18   5         60.09         57.35         5.32 o                         
  -3  19   5          0.36          1.88         3.33 o                         
  -2  19   5        200.59        193.46        10.24 o                         
  -1  19   5        146.94        148.37         7.70 o                         
   0  19   5         45.44         52.49         5.66 o                         
   1  19   5         65.72         63.41         3.62 o                         
   2  19   5        432.44        447.16        23.67 o                         
   3  19   5         31.38         30.53         2.73 o                         
  -3  20   5         25.70         36.17         4.84 o                         
  -2  20   5          1.63          0.01         3.44 o                         
  -1  20   5         19.50         26.48         1.90 o                         
   0  20   5          1.29          1.29         1.69 o                         
   1  20   5        257.11        212.40        10.91 o                         
   2  20   5         13.21         14.26         2.05 o                         
   3  20   5         50.27         52.18         3.91 o                         
  -2  21   5         26.95         27.46         3.84 o                         
  -1  21   5          5.80          3.38         3.62 o                         
   0  21   5         31.84         31.61         3.41 o                         
   1  21   5         88.45         78.89         4.56 o                         
   2  21   5          2.22          0.14         2.09 o                         
  -2  22   5          1.71          0.06         4.49 o                         
  -1  22   5          6.82          9.26         2.64 o                         
   0  22   5         91.58         88.58         5.01 o                         
   1  22   5         15.39         20.14         1.78 o                         
   0  23   5          1.81          2.84         2.08 o                         
  -6   0   6          3.69         26.53        47.28 o                         
  -5   0   6       1756.92       1989.65       309.75 o                         
  -4   0   6        577.04        678.91        45.50 o                         
  -3   0   6       2114.45       2320.12       145.35 o                         
  -2   0   6       3845.27       4264.93       291.30 o                         
  -1   0   6      39563.14      32108.38      2261.15 o                         
   0   0   6       4670.06       2151.46       227.33 o                         
   1   0   6      11539.30      11651.44       797.57 o                         
   2   0   6        264.63        319.99        29.11 o                         
   3   0   6       2316.71       2595.06       198.16 o                         
   4   0   6         25.40         23.97         6.85 o                         
   5   0   6         31.58         29.55         2.99 o                         
   6   0   6         28.10         30.85         4.34 o                         
  -6   1   6          0.01         20.51        38.36 o                         
  -5   1   6        175.75        187.10        15.55 o                         
  -4   1   6        679.05        733.04        34.81 o                         
  -3   1   6        210.52        213.06        10.13 o                         
  -2   1   6        422.09        421.16        19.83 o                         
  -1   1   6         10.27         10.33         1.69 o                         
   0   1   6      11820.35      11913.80       486.65 o                         
   1   1   6      14128.58      14053.81       616.21 o                         
   2   1   6       2576.56       2811.62       124.69 o                         
   3   1   6        240.70        254.41        16.05 o                         
   4   1   6         27.45         36.65         8.52 o                         
   5   1   6         88.06         99.80         5.71 o                         
   6   1   6         77.83         90.48         7.25 o                         
  -6   2   6          6.78         52.97        41.27 o                         
  -5   2   6         15.13         13.30         6.54 o                         
  -4   2   6         91.22         99.40         7.21 o                         
  -3   2   6         45.20         41.33         2.53 o                         
  -2   2   6        102.33        107.93         7.84 o                         
  -1   2   6       3102.02       2934.81       105.14 o                         
   0   2   6        750.13        729.33        27.66 o                         
   1   2   6         36.05         20.95         3.40 o                         
   2   2   6         12.86         23.54         8.03 o                         
   3   2   6        148.88        153.79        10.17 o                         
   4   2   6         21.69         22.06         5.67 o                         
   5   2   6         10.24         13.78         1.39 o                         
   6   2   6         38.00         51.12         4.45 o                         
  -6   3   6         41.34         45.16        16.08 o                         
  -5   3   6        244.72        263.92        33.40 o                         
  -4   3   6        114.47        158.50        17.50 o                         
  -3   3   6          0.03          0.22         1.53 o                         
  -2   3   6         50.64         40.13         2.73 o                         
  -1   3   6         24.09         31.23         4.14 o                         
   0   3   6       5497.97       5161.68       183.47 o                         
   1   3   6          0.50          8.06         2.95 o                         
   2   3   6        483.73        530.69        26.01 o                         
   3   3   6        162.71        194.03        14.23 o                         
   4   3   6        148.59        147.16         9.58 o                         
   5   3   6         24.74         29.66         2.14 o                         
   6   3   6          0.64          0.51         3.31 o                         
  -6   4   6          4.87          8.61        21.30 o                         
  -5   4   6        217.98        250.93        54.93 o                         
  -4   4   6         34.68         32.26         7.87 o                         
  -3   4   6        156.46        190.55        15.20 o                         
  -2   4   6        115.81        142.03         9.86 o                         
  -1   4   6         35.73         23.70         2.36 o                         
   0   4   6        123.34        140.12         7.63 o                         
   1   4   6         12.87         13.68         1.14 o                         
   2   4   6         30.73         28.09         4.14 o                         
   3   4   6        753.42        823.46        44.13 o                         
   4   4   6        885.08        802.12        48.91 o                         
   5   4   6        224.74        207.81        15.35 o                         
   6   4   6          4.67          7.45         1.66 o                         
  -6   5   6         29.56         41.66        20.13 o                         
  -5   5   6        263.05        286.62        62.62 o                         
  -4   5   6         62.51         65.59        14.23 o                         
  -3   5   6          4.95          6.64         3.44 o                         
  -2   5   6       1318.25       1484.47        55.39 o                         
  -1   5   6       1496.63       1600.38        55.42 o                         
   0   5   6        351.86        328.37        11.95 o                         
   1   5   6       1676.71       1534.85        70.45 o                         
   2   5   6          0.59          4.21         1.62 o                         
   3   5   6        185.94        168.39         9.31 o                         
   4   5   6        308.47        332.18        21.03 o                         
   5   5   6          0.64         -1.59         1.59 o                         
   6   5   6         22.65         19.18         2.18 o                         
  -6   6   6         12.62         18.46        11.47 o                         
  -5   6   6         53.74         55.36         6.69 o                         
  -4   6   6         29.60         37.49        13.40 o                         
  -3   6   6        122.53        161.86         7.65 o                         
  -2   6   6        928.67       1154.87        44.18 o                         
  -1   6   6          0.90          0.97         3.42 o                         
   0   6   6       1254.04       1358.15        48.33 o                         
   1   6   6       1494.85       1515.85        66.56 o                         
   2   6   6       2037.40       2053.21        86.73 o                         
   3   6   6        264.08        239.45        13.16 o                         
   4   6   6        126.74         99.38         6.68 o                         
   5   6   6        119.27        103.42         8.16 o                         
   6   6   6          9.25          2.08         3.39 o                         
  -6   7   6          4.07          1.24        13.36 o                         
  -5   7   6         39.05         46.40        15.39 o                         
  -4   7   6        123.06        138.20        30.67 o                         
  -3   7   6       1146.60       1242.50        56.79 o                         
  -2   7   6        409.00        463.22        17.55 o                         
  -1   7   6        634.94        643.44        26.93 o                         
   0   7   6         97.30        104.96        14.52 o                         
   1   7   6        259.13        241.37        14.32 o                         
   2   7   6        226.04        218.62        10.79 o                         
   3   7   6        347.43        301.36        17.65 o                         
   4   7   6         55.12         51.05         5.86 o                         
   5   7   6        172.00        147.66        11.47 o                         
   6   7   6        107.27         97.67         7.93 o                         
  -6   8   6          4.66         26.68        12.21 o                         
  -5   8   6          0.46          3.20        10.24 o                         
  -4   8   6        264.49        278.70        19.17 o                         
  -3   8   6          3.42          7.56         1.10 o                         
  -2   8   6        936.08       1063.33        42.86 o                         
  -1   8   6        523.89        517.03        23.38 o                         
   0   8   6        403.63        333.22        34.50 o                         
   1   8   6       2212.13       2044.95       104.08 o                         
   2   8   6       1273.35       1128.85        58.39 o                         
   3   8   6          2.00         54.64        57.87 o                         
   4   8   6          3.58          7.44         1.94 o                         
   5   8   6         55.34         55.02         6.97 o                         
   6   8   6          1.40         -0.95         2.99 o                         
  -6   9   6          0.05          7.65        14.31 o                         
  -5   9   6          7.45         14.56         6.89 o                         
  -4   9   6        271.64        315.79        27.82 o                         
  -3   9   6         70.78         67.02         7.21 o                         
  -2   9   6        343.73        396.36        16.95 o                         
  -1   9   6          2.23          0.25         0.78 o                         
   0   9   6        211.87        240.11        12.30 o                         
   1   9   6        133.99        138.35        18.14 o                         
   2   9   6        695.92        601.71        30.79 o                         
   3   9   6          3.13          2.13         3.51 o                         
   4   9   6         57.20         53.47         3.78 o                         
   5   9   6          3.39         -1.87         1.87 o                         
   6   9   6         15.35         13.49         2.53 o                         
  -6  10   6         15.02         22.97        13.16 o                         
  -5  10   6        349.86        383.86        30.68 o                         
  -4  10   6        842.65        939.16        52.45 o                         
  -3  10   6        198.15        226.85        22.64 o                         
  -2  10   6        243.51        244.11        11.13 o                         
  -1  10   6        114.31        141.32         7.50 o                         
   0  10   6        142.16        132.94         6.66 o                         
   1  10   6       1310.11       1183.98        58.97 o                         
   2  10   6       1375.59       1348.95        71.54 o                         
   3  10   6         45.89         41.43         2.47 o                         
   4  10   6         23.88         24.76         2.13 o                         
   5  10   6          0.07         -1.95         1.95 o                         
  -5  11   6        163.78        174.49        55.21 o                         
  -4  11   6         59.15         63.76         5.49 o                         
  -3  11   6        782.92        829.66        41.68 o                         
  -2  11   6        291.12        332.19        16.68 o                         
  -1  11   6        546.89        570.38        26.60 o                         
   0  11   6        136.09        151.30         7.57 o                         
   1  11   6       1336.50       1309.58        64.99 o                         
   2  11   6        302.61        240.07        12.54 o                         
   3  11   6        407.51        366.62        18.81 o                         
   4  11   6         58.92         47.05         4.55 o                         
   5  11   6         14.01          9.66         2.68 o                         
  -5  12   6        122.01        157.84        55.08 o                         
  -4  12   6         97.83         94.84         5.94 o                         
  -3  12   6          0.91          5.18        15.57 o                         
  -2  12   6        200.20        187.87         9.60 o                         
  -1  12   6         39.29         39.88         2.64 o                         
   0  12   6          6.06          4.73         1.31 o                         
   1  12   6        297.69        274.98        13.84 o                         
   2  12   6        569.04        536.39        27.70 o                         
   3  12   6       1106.57        962.43        47.90 o                         
   4  12   6         80.51         76.04         6.43 o                         
   5  12   6        142.57        127.28        16.18 o                         
  -5  13   6          0.78          1.15        14.21 o                         
  -4  13   6          0.51         -0.74         4.57 o                         
  -3  13   6          8.03          7.38         6.79 o                         
  -2  13   6        111.94        100.50         5.25 o                         
  -1  13   6         21.23         12.99         1.10 o                         
   0  13   6          6.11          6.20         1.14 o                         
   1  13   6        241.84        233.43        11.38 o                         
   2  13   6        164.35        153.73         8.13 o                         
   3  13   6        201.59        198.76        10.31 o                         
   4  13   6          5.22         11.57         3.40 o                         
   5  13   6         44.43         47.28         4.70 o                         
  -5  14   6          2.35          2.29        18.63 o                         
  -4  14   6          0.01         -0.53         7.12 o                         
  -3  14   6         82.98         90.12        10.37 o                         
  -2  14   6         29.61         35.60         5.49 o                         
  -1  14   6          2.24          2.37         1.84 o                         
   0  14   6        138.17        139.33         7.09 o                         
   1  14   6         63.90         62.93        15.20 o                         
   2  14   6        564.93        531.30        28.01 o                         
   3  14   6         57.99         47.27         2.89 o                         
   4  14   6          8.23          4.89         1.38 o                         
   5  14   6         10.51         13.61         2.78 o                         
  -5  15   6          0.02          3.00         7.96 o                         
  -4  15   6          7.39         10.34         6.24 o                         
  -3  15   6        191.08        214.98        12.68 o                         
  -2  15   6        273.92        261.38        14.37 o                         
  -1  15   6          6.73          8.24         2.63 o                         
   0  15   6         71.85         80.79         4.31 o                         
   1  15   6         32.42         29.26         8.54 o                         
   2  15   6        134.56        140.70         7.57 o                         
   3  15   6        110.56         91.24         4.92 o                         
   4  15   6         28.86         28.18         2.53 o                         
  -4  16   6          1.12          0.28         4.42 o                         
  -3  16   6          2.41         -2.02         4.53 o                         
  -2  16   6        656.54        629.19        34.24 o                         
  -1  16   6        454.87        407.33        19.68 o                         
   0  16   6         85.07         72.09         3.95 o                         
   1  16   6        184.03        184.30        10.07 o                         
   2  16   6        321.91        303.58        16.06 o                         
   3  16   6         85.60         61.35         3.57 o                         
   4  16   6         13.21         15.00         1.88 o                         
  -4  17   6         20.08         25.05         9.12 o                         
  -3  17   6         37.88         41.06         3.71 o                         
  -2  17   6         41.42         30.74         4.09 o                         
  -1  17   6         31.77         36.59         4.22 o                         
   0  17   6        334.20        294.80        14.63 o                         
   1  17   6         19.14         20.05         2.75 o                         
   2  17   6        388.49        381.51        20.00 o                         
   3  17   6          8.78         12.63         1.35 o                         
   4  17   6         98.58        105.08         7.02 o                         
  -4  18   6         12.44         11.95         4.31 o                         
  -3  18   6         62.08         57.88         4.07 o                         
  -2  18   6          3.35          6.67         3.74 o                         
  -1  18   6          2.65         -1.22         1.22 o                         
   0  18   6         84.50         81.82         4.55 o                         
   1  18   6        146.96        141.20         7.87 o                         
   2  18   6         70.05         68.13         3.90 o                         
   3  18   6         28.21         23.41         2.31 o                         
   4  18   6          7.58          9.81         1.85 o                         
  -3  19   6         18.32         21.89         7.32 o                         
  -2  19   6          1.97          5.62         1.58 o                         
  -1  19   6          8.77         11.06         3.84 o                         
   0  19   6         16.63         18.94         1.56 o                         
   1  19   6          7.07         11.40         2.26 o                         
   2  19   6          1.95          4.25         1.17 o                         
   3  19   6         81.84         93.08         6.21 o                         
  -3  20   6          9.08          7.02         2.09 o                         
  -2  20   6          0.57          0.52         2.34 o                         
  -1  20   6          3.14          3.58         1.51 o                         
   0  20   6          0.27         -0.03         2.11 o                         
   1  20   6        142.07        125.59         6.70 o                         
   2  20   6         25.15         24.38         2.37 o                         
   3  20   6          0.37         -0.29         1.75 o                         
  -2  21   6        127.60        131.75         8.26 o                         
  -1  21   6         39.40         38.73         2.56 o                         
   0  21   6         33.24         27.85         2.70 o                         
   1  21   6         12.05         10.15         2.59 o                         
   2  21   6         21.11         20.22         3.52 o                         
  -1  22   6         10.60         21.48         4.52 o                         
   0  22   6        190.84        210.48        10.94 o                         
   1  22   6         18.80         20.83         3.53 o                         
  -6   1   7         19.97         11.42        40.98 o                         
  -5   1   7         96.83        100.58        14.02 o                         
  -4   1   7        222.54        220.74        11.19 o                         
  -3   1   7        141.68        163.61         7.61 o                         
  -2   1   7        144.42        189.67        10.62 o                         
  -1   1   7        793.71        833.23        34.32 o                         
   0   1   7        357.68        374.73        18.86 o                         
   1   1   7       2081.53       2014.40        82.18 o                         
   2   1   7        770.85        717.74        49.66 o                         
   3   1   7        211.60        164.78        10.36 o                         
   4   1   7          0.54          1.69         2.16 o                         
   5   1   7         64.59         65.53         3.94 o                         
   6   1   7         19.52         23.37         3.94 o                         
  -6   2   7          4.41         39.91        40.38 o                         
  -5   2   7        777.27        925.94        96.20 o                         
  -4   2   7        308.21        350.99        19.65 o                         
  -3   2   7        108.99        114.69         6.42 o                         
  -2   2   7       1169.86       1197.85        45.55 o                         
  -1   2   7       2085.10       2125.13        79.63 o                         
   0   2   7        678.79        743.04        35.74 o                         
   1   2   7       3095.13       3026.99       119.61 o                         
   2   2   7        193.03        132.32        11.38 o                         
   3   2   7          0.55          5.58        10.64 o                         
   4   2   7        620.76        615.24        38.43 o                         
   5   2   7          0.17         -0.85         1.45 o                         
   6   2   7         12.89         19.22         3.87 o                         
  -6   3   7          0.80          6.49        39.71 o                         
  -5   3   7        134.58        142.04        13.19 o                         
  -4   3   7        467.26        492.72        52.31 o                         
  -3   3   7          7.09          6.49         3.20 o                         
  -2   3   7        864.80        990.36        35.38 o                         
  -1   3   7         28.70         18.97         1.92 o                         
   0   3   7         11.91          7.97         2.24 o                         
   1   3   7       1853.88       1824.20        68.02 o                         
   2   3   7       3966.26       4038.63       194.46 o                         
   3   3   7         41.37         36.09         8.79 o                         
   4   3   7          1.99          3.73         3.56 o                         
   5   3   7        240.09        226.63        12.59 o                         
   6   3   7         47.66         43.83         4.19 o                         
  -6   4   7          1.42          3.55         9.47 o                         
  -5   4   7         43.30         37.34        13.51 o                         
  -4   4   7        560.34        603.12        56.01 o                         
  -3   4   7          5.73          5.43         2.03 o                         
  -2   4   7        206.51        246.31         9.56 o                         
  -1   4   7        315.26        378.64        16.09 o                         
   0   4   7       2624.73       2801.74       106.53 o                         
   1   4   7       3052.30       2954.48       131.71 o                         
   2   4   7          5.28          1.68         4.48 o                         
   3   4   7        172.68        173.64        23.20 o                         
   4   4   7        115.62        120.02         7.85 o                         
   5   4   7          0.01          3.16         1.01 o                         
   6   4   7          0.21         -1.71         2.40 o                         
  -6   5   7         67.70        107.46        24.42 o                         
  -5   5   7          0.93          1.33         9.74 o                         
  -4   5   7         60.78         62.35        11.58 o                         
  -3   5   7          4.14         10.38         4.38 o                         
  -2   5   7        170.85        153.95        12.78 o                         
  -1   5   7         50.48         48.56         5.09 o                         
   0   5   7       1554.41       1634.69        57.87 o                         
   1   5   7          2.09          0.53         1.51 o                         
   2   5   7        540.51        530.69        24.71 o                         
   3   5   7        307.95        276.28        17.61 o                         
   4   5   7         30.29         29.54         2.67 o                         
   5   5   7         43.54         37.07         3.75 o                         
   6   5   7          6.59          8.29         1.81 o                         
  -6   6   7         29.35         70.35        17.84 o                         
  -5   6   7          0.24         -1.71         6.28 o                         
  -4   6   7        422.87        462.80        31.79 o                         
  -3   6   7        282.77        267.74        20.05 o                         
  -2   6   7        162.75        150.04         6.04 o                         
  -1   6   7        270.35        279.30        11.05 o                         
   0   6   7        163.74        233.85        11.93 o                         
   1   6   7        136.41        119.98         7.76 o                         
   2   6   7        620.98        631.57        28.80 o                         
   3   6   7        381.31        347.27        22.13 o                         
   4   6   7        196.99        205.59        13.40 o                         
   5   6   7          1.22          1.34         1.93 o                         
   6   6   7          0.04         -0.76         2.34 o                         
  -6   7   7        125.96        134.51        65.95 o                         
  -5   7   7         32.56         30.34         7.57 o                         
  -4   7   7          1.45          1.01         6.67 o                         
  -3   7   7          5.30          9.34         3.50 o                         
  -2   7   7         37.46         26.47         2.83 o                         
  -1   7   7        803.01        941.93        39.27 o                         
   0   7   7         97.23         82.81        12.10 o                         
   1   7   7         28.59         24.09         3.98 o                         
   2   7   7        606.83        623.30        34.60 o                         
   3   7   7        935.48        858.92        64.95 o                         
   4   7   7         46.82         42.33         3.20 o                         
   5   7   7        235.52        208.08        15.49 o                         
   6   7   7          1.31         -2.00         2.96 o                         
  -6   8   7          0.70         -5.12        20.57 o                         
  -5   8   7         95.33         91.84        21.40 o                         
  -4   8   7         65.18         79.26        27.89 o                         
  -3   8   7        168.48        192.65         9.03 o                         
  -2   8   7         11.51          7.27         2.14 o                         
  -1   8   7        614.30        660.32        40.15 o                         
   0   8   7       1831.64       1927.45        99.57 o                         
   1   8   7       2747.79       2705.79       143.59 o                         
   2   8   7         44.40         44.04         7.97 o                         
   3   8   7          0.80          2.99         2.85 o                         
   4   8   7         49.12         54.55         4.79 o                         
   5   8   7         92.47         70.97         6.74 o                         
   6   8   7         15.81         13.71         7.14 o                         
  -6   9   7          1.64         41.23        20.52 o                         
  -5   9   7         80.63        101.90        32.71 o                         
  -4   9   7        204.57        243.79        22.01 o                         
  -3   9   7         53.06         42.94         9.18 o                         
  -2   9   7         17.65         15.43         5.02 o                         
  -1   9   7        586.50        599.45        38.09 o                         
   0   9   7         73.13         68.63        12.26 o                         
   1   9   7       1728.56       1798.96       104.48 o                         
   2   9   7        351.92        252.53        14.69 o                         
   3   9   7         36.14         37.86         4.88 o                         
   4   9   7         27.69         24.54         2.86 o                         
   5   9   7          7.66         12.27         2.89 o                         
  -5  10   7         30.27         30.31        16.42 o                         
  -4  10   7         23.14         19.38         8.65 o                         
  -3  10   7        164.19        162.34         8.53 o                         
  -2  10   7          0.46         -0.02         1.03 o                         
  -1  10   7         73.21         81.59        20.50 o                         
   0  10   7       1372.98       1400.72        87.88 o                         
   1  10   7        262.02        223.11        19.38 o                         
   2  10   7         31.33         35.18         3.61 o                         
   3  10   7          4.34          7.51         1.16 o                         
   4  10   7          0.14          1.06         1.52 o                         
   5  10   7         10.22          8.17         2.28 o                         
  -5  11   7         28.44         37.65        10.36 o                         
  -4  11   7          0.26         -3.11         7.30 o                         
  -3  11   7         60.30         54.59         6.34 o                         
  -2  11   7         70.27         71.30         4.54 o                         
  -1  11   7        137.09        153.67         7.95 o                         
   0  11   7         27.80         24.62         7.11 o                         
   1  11   7          0.14          1.24         3.60 o                         
   2  11   7          7.96          8.26         1.10 o                         
   3  11   7        307.71        276.45        16.14 o                         
   4  11   7         36.28         37.54         2.91 o                         
   5  11   7         66.27         57.15         5.36 o                         
  -5  12   7          5.91          3.21        14.61 o                         
  -4  12   7          6.50          4.21         8.29 o                         
  -3  12   7          0.01         -0.14         7.46 o                         
  -2  12   7         42.37         43.17         5.57 o                         
  -1  12   7        144.93        151.39         8.91 o                         
   0  12   7        698.74        729.81        34.96 o                         
   1  12   7          0.92          0.12         0.88 o                         
   2  12   7         10.49         10.56         2.07 o                         
   3  12   7        149.70        146.12         8.94 o                         
   4  12   7        228.64        202.65        12.83 o                         
   5  12   7         81.28         89.10        11.91 o                         
  -5  13   7         18.66         25.23        35.81 o                         
  -4  13   7        241.07        277.89        21.21 o                         
  -3  13   7         51.54         56.13         6.61 o                         
  -2  13   7        613.69        571.04        26.76 o                         
  -1  13   7        113.90         97.28         6.62 o                         
   0  13   7        494.28        549.91        26.48 o                         
   1  13   7        383.55        374.60        18.01 o                         
   2  13   7       2502.70       2281.61       116.43 o                         
   3  13   7         15.15         13.60         4.89 o                         
   4  13   7         12.27          5.32         2.40 o                         
   5  13   7        107.47         95.80         8.05 o                         
  -5  14   7         68.22         75.07        32.03 o                         
  -4  14   7         41.74         39.67        11.53 o                         
  -3  14   7         12.88         14.22         5.37 o                         
  -2  14   7          0.30         14.62        29.08 o                         
  -1  14   7        504.44        524.81        28.46 o                         
   0  14   7        179.98        185.57         9.26 o                         
   1  14   7          0.02          0.20         1.53 o                         
   2  14   7         67.38         71.05         4.34 o                         
   3  14   7        116.00        101.27         5.56 o                         
   4  14   7         75.91         86.36         6.76 o                         
   5  14   7         10.37          8.07         2.58 o                         
  -5  15   7          8.33         16.18        10.75 o                         
  -4  15   7          0.54          3.46         4.19 o                         
  -3  15   7          6.64         10.13         5.88 o                         
  -2  15   7        173.43        179.60         9.14 o                         
  -1  15   7          3.67          4.03         0.91 o                         
   0  15   7        194.35        188.40         9.52 o                         
   1  15   7        300.38        279.03        13.77 o                         
   2  15   7         70.56         59.45         5.70 o                         
   3  15   7        121.78        116.56         6.35 o                         
   4  15   7         26.29         29.83         3.50 o                         
  -4  16   7         72.79         87.13         5.75 o                         
  -3  16   7         28.52         37.37         7.66 o                         
  -2  16   7          4.68          4.62         1.18 o                         
  -1  16   7         28.57         27.61         2.10 o                         
   0  16   7        107.83         94.38         5.26 o                         
   1  16   7        209.23        200.32         9.98 o                         
   2  16   7        155.22        137.01         7.63 o                         
   3  16   7         81.86         71.97         4.14 o                         
   4  16   7          4.14          4.33         3.94 o                         
  -4  17   7          7.65          7.08         6.21 o                         
  -3  17   7        138.16        150.45         9.21 o                         
  -2  17   7         76.44         67.10         6.68 o                         
  -1  17   7        193.23        171.74         8.76 o                         
   0  17   7        275.68        274.92        13.68 o                         
   1  17   7        158.71        153.94         7.81 o                         
   2  17   7        112.14        106.15         5.88 o                         
   3  17   7        115.27        111.17         6.27 o                         
   4  17   7         40.92         52.57         5.14 o                         
  -4  18   7          0.02          2.60         4.67 o                         
  -3  18   7        109.60        129.76         8.18 o                         
  -2  18   7        144.19        148.57        10.47 o                         
  -1  18   7          1.25          3.37         4.60 o                         
   0  18   7         28.79         33.96         2.24 o                         
   1  18   7        215.90        210.55        11.29 o                         
   2  18   7         26.86         25.15         2.29 o                         
   3  18   7         89.14         85.54         5.75 o                         
  -3  19   7         26.79         28.88         5.24 o                         
  -2  19   7        233.13        208.20        11.44 o                         
  -1  19   7         11.86         10.53         4.04 o                         
   0  19   7          0.42          3.17         1.59 o                         
   1  19   7         54.19         62.02         5.44 o                         
   2  19   7         65.18         73.34         5.60 o                         
   3  19   7         17.64         15.35         2.00 o                         
  -3  20   7          1.19          2.93         2.50 o                         
  -2  20   7         26.48         21.02         7.00 o                         
  -1  20   7          7.94         11.97         3.08 o                         
   0  20   7         40.63         38.26         3.74 o                         
   1  20   7          1.01          3.24         1.87 o                         
   2  20   7         10.17         11.02         1.38 o                         
   3  20   7         12.03         14.55         2.04 o                         
  -2  21   7         29.30         35.04         3.30 o                         
  -1  21   7          3.00          3.35         2.01 o                         
   0  21   7         95.62         96.15         5.32 o                         
   1  21   7          1.91          4.00         1.99 o                         
   2  21   7          2.45          0.74         1.53 o                         
  -1  22   7         13.66         15.19         2.11 o                         
   0  22   7         29.14         36.31         3.51 o                         
   1  22   7         36.19         34.71         2.96 o                         
  -6   0   8          0.27        -27.81        50.13 o                         
  -5   0   8        140.45         96.82        22.10 o                         
  -4   0   8        189.68        215.46        20.77 o                         
  -3   0   8         95.41        104.92        10.27 o                         
  -2   0   8       3260.73       3929.89       205.16 o                         
  -1   0   8       1107.99        997.56        71.97 o                         
   0   0   8        375.01        200.24        25.89 o                         
   1   0   8       1051.60       1003.80        72.76 o                         
   2   0   8        960.74        930.06       191.31 o                         
   3   0   8        101.13        101.76         7.62 o                         
   4   0   8        335.96        363.60        27.91 o                         
   5   0   8         46.27         51.73         4.72 o                         
   6   0   8         30.81         40.88         6.07 o                         
  -6   1   8          6.02         10.78        42.38 o                         
  -5   1   8        293.68        248.53        32.40 o                         
  -4   1   8         56.98         74.38         4.18 o                         
  -3   1   8         98.19        110.97         5.34 o                         
  -2   1   8        593.36        858.43        33.29 o                         
  -1   1   8       1585.28       1586.74        66.00 o                         
   0   1   8        884.49        943.16        43.22 o                         
   1   1   8       3285.05       3187.64       138.81 o                         
   2   1   8       4084.27       4330.99       239.64 o                         
   3   1   8        117.23        135.38        10.74 o                         
   4   1   8        417.24        447.94        24.44 o                         
   5   1   8         31.94         30.16         2.21 o                         
   6   1   8         85.34        104.15         8.87 o                         
  -6   2   8          1.20          0.27        41.42 o                         
  -5   2   8        193.91        215.37        21.93 o                         
  -4   2   8         70.66         69.43         4.50 o                         
  -3   2   8        374.99        364.80        20.97 o                         
  -2   2   8         15.92         16.74         3.28 o                         
  -1   2   8        864.87        824.28        33.47 o                         
   0   2   8        467.54        465.28        19.57 o                         
   1   2   8          0.24          9.40         4.76 o                         
   2   2   8       1238.75       1236.39        72.37 o                         
   3   2   8        379.36        417.00        23.15 o                         
   4   2   8        353.82        344.74        21.20 o                         
   5   2   8         37.44         38.04         2.55 o                         
   6   2   8         25.69         41.77         4.06 o                         
  -6   3   8          0.03         41.78        44.53 o                         
  -5   3   8         13.11         26.25         8.53 o                         
  -4   3   8         45.78         41.61         4.36 o                         
  -3   3   8         37.84         38.37         4.38 o                         
  -2   3   8          1.42         -0.11         2.16 o                         
  -1   3   8        923.64        940.43        33.89 o                         
   0   3   8         41.91         30.37         2.71 o                         
   1   3   8       5255.75       5299.84       250.01 o                         
   2   3   8       3250.41       3445.55       198.66 o                         
   3   3   8         14.91          9.51         6.27 o                         
   4   3   8        710.66        747.19        46.70 o                         
   5   3   8         71.12         79.07         4.75 o                         
   6   3   8          3.13          7.65         4.02 o                         
  -6   4   8          0.38         23.67        18.29 o                         
  -5   4   8          0.17         -0.56         7.99 o                         
  -4   4   8        619.83        647.72        67.47 o                         
  -3   4   8        100.63        103.73         5.93 o                         
  -2   4   8        527.27        641.84        23.65 o                         
  -1   4   8        709.21        772.99        30.24 o                         
   0   4   8          1.77         -0.70         3.62 o                         
   1   4   8         41.37         51.79        10.81 o                         
   2   4   8        667.72        633.09        37.41 o                         
   3   4   8          8.74          7.93         6.55 o                         
   4   4   8        536.23        523.23        32.97 o                         
   5   4   8        221.20        222.42        14.17 o                         
   6   4   8         11.90         13.97         2.04 o                         
  -6   5   8          6.39         12.84        11.10 o                         
  -5   5   8         20.82         23.69         6.94 o                         
  -4   5   8        134.06        148.09        18.90 o                         
  -3   5   8        346.44        385.74        14.90 o                         
  -2   5   8       1003.52       1127.91        44.92 o                         
  -1   5   8       1784.92       2031.19        79.53 o                         
   0   5   8         77.47         77.76        13.13 o                         
   1   5   8         54.50         29.56         9.00 o                         
   2   5   8       1009.20       1048.09        54.86 o                         
   3   5   8        154.63        122.68         9.67 o                         
   4   5   8          0.72          0.93         1.31 o                         
   5   5   8         19.58         17.78         2.53 o                         
   6   5   8         42.76         46.91         3.66 o                         
  -6   6   8         20.24         25.57        13.73 o                         
  -5   6   8         90.51        108.15        29.43 o                         
  -4   6   8         56.10         67.74        16.50 o                         
  -3   6   8          3.34          3.23         2.69 o                         
  -2   6   8       1887.65       2022.50        77.92 o                         
  -1   6   8        377.44        301.74        17.33 o                         
   0   6   8          0.11          1.08         3.04 o                         
   1   6   8         12.05          9.79         6.97 o                         
   2   6   8        110.08        110.69         7.00 o                         
   3   6   8         54.35         62.39        16.18 o                         
   4   6   8          9.91          8.69         3.19 o                         
   5   6   8         14.14         12.15         2.67 o                         
   6   6   8          0.05         -1.10         2.16 o                         
  -6   7   8          3.05         31.82        41.72 o                         
  -5   7   8         16.27         13.37        14.94 o                         
  -4   7   8        724.74        717.36        48.89 o                         
  -3   7   8          5.22          6.28         1.46 o                         
  -2   7   8       1491.10       1539.57        60.30 o                         
  -1   7   8        525.48        632.68        29.16 o                         
   0   7   8        278.58        229.98        12.68 o                         
   1   7   8         11.23         18.58         2.75 o                         
   2   7   8         39.97         41.62         3.33 o                         
   3   7   8        130.36        128.27         9.89 o                         
   4   7   8         45.72         42.42         3.20 o                         
   5   7   8          6.64          4.82         4.29 o                         
   6   7   8          0.11         -1.48         4.07 o                         
  -6   8   8          4.58         19.44        16.98 o                         
  -5   8   8         42.16         63.99        26.55 o                         
  -4   8   8         34.95         48.21        14.71 o                         
  -3   8   8         68.35         73.09         8.37 o                         
  -2   8   8        226.27        247.19        23.85 o                         
  -1   8   8        164.83        171.26        29.83 o                         
   0   8   8         36.59         31.33         7.54 o                         
   1   8   8        659.12        617.19        33.00 o                         
   2   8   8          0.07          0.45         3.44 o                         
   3   8   8         98.80         81.38         7.60 o                         
   4   8   8        250.22        253.89        16.51 o                         
   5   8   8         17.34         20.92         2.77 o                         
  -6   9   8          9.18         41.38        16.34 o                         
  -5   9   8        129.57        154.49        47.38 o                         
  -4   9   8        423.36        514.84        36.67 o                         
  -3   9   8          8.58          9.28         3.51 o                         
  -2   9   8        457.78        502.64        22.17 o                         
  -1   9   8          0.82          2.34         5.30 o                         
   0   9   8        946.35       1017.62        56.12 o                         
   1   9   8          2.51          2.75         0.92 o                         
   2   9   8        113.69        106.15         6.82 o                         
   3   9   8          5.97          4.17         0.96 o                         
   4   9   8         67.34         68.58         4.68 o                         
   5   9   8        174.33        150.34        11.62 o                         
  -5  10   8        213.88        285.09       100.82 o                         
  -4  10   8        650.87        715.14        43.55 o                         
  -3  10   8        294.25        286.53        14.79 o                         
  -2  10   8        139.51        152.25         7.76 o                         
  -1  10   8        103.94         78.58        13.89 o                         
   0  10   8          7.47         11.89         4.99 o                         
   1  10   8         76.31         53.28         5.68 o                         
   2  10   8         42.61         38.98         4.14 o                         
   3  10   8        240.77        231.80        12.47 o                         
   4  10   8         28.65         17.83         1.74 o                         
   5  10   8          0.98          3.48         2.05 o                         
  -5  11   8         16.18         20.09        10.57 o                         
  -4  11   8        291.20        298.64        27.59 o                         
  -3  11   8         25.96         32.77        10.96 o                         
  -2  11   8          0.60          1.08         1.61 o                         
  -1  11   8        175.19        176.95         9.19 o                         
   0  11   8         93.31         84.22        22.99 o                         
   1  11   8        309.89        259.22        20.13 o                         
   2  11   8         23.17         13.98         3.08 o                         
   3  11   8        616.90        557.52        28.69 o                         
   4  11   8         44.16         35.86         4.16 o                         
   5  11   8         13.01         15.95         2.79 o                         
  -5  12   8          3.81          2.87        16.35 o                         
  -4  12   8         11.55         11.25         8.66 o                         
  -3  12   8         17.45         14.65         3.02 o                         
  -2  12   8         62.46         65.93        15.83 o                         
  -1  12   8        282.93        250.27        12.76 o                         
   0  12   8        781.29        733.82        37.14 o                         
   1  12   8          3.28          3.07         2.32 o                         
   2  12   8       1321.37       1224.04        68.86 o                         
   3  12   8        846.95        726.05        36.90 o                         
   4  12   8         41.87         32.08         3.57 o                         
   5  12   8          0.35         -2.82         2.82 o                         
  -5  13   8          8.14          9.51        20.38 o                         
  -4  13   8         33.24         40.46        16.10 o                         
  -3  13   8          0.01         -1.08         7.55 o                         
  -2  13   8         21.50         18.42        13.42 o                         
  -1  13   8        185.63        159.79         8.19 o                         
   0  13   8        263.66        271.06        14.30 o                         
   1  13   8        532.81        474.22        27.17 o                         
   2  13   8        302.88        267.28        16.04 o                         
   3  13   8         15.29         12.10         2.32 o                         
   4  13   8          4.43          0.40         1.79 o                         
   5  13   8         44.04         45.59         4.53 o                         
  -5  14   8          0.10         -0.87        22.82 o                         
  -4  14   8          0.00          0.63        11.11 o                         
  -3  14   8         24.24         27.25         6.59 o                         
  -2  14   8          4.06          5.11         3.08 o                         
  -1  14   8         26.56         31.27        14.29 o                         
   0  14   8        523.00        505.10        27.30 o                         
   1  14   8        120.92        119.35        12.22 o                         
   2  14   8        103.67         83.87         8.22 o                         
   3  14   8        218.80        212.85        11.28 o                         
   4  14   8         53.78         57.83         4.53 o                         
   5  14   8          2.09          1.62         4.86 o                         
  -4  15   8         65.61         72.37        19.67 o                         
  -3  15   8          1.20          0.97        11.82 o                         
  -2  15   8        389.41        355.75        17.38 o                         
  -1  15   8        837.05        787.02        38.39 o                         
   0  15   8        186.09        167.25         9.65 o                         
   1  15   8        108.79         93.58        12.18 o                         
   2  15   8        376.91        346.52        18.30 o                         
   3  15   8        378.42        314.21        18.24 o                         
   4  15   8          0.11          4.16         1.99 o                         
  -4  16   8         32.18         54.45        19.67 o                         
  -3  16   8         55.13         59.28         4.44 o                         
  -2  16   8         17.18         12.45         1.85 o                         
  -1  16   8          8.06          7.53         1.71 o                         
   0  16   8        174.53        183.91         9.16 o                         
   1  16   8         57.29         55.35        12.52 o                         
   2  16   8          1.09          0.98         1.20 o                         
   3  16   8          1.93          6.54         1.45 o                         
   4  16   8        102.01        108.10         9.76 o                         
  -4  17   8          4.96          1.93        15.81 o                         
  -3  17   8         24.11         19.82        11.73 o                         
  -2  17   8         26.24         19.51         4.48 o                         
  -1  17   8        689.43        658.33        31.98 o                         
   0  17   8        323.39        307.22        15.09 o                         
   1  17   8        137.27        138.17        19.42 o                         
   2  17   8         60.56         59.12         4.46 o                         
   3  17   8         57.90         56.57         5.14 o                         
   4  17   8         12.45         20.31         4.03 o                         
  -3  18   8        139.27        153.40         9.36 o                         
  -2  18   8          0.14          0.87         2.65 o                         
  -1  18   8          2.21          1.74         1.59 o                         
   0  18   8         91.33         88.91        22.74 o                         
   1  18   8          0.72          0.36         1.04 o                         
   2  18   8         11.68         11.48         2.25 o                         
   3  18   8          4.82          7.83         2.90 o                         
  -3  19   8          0.01          1.75         1.75 o                         
  -2  19   8          5.35          6.03         4.76 o                         
  -1  19   8         44.71         40.61         3.54 o                         
   0  19   8          1.56         -1.08         3.56 o                         
   1  19   8         43.60         37.12         3.08 o                         
   2  19   8         20.18         17.48         2.43 o                         
   3  19   8        112.87        120.83         9.53 o                         
  -3  20   8          0.83          5.35        14.71 o                         
  -2  20   8          0.04          3.94         1.41 o                         
  -1  20   8          2.07          2.38         6.01 o                         
   0  20   8         24.10         30.33         4.88 o                         
   1  20   8         86.95         84.96         7.75 o                         
   2  20   8          8.17         10.84         1.96 o                         
  -2  21   8        146.20        171.77        10.50 o                         
  -1  21   8          1.89          0.92         7.12 o                         
   0  21   8          0.91          2.32         7.72 o                         
   1  21   8         37.60         46.92         4.37 o                         
   2  21   8          0.08          2.16         1.20 o                         
  -1  22   8         14.44         19.67         6.85 o                         
   0  22   8        206.38        207.78        13.24 o                         
   1  22   8         53.17         40.43         2.76 o                         
  -6   1   9         28.23         10.00        42.22 o                         
  -5   1   9        169.60        135.92        18.71 o                         
  -4   1   9       1458.62       1734.37       111.69 o                         
  -3   1   9          3.99          4.66         2.45 o                         
  -2   1   9         21.70         21.93         3.87 o                         
  -1   1   9        114.10        152.28         8.36 o                         
   0   1   9        123.72        117.15         7.76 o                         
   1   1   9       1443.05       1436.45        77.79 o                         
   2   1   9         40.67         37.07         2.87 o                         
   3   1   9        103.85         89.53         5.44 o                         
   4   1   9          0.00          0.05         1.29 o                         
   5   1   9          0.31         -1.04         1.04 o                         
   6   1   9          0.02         -0.30         4.45 o                         
  -6   2   9          0.98         25.03        43.44 o                         
  -5   2   9         20.45         23.90        12.71 o                         
  -4   2   9        225.04        215.27        22.90 o                         
  -3   2   9         19.68         26.23         4.30 o                         
  -2   2   9         11.16         34.70         3.09 o                         
  -1   2   9         42.85         48.32         5.89 o                         
   0   2   9        139.83        100.91         6.75 o                         
   1   2   9       3357.63       3786.86       208.42 o                         
   2   2   9       4846.09       4960.96       287.47 o                         
   3   2   9        292.95        306.07        24.54 o                         
   4   2   9         22.23         29.04         2.38 o                         
   5   2   9         38.50         40.49         2.71 o                         
   6   2   9          0.04          3.67         2.13 o                         
  -6   3   9          0.12         26.34        44.21 o                         
  -5   3   9         62.87         68.50        15.11 o                         
  -4   3   9         12.12         18.55         7.27 o                         
  -3   3   9          4.69          6.73         1.78 o                         
  -2   3   9       3416.60       3525.10       143.32 o                         
  -1   3   9       3051.23       3312.12       128.89 o                         
   0   3   9         78.59         95.20        11.15 o                         
   1   3   9         91.34         87.55        12.68 o                         
   2   3   9        258.30        277.52        25.27 o                         
   3   3   9         46.76         33.92         3.18 o                         
   4   3   9          6.20          7.97         1.40 o                         
   5   3   9          2.96          2.32         2.04 o                         
   6   3   9          0.09          0.89         2.05 o                         
  -6   4   9         22.43         49.54        48.24 o                         
  -5   4   9          9.69         11.47         9.81 o                         
  -4   4   9         11.54          9.05         1.89 o                         
  -3   4   9        259.08        270.20        15.46 o                         
  -2   4   9        822.22        994.72        39.31 o                         
  -1   4   9         67.97         79.84         7.23 o                         
   0   4   9         18.85         13.24         4.43 o                         
   1   4   9        459.37        534.63        37.42 o                         
   2   4   9        124.55        179.87        10.92 o                         
   3   4   9        216.11        204.42        16.43 o                         
   4   4   9        869.43        950.85        59.11 o                         
   5   4   9         44.11         45.07         3.39 o                         
   6   4   9         30.43         25.49         2.63 o                         
  -6   5   9          0.25          8.14        22.88 o                         
  -5   5   9          7.63         10.93        16.27 o                         
  -4   5   9        545.06        641.50        75.49 o                         
  -3   5   9         39.77         50.51         4.93 o                         
  -2   5   9         38.48         27.45         4.43 o                         
  -1   5   9         31.07         40.69         5.90 o                         
   0   5   9        134.36        146.96        17.19 o                         
   1   5   9          6.96          8.06         6.12 o                         
   2   5   9         54.77         41.28         3.80 o                         
   3   5   9        301.48        260.17        16.42 o                         
   4   5   9         14.16         12.44         1.74 o                         
   5   5   9         10.45         12.81         4.86 o                         
   6   5   9          0.22          0.21         3.80 o                         
  -6   6   9         57.58         64.88        20.67 o                         
  -5   6   9         55.73         53.23        22.28 o                         
  -4   6   9        792.09        821.00        55.04 o                         
  -3   6   9         63.89         72.19         3.44 o                         
  -2   6   9         13.12         16.40         3.52 o                         
  -1   6   9        119.37        138.51         6.72 o                         
   0   6   9        245.41        268.51        17.84 o                         
   1   6   9        137.09        120.86        22.18 o                         
   2   6   9        123.71        163.78        24.34 o                         
   3   6   9        106.86        103.05        11.24 o                         
   4   6   9         61.90         62.68         4.39 o                         
   5   6   9          0.26         -3.24         3.24 o                         
   6   6   9          3.57          1.78         2.28 o                         
  -6   7   9         61.45         63.99        34.83 o                         
  -5   7   9         34.82         48.18         9.59 o                         
  -4   7   9        484.91        537.34        81.13 o                         
  -3   7   9         38.19         45.84         2.62 o                         
  -2   7   9        133.15        175.19        15.70 o                         
  -1   7   9       1181.49       1198.63        57.53 o                         
   0   7   9          9.93          3.84         6.48 o                         
   1   7   9        195.79        213.51        16.54 o                         
   2   7   9       1852.55       1884.70        95.30 o                         
   3   7   9        132.05        127.73         8.24 o                         
   4   7   9         37.91         48.08         3.68 o                         
   5   7   9         23.82         15.56         2.52 o                         
   6   7   9          0.82          1.94         3.35 o                         
  -6   8   9          2.08          3.69        26.82 o                         
  -5   8   9          1.92         18.15        14.41 o                         
  -4   8   9          4.76          9.61        17.10 o                         
  -3   8   9         68.00         62.33        10.51 o                         
  -2   8   9          0.22          1.91         2.35 o                         
  -1   8   9        218.05        252.42        24.12 o                         
   0   8   9       1350.76       1313.58        67.17 o                         
   1   8   9        333.64        347.37        19.01 o                         
   2   8   9       2010.74       1913.28        90.77 o                         
   3   8   9        228.00        209.96        13.47 o                         
   4   8   9        182.41        190.34        12.53 o                         
   5   8   9        271.85        253.35        18.54 o                         
  -5   9   9        151.88        183.25        51.27 o                         
  -4   9   9        458.44        437.75        29.93 o                         
  -3   9   9        369.63        359.73        18.36 o                         
  -2   9   9          5.71         15.38         6.35 o                         
  -1   9   9        309.29        296.28        15.16 o                         
   0   9   9          5.96          7.01         1.94 o                         
   1   9   9         93.64         85.83         6.19 o                         
   2   9   9         72.32         73.53         5.55 o                         
   3   9   9       1258.43       1172.68        73.12 o                         
   4   9   9         36.65         47.70         3.73 o                         
   5   9   9          1.22         -1.89         2.07 o                         
  -5  10   9         14.29         17.35        11.64 o                         
  -4  10   9         23.70         27.73         8.18 o                         
  -3  10   9        110.96        115.99        21.26 o                         
  -2  10   9         54.58         52.86         6.14 o                         
  -1  10   9         95.66        103.91        20.52 o                         
   0  10   9         13.03         15.35         2.85 o                         
   1  10   9        548.48        497.51        26.67 o                         
   2  10   9        170.99        163.22         8.69 o                         
   3  10   9         36.14         35.99         4.69 o                         
   4  10   9          1.70          1.50         1.00 o                         
   5  10   9          3.58         14.82         2.78 o                         
  -5  11   9          2.39          3.63         9.58 o                         
  -4  11   9          0.34         -0.76         6.64 o                         
  -3  11   9          6.28         11.55         5.58 o                         
  -2  11   9          0.09          0.87         5.29 o                         
  -1  11   9         69.33         75.44        14.03 o                         
   0  11   9         24.39         19.68         5.06 o                         
   1  11   9          0.15          0.06         1.16 o                         
   2  11   9         79.95         68.11         7.06 o                         
   3  11   9          4.73         10.51         2.23 o                         
   4  11   9          0.65          3.76         3.97 o                         
   5  11   9        103.08         95.58         8.04 o                         
  -5  12   9          6.43         11.76        20.10 o                         
  -4  12   9          1.07          5.05         3.89 o                         
  -3  12   9        143.31        142.04        22.38 o                         
  -2  12   9        198.72        202.51        10.48 o                         
  -1  12   9         17.06         16.51         6.70 o                         
   0  12   9        391.34        385.03        20.58 o                         
   1  12   9        323.21        331.59        20.97 o                         
   2  12   9        626.79        575.77        29.19 o                         
   3  12   9        128.30        114.60         6.43 o                         
   4  12   9         36.02         44.70         4.47 o                         
   5  12   9          2.92          5.60         2.60 o                         
  -5  13   9         53.02         62.37        21.65 o                         
  -4  13   9         48.94         31.87        16.02 o                         
  -3  13   9        108.67        112.84        26.37 o                         
  -2  13   9          7.08         11.67         4.77 o                         
  -1  13   9        265.51        272.68        22.75 o                         
   0  13   9        694.63        700.24        35.55 o                         
   1  13   9         14.64         14.07         2.92 o                         
   2  13   9        685.10        683.88        38.24 o                         
   3  13   9        965.08        800.08        42.16 o                         
   4  13   9         38.60         35.04         3.84 o                         
   5  13   9         93.48         92.01         7.58 o                         
  -5  14   9         35.25         49.12        12.32 o                         
  -4  14   9          4.47          3.69        13.57 o                         
  -3  14   9          3.53          3.93         2.53 o                         
  -2  14   9        259.69        261.00        13.08 o                         
  -1  14   9        504.81        495.76        29.39 o                         
   0  14   9          9.56         10.59         2.29 o                         
   1  14   9        352.52        317.85        27.25 o                         
   2  14   9         31.88         34.80         2.69 o                         
   3  14   9         95.24         89.91         8.90 o                         
   4  14   9          0.01          3.31         2.45 o                         
  -4  15   9         13.97         15.08        11.67 o                         
  -3  15   9         57.47         56.57        16.08 o                         
  -2  15   9         51.02         52.97        12.42 o                         
  -1  15   9        327.81        309.86        15.50 o                         
   0  15   9        146.36        134.48        21.59 o                         
   1  15   9          0.10          1.27         2.47 o                         
   2  15   9         17.16         16.33         3.34 o                         
   3  15   9        228.26        195.11        11.97 o                         
   4  15   9          0.42          3.54         1.98 o                         
  -4  16   9         79.64         79.69        18.76 o                         
  -3  16   9         67.36         73.94         7.80 o                         
  -2  16   9         10.87         17.83        10.92 o                         
  -1  16   9          0.01          0.13         2.33 o                         
   0  16   9        326.20        299.64        17.85 o                         
   1  16   9        156.84        149.70        21.72 o                         
   2  16   9        234.96        198.42        11.06 o                         
   3  16   9         86.02         63.79         6.88 o                         
   4  16   9        144.59        126.94         8.61 o                         
  -4  17   9          1.48          2.94        13.70 o                         
  -3  17   9        229.34        251.50        23.80 o                         
  -2  17   9          2.34          2.74         4.37 o                         
  -1  17   9        146.77        148.37         7.94 o                         
   0  17   9        165.69        152.87         8.09 o                         
   1  17   9          0.01          1.82         3.15 o                         
   2  17   9         98.47         98.29         8.70 o                         
   3  17   9        310.20        270.05        14.73 o                         
   4  17   9         38.38         38.03         6.10 o                         
  -3  18   9        171.85        206.46        50.40 o                         
  -2  18   9         25.32         24.66         2.03 o                         
  -1  18   9         80.82         95.42        23.23 o                         
   0  18   9          9.31          7.93         3.50 o                         
   1  18   9         51.64         39.74         6.29 o                         
   2  18   9          0.12         -0.27         1.57 o                         
   3  18   9          2.92          5.35         1.98 o                         
  -3  19   9         77.36         91.26        19.67 o                         
  -2  19   9        279.21        283.26        16.74 o                         
  -1  19   9          0.78          0.38         3.42 o                         
   0  19   9         43.57         57.87        10.57 o                         
   1  19   9        149.89        144.38         8.48 o                         
   2  19   9        132.93        140.00         8.93 o                         
   3  19   9        106.46         95.94         6.94 o                         
  -2  20   9          6.70          7.68        12.10 o                         
  -1  20   9          0.15         -1.80         5.72 o                         
   0  20   9          8.38          4.42         7.44 o                         
   1  20   9          0.02          1.76         1.40 o                         
   2  20   9         11.78         12.44         1.79 o                         
  -2  21   9          8.53          7.93        16.20 o                         
  -1  21   9          2.63          1.75         8.23 o                         
   0  21   9         42.68         40.14         2.87 o                         
   1  21   9          2.39          5.18         1.53 o                         
   0  22   9         22.16         24.64         5.41 o                         
  -6   0  10          0.49         28.31        55.33 o                         
  -5   0  10         14.02          4.86         8.03 o                         
  -4   0  10        134.21         73.81        21.05 o                         
  -3   0  10         23.02         29.09         6.69 o                         
  -2   0  10      10310.09      12394.04       737.84 o                         
  -1   0  10          2.53         -0.15         4.74 o                         
   0   0  10       2055.83       1282.10       205.76 o                         
   1   0  10        598.18        551.56        48.95 o                         
   2   0  10       5745.61       6460.29       687.38 o                         
   3   0  10       1520.21       1584.93       107.28 o                         
   4   0  10        155.75        179.63        14.30 o                         
   5   0  10        137.78        167.98        13.16 o                         
   6   0  10        183.40        211.68        24.29 o                         
  -6   1  10          0.58          4.95        45.82 o                         
  -5   1  10          3.70         -3.25         8.28 o                         
  -4   1  10         87.74        120.27        16.69 o                         
  -3   1  10        369.39        377.01        22.13 o                         
  -2   1  10        148.50        160.91        11.19 o                         
  -1   1  10       3206.74       1108.83       150.17 o                         
   0   1  10        479.71        431.35        25.14 o                         
   1   1  10        166.65        179.05        18.10 o                         
   2   1  10       4454.73       4774.84       296.25 o                         
   3   1  10        175.18        174.63        10.07 o                         
   4   1  10        131.63        145.89         8.19 o                         
   5   1  10          7.30          7.85         1.36 o                         
   6   1  10          0.41          1.01         2.29 o                         
  -6   2  10          0.15         45.02        47.82 o                         
  -5   2  10         87.96        105.78        19.36 o                         
  -4   2  10        142.70        169.32        17.03 o                         
  -3   2  10          5.64          7.17         4.04 o                         
  -2   2  10        442.82        486.22        22.15 o                         
  -1   2  10       3175.40       3298.89       152.22 o                         
   0   2  10         56.44          7.43        12.89 o                         
   1   2  10          6.50          9.23        13.53 o                         
   2   2  10         10.73          8.76        10.57 o                         
   3   2  10        526.04        524.19        31.25 o                         
   4   2  10         44.13         44.30         3.33 o                         
   5   2  10         60.96         57.18         3.63 o                         
   6   2  10          0.67         -2.40         2.63 o                         
  -6   3  10          6.70         44.55        47.21 o                         
  -5   3  10        123.21        115.67        24.10 o                         
  -4   3  10         97.19         92.92        12.61 o                         
  -3   3  10        104.36         93.21         7.71 o                         
  -2   3  10         38.76         31.69         4.77 o                         
  -1   3  10       1312.88       1545.77        78.03 o                         
   0   3  10         21.48         22.89         6.74 o                         
   1   3  10         48.37         66.66         6.47 o                         
   2   3  10         12.25         14.12         3.41 o                         
   3   3  10          9.80          7.68         3.17 o                         
   4   3  10         75.28         83.40         5.67 o                         
   5   3  10          9.53         10.81         1.40 o                         
   6   3  10          8.75         13.06         2.71 o                         
  -6   4  10          8.74         67.89        49.90 o                         
  -5   4  10         39.65         43.83         7.82 o                         
  -4   4  10        197.97        209.63        21.84 o                         
  -3   4  10         54.35         41.44         6.10 o                         
  -2   4  10        372.85        398.51        15.51 o                         
  -1   4  10        459.49        515.49        22.00 o                         
   0   4  10         30.07         23.28         9.10 o                         
   1   4  10         14.73         23.85         5.43 o                         
   2   4  10        659.58        763.23        43.89 o                         
   3   4  10        250.57        238.29        19.53 o                         
   4   4  10        460.13        446.84        28.05 o                         
   5   4  10         16.99         14.58         1.77 o                         
   6   4  10          2.39          0.11         1.94 o                         
  -6   5  10         26.63         21.60        45.66 o                         
  -5   5  10          0.73          2.75        11.83 o                         
  -4   5  10          0.49         -0.24         8.36 o                         
  -3   5  10        537.79        609.67        23.75 o                         
  -2   5  10          1.41          1.34         3.61 o                         
  -1   5  10       1325.13       1362.48        57.68 o                         
   0   5  10        238.97        280.90        16.38 o                         
   1   5  10        335.97        371.91        34.27 o                         
   2   5  10         53.48         70.34         4.57 o                         
   3   5  10        189.03        188.97        14.12 o                         
   4   5  10         34.79         32.04         3.26 o                         
   5   5  10        146.97        152.06        12.31 o                         
   6   5  10          2.63          0.60         2.92 o                         
  -6   6  10          4.61         14.30        16.82 o                         
  -5   6  10         73.22        106.93        20.68 o                         
  -4   6  10         42.88         46.77         5.24 o                         
  -3   6  10         19.39         20.91         5.25 o                         
  -2   6  10          1.35          2.92         3.78 o                         
  -1   6  10        331.73        430.45        21.87 o                         
   0   6  10        301.87        400.10        20.89 o                         
   1   6  10         12.69         20.03         7.02 o                         
   2   6  10        648.53        640.02        35.80 o                         
   3   6  10         97.91        100.09         6.87 o                         
   4   6  10        108.10         82.99         5.74 o                         
   5   6  10          6.02          8.90         5.06 o                         
  -6   7  10          0.75         10.22        11.54 o                         
  -5   7  10         11.53         17.02        12.42 o                         
  -4   7  10        581.78        629.63        42.38 o                         
  -3   7  10        348.42        402.91        23.48 o                         
  -2   7  10        236.04        260.67        20.67 o                         
  -1   7  10         66.96         69.58         8.46 o                         
   0   7  10        988.97       1065.50        53.30 o                         
   1   7  10          1.67          0.06         2.59 o                         
   2   7  10          6.91          6.51         4.83 o                         
   3   7  10        204.55        198.83        12.60 o                         
   4   7  10        120.70        110.33         7.45 o                         
   5   7  10         22.97         17.68         2.91 o                         
  -5   8  10          0.84          6.41        10.00 o                         
  -4   8  10          4.16          4.19         8.72 o                         
  -3   8  10          0.02          0.73         3.45 o                         
  -2   8  10         81.06         76.65        12.00 o                         
  -1   8  10        358.35        366.81        29.00 o                         
   0   8  10        118.48        137.77        10.37 o                         
   1   8  10         18.06         17.94         2.14 o                         
   2   8  10          0.40          8.98         3.22 o                         
   3   8  10        430.01        396.05        24.78 o                         
   4   8  10         23.19         25.55         4.40 o                         
   5   8  10          5.61         17.83         2.77 o                         
  -5   9  10        243.08        287.24        56.04 o                         
  -4   9  10         19.18         10.80         7.99 o                         
  -3   9  10        173.06        208.84        21.38 o                         
  -2   9  10         83.77         82.00        11.00 o                         
  -1   9  10        204.82        193.36        23.27 o                         
   0   9  10         96.86         96.14         6.90 o                         
   1   9  10        465.80        411.60        22.23 o                         
   2   9  10        146.35        150.12         7.99 o                         
   3   9  10        735.24        695.55        43.73 o                         
   4   9  10          2.36         -0.88         1.04 o                         
   5   9  10         23.72         14.86         3.18 o                         
  -5  10  10        209.68        265.10        58.36 o                         
  -4  10  10         43.69         57.45        16.47 o                         
  -3  10  10        742.67        871.70        42.80 o                         
  -2  10  10         24.72         27.47         3.77 o                         
  -1  10  10        119.47        127.75        15.38 o                         
   0  10  10        104.41         81.56         9.29 o                         
   1  10  10         48.71         39.88         6.94 o                         
   2  10  10        391.91        335.82        17.35 o                         
   3  10  10          6.09          4.92         1.28 o                         
   4  10  10         50.29         47.73         3.81 o                         
   5  10  10        124.28        138.50        10.85 o                         
  -5  11  10         87.22        117.65        29.32 o                         
  -4  11  10        254.75        263.80        48.65 o                         
  -3  11  10         17.90         24.41         6.53 o                         
  -2  11  10        172.25        155.54        20.36 o                         
  -1  11  10          7.10         13.82        18.68 o                         
   0  11  10         99.20         81.09         5.54 o                         
   1  11  10        351.42        333.57        18.03 o                         
   2  11  10         28.39         27.84         6.43 o                         
   3  11  10          8.64         16.65         2.96 o                         
   4  11  10         61.12         48.58         3.60 o                         
   5  11  10        115.99        106.46         8.81 o                         
  -5  12  10         12.47         12.90        11.79 o                         
  -4  12  10         13.32         22.35        15.94 o                         
  -3  12  10        397.98        454.01        23.26 o                         
  -2  12  10         32.03        205.52       140.42 o                         
  -1  12  10        234.85        238.86        18.77 o                         
   0  12  10        151.36        142.55        18.77 o                         
   1  12  10         41.78         35.13         4.20 o                         
   2  12  10       1297.30       1109.94        57.13 o                         
   3  12  10         15.75          9.98         1.65 o                         
   4  12  10         22.53         24.38         3.12 o                         
   5  12  10          1.62          0.56         2.30 o                         
  -5  13  10         11.17          9.43        14.11 o                         
  -4  13  10          0.50         -3.86         9.33 o                         
  -3  13  10          0.80          1.75         5.21 o                         
  -2  13  10         90.56         72.83        16.75 o                         
  -1  13  10         20.20         14.45         4.23 o                         
   0  13  10         16.00         15.56         4.90 o                         
   1  13  10        211.15        183.61        11.13 o                         
   2  13  10         89.50         79.82         4.71 o                         
   3  13  10         42.57         53.57         4.15 o                         
   4  13  10         23.96         24.86         3.18 o                         
  -4  14  10          0.00          0.31        13.00 o                         
  -3  14  10         63.47         76.10        19.38 o                         
  -2  14  10          0.47          1.31         3.84 o                         
  -1  14  10        106.80        117.86        21.91 o                         
   0  14  10         45.57         42.77         4.25 o                         
   1  14  10        216.69        208.29        10.77 o                         
   2  14  10        107.27         88.63         7.60 o                         
   3  14  10         12.32         11.92         2.20 o                         
   4  14  10         16.05         14.65         3.26 o                         
  -4  15  10         93.96        119.42        22.69 o                         
  -3  15  10          4.79          5.26         4.77 o                         
  -2  15  10         45.03         43.44         9.62 o                         
  -1  15  10          1.29          3.05         2.89 o                         
   0  15  10        280.00        259.72        30.11 o                         
   1  15  10         17.41         18.08         3.89 o                         
   2  15  10         46.37         50.78         4.00 o                         
   3  15  10         37.22         35.96         2.83 o                         
   4  15  10          3.13          5.56         2.07 o                         
  -4  16  10         47.30         62.51         6.12 o                         
  -3  16  10        100.49        115.37        32.67 o                         
  -2  16  10          1.78          1.52         3.81 o                         
  -1  16  10        737.23        667.42        32.48 o                         
   0  16  10        659.29        598.63        30.40 o                         
   1  16  10          4.47          6.36         1.34 o                         
   2  16  10         98.17         80.23         7.01 o                         
   3  16  10          1.69          4.50         2.29 o                         
   4  16  10         17.99         14.69         2.46 o                         
  -4  17  10          3.93          5.32        12.70 o                         
  -3  17  10        100.99         94.18        17.29 o                         
  -2  17  10         81.60         81.95        13.44 o                         
  -1  17  10         28.07         24.09         9.03 o                         
   0  17  10         28.01         30.87         2.28 o                         
   1  17  10        124.72        122.73         6.91 o                         
   2  17  10        104.50         93.34         8.33 o                         
   3  17  10        184.56        166.42         9.43 o                         
  -3  18  10         50.48         47.95        13.21 o                         
  -2  18  10         46.85         56.65        12.79 o                         
  -1  18  10          2.08          5.31         1.63 o                         
   0  18  10         36.16         36.03         5.12 o                         
   1  18  10         41.00         34.70         3.72 o                         
   2  18  10         23.83         20.08         1.97 o                         
   3  18  10         18.88         23.38         4.91 o                         
  -3  19  10          0.16          0.22        12.13 o                         
  -2  19  10          0.74          5.72         7.43 o                         
  -1  19  10          8.05         13.88         3.27 o                         
   0  19  10         22.22         21.09         4.24 o                         
   1  19  10          6.59          8.57         2.03 o                         
   2  19  10          1.62          0.59         1.30 o                         
  -2  20  10          1.28         -1.36         6.33 o                         
  -1  20  10          5.70          6.65         2.30 o                         
   0  20  10          3.48          4.88         2.01 o                         
   1  20  10         29.12         26.78         6.59 o                         
   2  20  10         16.99         18.21         2.59 o                         
  -1  21  10          7.52          4.73        13.51 o                         
   0  21  10        100.46        107.96         7.58 o                         
   1  21  10         55.26         51.35         6.03 o                         
  -6   1  11          1.13          1.46        46.42 o                         
  -5   1  11          0.12         -7.54         7.54 o                         
  -4   1  11         49.20         53.86        14.60 o                         
  -3   1  11         36.77         21.47         7.89 o                         
  -2   1  11         60.17         11.02         7.68 o                         
  -1   1  11         96.44         55.47         5.91 o                         
   0   1  11        183.52        178.00        22.38 o                         
   1   1  11         44.73         58.65         8.08 o                         
   2   1  11        279.71        273.84        17.22 o                         
   3   1  11         78.12         96.70         5.88 o                         
   4   1  11        400.60        406.18        22.26 o                         
   5   1  11          0.27          1.77         1.26 o                         
   6   1  11         14.78         16.12         3.84 o                         
  -6   2  11          3.64         21.25        45.87 o                         
  -5   2  11         27.05         11.78        10.15 o                         
  -4   2  11       1181.70        893.58        99.67 o                         
  -3   2  11        549.07        598.51        41.86 o                         
  -2   2  11       3521.96       3750.19       184.17 o                         
  -1   2  11       1803.98       1932.24        99.73 o                         
   0   2  11        354.57        406.60        28.71 o                         
   1   2  11        308.94        320.67        25.99 o                         
   2   2  11       1909.95       1947.74       120.80 o                         
   3   2  11         42.58         34.53         7.13 o                         
   4   2  11        128.96        158.29         8.95 o                         
   5   2  11         16.53         17.70         1.72 o                         
   6   2  11         41.89         65.25         6.30 o                         
  -6   3  11          0.24         14.44        52.53 o                         
  -5   3  11          9.90          9.40         7.78 o                         
  -4   3  11         10.72         14.26         2.94 o                         
  -3   3  11         27.18         22.74         2.10 o                         
  -2   3  11        423.37        437.55        21.95 o                         
  -1   3  11          1.71          7.22        12.46 o                         
   0   3  11         37.65         66.20         8.63 o                         
   1   3  11          2.79         -2.26         6.80 o                         
   2   3  11        858.22        882.30        51.93 o                         
   3   3  11        974.28        974.68        57.20 o                         
   4   3  11        351.81        373.38        23.53 o                         
   5   3  11          0.50          2.29         1.30 o                         
   6   3  11         15.32         15.91         3.64 o                         
  -6   4  11          2.38         57.30        47.76 o                         
  -5   4  11          0.07         48.60        41.69 o                         
  -4   4  11          1.10         -0.57         6.01 o                         
  -3   4  11        113.50        119.21         8.65 o                         
  -2   4  11          5.98         15.80         3.91 o                         
  -1   4  11       1385.02       1582.08        82.07 o                         
   0   4  11          2.38          9.93         6.98 o                         
   1   4  11       1951.89       2142.26       115.98 o                         
   2   4  11          9.55         10.66         1.85 o                         
   3   4  11         71.50         76.02         7.80 o                         
   4   4  11         50.59         59.21         4.27 o                         
   5   4  11         28.34         24.13         2.20 o                         
  -6   5  11          0.64         22.39        47.24 o                         
  -5   5  11         74.20         80.44        12.05 o                         
  -4   5  11         66.88         70.08        15.55 o                         
  -3   5  11         32.51         27.77         2.85 o                         
  -2   5  11        126.41        123.83         9.33 o                         
  -1   5  11       1229.03       1386.88        69.74 o                         
   0   5  11         69.16         71.87         5.42 o                         
   1   5  11         32.38         20.08         6.41 o                         
   2   5  11        181.64        153.95         9.04 o                         
   3   5  11        188.27        174.84        11.60 o                         
   4   5  11         31.70         28.52         2.44 o                         
   5   5  11          3.20          2.14         4.93 o                         
  -6   6  11          6.05         33.70        25.92 o                         
  -5   6  11         70.70         92.95        15.82 o                         
  -4   6  11          0.95          1.98         4.84 o                         
  -3   6  11        363.68        420.55        22.53 o                         
  -2   6  11        203.31        248.58        14.01 o                         
  -1   6  11        446.51        525.41        27.02 o                         
   0   6  11         78.92        110.09        22.80 o                         
   1   6  11        350.70        403.49        23.60 o                         
   2   6  11         16.51          9.54         2.65 o                         
   3   6  11        122.22         99.06        16.94 o                         
   4   6  11        150.84        167.48        10.97 o                         
   5   6  11          9.93          4.02         4.65 o                         
  -5   7  11         31.66         42.62        13.45 o                         
  -4   7  11        119.61        164.30        25.78 o                         
  -3   7  11         63.65         78.84         6.69 o                         
  -2   7  11          1.38          3.71         4.36 o                         
  -1   7  11        806.10        919.07        45.72 o                         
   0   7  11         67.05         54.89         7.01 o                         
   1   7  11        156.95        161.90        15.75 o                         
   2   7  11         81.14         86.01        16.26 o                         
   3   7  11        114.90         90.21         6.21 o                         
   4   7  11        225.07        205.05        12.84 o                         
   5   7  11          0.41         -2.02         2.02 o                         
  -5   8  11         18.63         23.78        10.01 o                         
  -4   8  11        380.28        377.41        63.49 o                         
  -3   8  11       1091.58       1197.62        60.82 o                         
  -2   8  11          0.32         -0.92         7.02 o                         
  -1   8  11        435.72        464.76        24.45 o                         
   0   8  11         13.16         14.37         3.84 o                         
   1   8  11        353.37        352.27        33.24 o                         
   2   8  11          1.93          7.19        10.99 o                         
   3   8  11          0.00         -2.17         2.17 o                         
   4   8  11         43.43         38.79         7.33 o                         
   5   8  11        119.49        112.71         9.59 o                         
  -5   9  11         11.92         19.97         3.13 o                         
  -4   9  11          2.97          6.65        10.82 o                         
  -3   9  11        367.33        400.17        30.38 o                         
  -2   9  11        161.00        137.23        15.70 o                         
  -1   9  11        118.66        109.19         5.85 o                         
   0   9  11        586.53        590.76        31.01 o                         
   1   9  11         70.72         72.18         7.03 o                         
   2   9  11        311.58        289.26        15.84 o                         
   3   9  11          6.49          4.90         1.34 o                         
   4   9  11         48.56         54.53         4.07 o                         
   5   9  11          1.92          0.96         2.30 o                         
  -5  10  11         17.50         20.58        14.13 o                         
  -4  10  11         32.52         21.26        15.25 o                         
  -3  10  11          9.14         17.41         4.47 o                         
  -2  10  11        226.66        218.94        23.69 o                         
  -1  10  11          2.73          2.97         2.44 o                         
   0  10  11          7.74          8.66         6.35 o                         
   1  10  11         98.62        107.09         6.14 o                         
   2  10  11         49.08         43.62         7.90 o                         
   3  10  11        257.79        215.31        13.52 o                         
   4  10  11        193.64        185.57        12.14 o                         
   5  10  11         13.26         10.82         2.58 o                         
  -5  11  11          0.74          1.55         7.24 o                         
  -4  11  11        216.38        241.67        48.13 o                         
  -3  11  11         20.99         23.20         4.86 o                         
  -2  11  11          0.03         74.66        55.70 o                         
  -1  11  11         42.60         40.66        10.09 o                         
   0  11  11        320.26        337.25        29.13 o                         
   1  11  11          0.60          1.71         3.38 o                         
   2  11  11          1.60         -0.15         1.69 o                         
   3  11  11          1.37         -0.10         1.43 o                         
   4  11  11         43.63         41.41         3.74 o                         
   5  11  11          6.85          3.94         2.30 o                         
  -5  12  11          4.87          3.37        15.77 o                         
  -4  12  11          0.25          6.44        12.54 o                         
  -3  12  11        205.44        187.39        22.80 o                         
  -2  12  11        128.74        138.36        20.88 o                         
  -1  12  11         12.31         10.95         7.13 o                         
   0  12  11        126.23        128.35        12.58 o                         
   1  12  11        240.56        225.17        11.88 o                         
   2  12  11        438.26        384.35        25.66 o                         
   3  12  11          9.19          6.70         1.25 o                         
   4  12  11          5.23          3.30         3.42 o                         
   5  12  11         50.15         52.30         7.33 o                         
  -5  13  11          0.91          2.94        23.83 o                         
  -4  13  11         24.29         24.10        19.45 o                         
  -3  13  11        230.01        260.94        42.88 o                         
  -2  13  11          5.35          2.98         4.04 o                         
  -1  13  11        206.15        195.51        25.68 o                         
   0  13  11        143.09        147.04        26.65 o                         
   1  13  11        115.07         91.30         9.24 o                         
   2  13  11        606.62        546.36        28.51 o                         
   3  13  11        161.73        150.43         8.25 o                         
   4  13  11         12.14          9.77         2.35 o                         
  -4  14  11          0.80          5.18        25.80 o                         
  -3  14  11        313.08        321.49        19.17 o                         
  -2  14  11         35.22         30.21        10.13 o                         
  -1  14  11        402.95        408.40        24.69 o                         
   0  14  11       1004.72        979.49        49.76 o                         
   1  14  11          6.76          7.94         4.45 o                         
   2  14  11        301.82        255.82        13.28 o                         
   3  14  11        214.17        168.42        11.68 o                         
   4  14  11         16.19         18.17         3.10 o                         
  -4  15  11         20.42         25.56        19.18 o                         
  -3  15  11         35.27         33.61         6.34 o                         
  -2  15  11          9.86         13.93         6.85 o                         
  -1  15  11          4.39          7.23         3.73 o                         
   0  15  11        148.00        145.75        12.79 o                         
   1  15  11          4.26          2.77         2.54 o                         
   2  15  11         77.40         73.48         4.52 o                         
   3  15  11        262.94        241.10        13.21 o                         
   4  15  11          9.75          7.85         2.62 o                         
  -4  16  11         12.53         18.40        23.41 o                         
  -3  16  11          2.15          9.13         3.08 o                         
  -2  16  11         23.09         27.27        13.44 o                         
  -1  16  11         55.80         58.76         9.34 o                         
   0  16  11         26.28         27.36         3.48 o                         
   1  16  11         17.83         16.71         2.08 o                         
   2  16  11         77.04         79.75         6.70 o                         
   3  16  11         63.48         59.47         6.69 o                         
   4  16  11        180.16        177.31        13.73 o                         
  -3  17  11        156.49        156.18        37.04 o                         
  -2  17  11          0.13          0.47         8.46 o                         
  -1  17  11         13.00          9.34         4.05 o                         
   0  17  11          9.94         10.39         1.81 o                         
   1  17  11          8.02          9.49         2.23 o                         
   2  17  11          0.01          1.88         1.77 o                         
   3  17  11         41.89         53.50         3.61 o                         
  -3  18  11          4.77         12.15         6.18 o                         
  -2  18  11          3.55          5.11         4.81 o                         
  -1  18  11        116.54        116.02        18.99 o                         
   0  18  11         30.02         29.57         3.12 o                         
   1  18  11          0.34          0.52         2.73 o                         
   2  18  11        141.02        135.79         7.80 o                         
   3  18  11          0.64         -1.30         2.60 o                         
  -3  19  11        227.04        809.99       269.98 o                         
  -2  19  11         84.35         81.98        18.31 o                         
  -1  19  11          1.91          7.14         4.15 o                         
   0  19  11         66.27         63.53         4.51 o                         
   1  19  11         74.46         82.34        10.33 o                         
   2  19  11         27.24         26.64         2.38 o                         
  -2  20  11         18.01         22.96         2.28 o                         
  -1  20  11         80.57         89.70        21.52 o                         
   0  20  11         24.18         29.73         7.61 o                         
   1  20  11          0.05          0.79         2.41 o                         
   2  20  11         52.94         55.99         6.18 o                         
  -1  21  11         12.10         10.18         9.70 o                         
   0  21  11          0.03         -1.95         3.88 o                         
   1  21  11          2.48          5.48         1.38 o                         
  -6   0  12          0.43         21.42        57.15 o                         
  -5   0  12         37.78         21.45        78.11 o                         
  -4   0  12         38.52          5.07         8.04 o                         
  -3   0  12        772.69        336.46       114.91 o                         
  -2   0  12         19.57          8.98         6.12 o                         
  -1   0  12        723.62        708.36        44.46 o                         
   0   0  12        364.71        272.01        45.08 o                         
   1   0  12         94.41         36.76        21.77 o                         
   2   0  12         29.56         34.84         8.31 o                         
   3   0  12         44.12         48.26         4.29 o                         
   4   0  12        300.55        308.61        23.74 o                         
   5   0  12          3.69         -0.17         4.65 o                         
  -6   1  12          1.95         34.63        49.51 o                         
  -5   1  12          5.85         18.78         9.86 o                         
  -4   1  12        382.33        211.10        47.01 o                         
  -3   1  12         28.87         17.64         6.38 o                         
  -2   1  12        108.69        161.01        10.27 o                         
  -1   1  12       2250.26       2706.59       139.31 o                         
   0   1  12         90.60         91.75         6.51 o                         
   1   1  12        119.46        120.41         7.46 o                         
   2   1  12        246.25        238.98        15.03 o                         
   3   1  12       1846.69       1807.19       120.19 o                         
   4   1  12         53.72         48.08         3.17 o                         
   5   1  12         16.37         19.09         1.85 o                         
  -6   2  12          0.01         49.39        49.51 o                         
  -5   2  12          3.77         -1.56         9.43 o                         
  -4   2  12        111.00        113.50        17.53 o                         
  -3   2  12         10.48          8.46         3.94 o                         
  -2   2  12        192.72        187.69         9.96 o                         
  -1   2  12       1057.52       1216.93        63.29 o                         
   0   2  12         47.96         46.07         6.01 o                         
   1   2  12        168.94        187.86        31.31 o                         
   2   2  12         37.43         56.18         3.89 o                         
   3   2  12        191.63        163.26        10.51 o                         
   4   2  12          0.01         -1.93         1.93 o                         
   5   2  12         14.14         18.41         2.51 o                         
  -6   3  12          0.99         47.44        50.09 o                         
  -5   3  12         18.00         20.46        10.42 o                         
  -4   3  12          4.33          8.37         4.99 o                         
  -3   3  12         10.97         12.04         2.82 o                         
  -2   3  12        143.37         67.90        11.72 o                         
  -1   3  12        492.01        492.36        39.62 o                         
   0   3  12          0.90         -0.73         8.34 o                         
   1   3  12       2415.44       2481.13       144.87 o                         
   2   3  12          2.92          4.45         3.50 o                         
   3   3  12       1379.68       1386.84        80.84 o                         
   4   3  12        142.02        150.75         9.81 o                         
   5   3  12         11.54          6.39         1.34 o                         
  -6   4  12          1.20         -4.43        48.49 o                         
  -5   4  12        106.98        111.02        11.06 o                         
  -4   4  12          7.57         13.49         4.11 o                         
  -3   4  12         32.17         38.24         6.68 o                         
  -2   4  12        170.10        192.01        12.31 o                         
  -1   4  12          0.12          1.01         5.46 o                         
   0   4  12          6.36         10.63         4.90 o                         
   1   4  12         69.92         33.58        14.48 o                         
   2   4  12        828.09        829.32        49.33 o                         
   3   4  12       1558.60       1548.48        89.86 o                         
   4   4  12        278.57        297.58        18.54 o                         
   5   4  12         42.22         46.32         3.16 o                         
  -6   5  12          9.10         42.42        50.30 o                         
  -5   5  12          2.40          6.42         6.98 o                         
  -4   5  12         27.45         28.04         7.26 o                         
  -3   5  12          3.27          3.95         1.69 o                         
  -2   5  12         64.78         65.71         7.62 o                         
  -1   5  12       1881.90       2129.11       103.65 o                         
   0   5  12        834.20        938.85        54.07 o                         
   1   5  12       2387.98       2582.98       150.60 o                         
   2   5  12          4.29          3.71         6.06 o                         
   3   5  12         20.52         19.49         3.90 o                         
   4   5  12         29.63         32.72         2.74 o                         
   5   5  12          0.08          1.26         3.23 o                         
  -5   6  12          0.24          3.97         7.90 o                         
  -4   6  12         86.58         88.55        23.51 o                         
  -3   6  12        422.54        481.44        25.06 o                         
  -2   6  12        870.93       1013.52        46.98 o                         
  -1   6  12        157.62        161.53         8.95 o                         
   0   6  12       1790.91       1881.62        96.57 o                         
   1   6  12         83.33         84.42         7.63 o                         
   2   6  12         53.03         46.07         5.75 o                         
   3   6  12         96.50         95.51         6.45 o                         
   4   6  12        391.77        382.30        24.31 o                         
   5   6  12         22.30         25.15         3.40 o                         
  -5   7  12          0.00          0.30        10.21 o                         
  -4   7  12         12.56         16.22         7.66 o                         
  -3   7  12        153.05        164.95        18.34 o                         
  -2   7  12         27.95         39.56         4.51 o                         
  -1   7  12        738.75        827.18        41.45 o                         
   0   7  12         28.40         29.09         8.64 o                         
   1   7  12        168.02        136.19        15.69 o                         
   2   7  12         93.68         76.57        13.03 o                         
   3   7  12        511.56        510.77        31.41 o                         
   4   7  12        152.50        147.53         9.49 o                         
   5   7  12        104.86        104.11         9.01 o                         
  -5   8  12          4.23          3.28        11.70 o                         
  -4   8  12         12.80         -0.53        23.31 o                         
  -3   8  12         86.68         97.26         5.28 o                         
  -2   8  12         73.23         86.33         8.78 o                         
  -1   8  12        636.51        664.06        33.91 o                         
   0   8  12         32.03         39.07        14.15 o                         
   1   8  12         14.68         13.66         2.52 o                         
   2   8  12         39.60         34.86        13.45 o                         
   3   8  12         53.90         61.79         4.49 o                         
   4   8  12         68.50         65.84         5.22 o                         
   5   8  12         87.06         68.26         7.89 o                         
  -5   9  12         68.42         85.85        10.51 o                         
  -4   9  12          0.72          2.62        12.93 o                         
  -3   9  12         54.62         37.89        22.39 o                         
  -2   9  12         61.35         71.87         5.89 o                         
  -1   9  12         66.23         83.81         9.52 o                         
   0   9  12          6.93          9.30         3.04 o                         
   1   9  12        142.72        140.29        20.22 o                         
   2   9  12        315.48        285.32        16.83 o                         
   3   9  12         46.44         55.10         4.19 o                         
   4   9  12         83.83         77.15         5.57 o                         
   5   9  12          5.13          2.58         6.07 o                         
  -5  10  12         91.55         34.17        22.37 o                         
  -4  10  12         68.35         75.91         8.64 o                         
  -3  10  12       1572.96       1623.88        84.97 o                         
  -2  10  12        350.95        345.18        20.34 o                         
  -1  10  12         15.65         18.36         7.36 o                         
   0  10  12          0.38          3.51         2.70 o                         
   1  10  12         33.20         38.49         7.00 o                         
   2  10  12          0.77          2.70         1.78 o                         
   3  10  12        378.98        360.95        21.67 o                         
   4  10  12          2.95          2.74         1.45 o                         
   5  10  12         42.52         45.38         4.69 o                         
  -5  11  12         63.32         83.97        16.53 o                         
  -4  11  12         21.24         17.83         7.40 o                         
  -3  11  12        259.52        253.66        28.81 o                         
  -2  11  12          0.59          1.06         6.97 o                         
  -1  11  12         67.72         69.21         7.46 o                         
   0  11  12          0.05          1.79         2.42 o                         
   1  11  12        587.61        489.69        26.11 o                         
   2  11  12         34.96         33.51         3.11 o                         
   3  11  12         80.50         59.14         4.30 o                         
   4  11  12         28.61         27.66         4.93 o                         
   5  11  12         47.86         49.04         4.92 o                         
  -5  12  12          1.44          4.31        10.26 o                         
  -4  12  12          3.45         -0.05        16.18 o                         
  -3  12  12        323.46        365.34        54.22 o                         
  -2  12  12         15.01         11.36         4.88 o                         
  -1  12  12          9.99          8.76         5.11 o                         
   0  12  12         16.04         18.93         4.37 o                         
   1  12  12         30.34         28.98         3.53 o                         
   2  12  12        403.56        359.26        18.58 o                         
   3  12  12         18.50         18.96         2.26 o                         
   4  12  12          0.03          3.22         3.33 o                         
  -4  13  12          9.55         14.04        14.82 o                         
  -3  13  12          0.00          3.05         3.02 o                         
  -2  13  12        106.74         93.85        14.95 o                         
  -1  13  12        112.53        116.62        18.63 o                         
   0  13  12        343.91        343.17        18.66 o                         
   1  13  12        198.49        184.58        10.04 o                         
   2  13  12         23.28         30.36         3.74 o                         
   3  13  12         15.00         20.75         2.93 o                         
   4  13  12          2.93          2.10         2.32 o                         
  -4  14  12         29.14         23.06        16.59 o                         
  -3  14  12         91.54        108.48        25.94 o                         
  -2  14  12          2.47          5.21         1.57 o                         
  -1  14  12          4.83          5.48         1.85 o                         
   0  14  12        148.78        128.02        16.17 o                         
   1  14  12          1.94          2.46         2.15 o                         
   2  14  12        195.12        177.42         9.52 o                         
   3  14  12          5.14          6.68         2.02 o                         
   4  14  12          0.66         -0.23         2.05 o                         
  -4  15  12          0.20         -0.90        12.97 o                         
  -3  15  12          0.00          0.59         5.10 o                         
  -2  15  12         15.70         15.67         9.55 o                         
  -1  15  12        395.59        426.09        42.80 o                         
   0  15  12       1011.77       1006.72        50.24 o                         
   1  15  12         15.87         17.95         2.79 o                         
   2  15  12          5.33          3.50         2.00 o                         
   3  15  12          0.47          0.28         1.87 o                         
   4  15  12          0.16         -2.30         2.30 o                         
  -4  16  12          0.01          1.46        23.86 o                         
  -3  16  12         78.39        102.34        19.08 o                         
  -2  16  12        103.49         94.73        19.69 o                         
  -1  16  12        135.35        145.63        18.19 o                         
   0  16  12        175.56        180.62        23.80 o                         
   1  16  12          9.37          6.90         2.10 o                         
   2  16  12          2.84          6.33         2.77 o                         
   3  16  12          5.83          3.90         2.23 o                         
  -3  17  12          6.14          2.94        12.95 o                         
  -2  17  12        108.65        113.29        13.90 o                         
  -1  17  12          1.29          4.91         6.62 o                         
   0  17  12        336.64        334.78        25.48 o                         
   1  17  12         44.43         36.98         3.04 o                         
   2  17  12         38.93         36.71         2.62 o                         
   3  17  12         11.68         12.02         2.14 o                         
  -3  18  12         64.82         77.29         9.70 o                         
  -2  18  12          1.72          1.77         4.70 o                         
  -1  18  12          3.52          4.69         5.06 o                         
   0  18  12          1.59          0.01         4.51 o                         
   1  18  12          2.51          1.31         1.26 o                         
   2  18  12         51.79         54.50         4.42 o                         
   3  18  12          6.25          4.58         5.18 o                         
  -2  19  12          1.08          3.08         4.52 o                         
  -1  19  12         20.53         22.87         3.79 o                         
   0  19  12          5.59          7.14         2.19 o                         
   1  19  12          1.45         -0.32         1.56 o                         
   2  19  12         41.69         52.15         4.22 o                         
  -2  20  12          3.58         71.23       115.34 o                         
  -1  20  12         29.89         34.73         5.76 o                         
   0  20  12         10.96         14.75         1.77 o                         
   1  20  12          6.90          8.55         2.31 o                         
  -6   1  13          8.58         -5.97        50.86 o                         
  -5   1  13         76.58         52.41        14.90 o                         
  -4   1  13         15.61         14.96         3.11 o                         
  -3   1  13        554.98        209.79        54.62 o                         
  -2   1  13        385.13        491.80        27.54 o                         
  -1   1  13        233.64        129.49        20.64 o                         
   0   1  13        120.79        147.90        15.33 o                         
   1   1  13        366.21        422.69        30.09 o                         
   2   1  13        195.70        190.35        11.20 o                         
   3   1  13        227.09        224.83        12.49 o                         
   4   1  13        285.18        328.30        18.06 o                         
   5   1  13          4.32          4.23         1.47 o                         
  -6   2  13          7.73         35.10        51.11 o                         
  -5   2  13          0.00         16.36        17.82 o                         
  -4   2  13        162.91        164.33        14.33 o                         
  -3   2  13         26.69         27.91         6.46 o                         
  -2   2  13        115.56         36.54        12.74 o                         
  -1   2  13         24.47          4.65        11.92 o                         
   0   2  13         55.51         83.94        11.04 o                         
   1   2  13        233.72        263.92        15.19 o                         
   2   2  13         24.68         22.41         1.84 o                         
   3   2  13        424.42        408.92        25.64 o                         
   4   2  13         84.38         95.25         5.71 o                         
   5   2  13          7.66          6.06         2.40 o                         
  -6   3  13          1.25         42.94        52.56 o                         
  -5   3  13          1.58          6.62        14.37 o                         
  -4   3  13        223.43        102.44        22.08 o                         
  -3   3  13         86.82         39.68         8.40 o                         
  -2   3  13         99.83         32.74        12.94 o                         
  -1   3  13        337.29        378.65        35.29 o                         
   0   3  13        100.79        114.14        11.01 o                         
   1   3  13         11.22          8.23         6.75 o                         
   2   3  13         24.03         35.24         7.43 o                         
   3   3  13         69.31         74.42         6.88 o                         
   4   3  13        226.28        240.39        15.26 o                         
   5   3  13         22.45         24.22         2.16 o                         
  -5   4  13          5.48         12.63        10.23 o                         
  -4   4  13         12.19         14.05         5.74 o                         
  -3   4  13         28.29         26.82         6.88 o                         
  -2   4  13         73.61         69.96         7.82 o                         
  -1   4  13         99.04        103.12        12.49 o                         
   0   4  13          3.22         10.93         7.74 o                         
   1   4  13          6.40          3.29         3.36 o                         
   2   4  13        306.94        298.88        31.61 o                         
   3   4  13        734.28        766.74        47.87 o                         
   4   4  13        823.02        845.23        52.78 o                         
   5   4  13         19.01         20.78         2.01 o                         
  -5   5  13          0.92          4.96        18.04 o                         
  -4   5  13         26.37         33.37         7.67 o                         
  -3   5  13         49.22         47.18         7.78 o                         
  -2   5  13          4.53          6.39         4.53 o                         
  -1   5  13         47.05         19.71        10.09 o                         
   0   5  13         21.21         19.45         7.67 o                         
   1   5  13        149.69        145.60        18.41 o                         
   2   5  13         10.54         22.24         7.15 o                         
   3   5  13        491.95        505.11        31.17 o                         
   4   5  13         48.37         60.05         4.33 o                         
   5   5  13          2.06         -0.99         1.96 o                         
  -5   6  13         70.97         82.20        16.44 o                         
  -4   6  13         46.15         35.56        11.31 o                         
  -3   6  13        190.47        194.25        12.21 o                         
  -2   6  13         33.40         28.06         5.38 o                         
  -1   6  13        457.08        437.98        22.94 o                         
   0   6  13        299.68        324.87        37.66 o                         
   1   6  13         22.78         31.21         7.33 o                         
   2   6  13          1.86          1.64         8.25 o                         
   3   6  13          1.23          1.65         4.01 o                         
   4   6  13          2.88          3.49         2.44 o                         
   5   6  13          8.89          6.93         2.53 o                         
  -5   7  13          0.13         13.72        12.80 o                         
  -4   7  13         20.04         29.66        21.40 o                         
  -3   7  13         31.00         -1.24        10.49 o                         
  -2   7  13         37.71         31.72         8.32 o                         
  -1   7  13         79.90         88.00         9.71 o                         
   0   7  13        282.56        268.92        20.50 o                         
   1   7  13        550.21        617.23        41.18 o                         
   2   7  13         45.14         51.69        11.54 o                         
   3   7  13         52.81         58.55         4.26 o                         
   4   7  13        301.71        310.25        19.63 o                         
   5   7  13         20.71         28.64         3.69 o                         
  -5   8  13        114.72        141.93        27.89 o                         
  -4   8  13         19.07         16.37         8.96 o                         
  -3   8  13        332.91        330.15        20.31 o                         
  -2   8  13        274.52        297.21        17.83 o                         
  -1   8  13         32.49         35.44         4.99 o                         
   0   8  13        275.70        278.32        14.98 o                         
   1   8  13         19.23         24.01         2.68 o                         
   2   8  13        446.17        475.84        28.80 o                         
   3   8  13         38.04         42.33         3.25 o                         
   4   8  13          0.99         -2.43         2.86 o                         
   5   8  13         23.73         17.39         3.21 o                         
  -5   9  13          1.32          1.42         8.56 o                         
  -4   9  13         63.73         56.58        14.17 o                         
  -3   9  13         45.10         40.05         7.53 o                         
  -2   9  13          2.15          3.70        12.07 o                         
  -1   9  13         56.37         68.71         7.13 o                         
   0   9  13         21.42         21.32         5.78 o                         
   1   9  13          4.54          8.77         3.01 o                         
   2   9  13          3.21         -0.07         4.88 o                         
   3   9  13        186.92        174.45        11.13 o                         
   4   9  13         19.93         17.04         1.87 o                         
   5   9  13          0.20          0.05         2.32 o                         
  -5  10  13          7.60         32.98        24.30 o                         
  -4  10  13          3.36          8.08         7.36 o                         
  -3  10  13        314.43        338.51        27.77 o                         
  -2  10  13         95.14        103.57         8.62 o                         
  -1  10  13        145.15        144.65         9.80 o                         
   0  10  13          1.72          1.10         6.89 o                         
   1  10  13        108.54         85.41         9.69 o                         
   2  10  13         40.72         35.53         3.55 o                         
   3  10  13        336.33        374.63        24.46 o                         
   4  10  13         12.32         13.76         1.82 o                         
   5  10  13         16.89         13.82         2.96 o                         
  -5  11  13          0.07         -0.12         5.20 o                         
  -4  11  13         26.49         27.30        25.52 o                         
  -3  11  13         23.26         23.84        11.15 o                         
  -2  11  13          9.82         17.74        10.90 o                         
  -1  11  13        157.03        183.25        10.04 o                         
   0  11  13         60.69         61.61         6.46 o                         
   1  11  13         30.63         35.81         5.37 o                         
   2  11  13          0.06          0.40         3.92 o                         
   3  11  13          0.43          2.72         4.93 o                         
   4  11  13         39.35         40.90         3.36 o                         
  -4  12  13          0.39         -0.26        19.90 o                         
  -3  12  13        212.53        236.03        27.23 o                         
  -2  12  13        359.55        405.38        28.58 o                         
  -1  12  13        256.35        276.96        16.09 o                         
   0  12  13         10.50         11.04         6.50 o                         
   1  12  13         39.51         25.93        12.38 o                         
   2  12  13          4.47          4.70         2.53 o                         
   3  12  13          5.80          6.79         1.46 o                         
   4  12  13          0.81         -0.02         2.10 o                         
  -4  13  13         19.17         18.89        15.31 o                         
  -3  13  13          0.61          4.62        12.45 o                         
  -2  13  13          4.05          3.47         3.02 o                         
  -1  13  13        160.80        179.97        29.45 o                         
   0  13  13        590.04        612.27        31.61 o                         
   1  13  13        356.39        378.07        20.50 o                         
   2  13  13         41.31         41.70         6.57 o                         
   3  13  13          5.16          0.86         2.80 o                         
   4  13  13         16.91         12.99         2.85 o                         
  -4  14  13          5.47          9.48        10.98 o                         
  -3  14  13        436.76        490.45        45.56 o                         
  -2  14  13        119.80        128.42        16.82 o                         
  -1  14  13        286.87        312.87        16.29 o                         
   0  14  13         46.48         45.43         5.31 o                         
   1  14  13          4.55         31.26        30.88 o                         
   2  14  13        424.02        416.76        22.97 o                         
   3  14  13        107.43         87.36         5.29 o                         
   4  14  13          2.43          4.88         3.44 o                         
  -4  15  13         21.75         29.56        32.01 o                         
  -3  15  13         19.80         29.82        15.70 o                         
  -2  15  13          2.68          2.52         4.08 o                         
  -1  15  13         20.41         22.35         2.54 o                         
   0  15  13         80.97         81.31         8.40 o                         
   1  15  13          2.51          2.32         6.59 o                         
   2  15  13         49.25         49.17         6.46 o                         
   3  15  13         34.47         31.22         2.54 o                         
  -3  16  13         29.84         42.90        10.35 o                         
  -2  16  13          2.40          3.26         8.85 o                         
  -1  16  13        254.65        242.30        19.27 o                         
   0  16  13         23.35         28.34         4.46 o                         
   1  16  13         60.90         48.97         6.28 o                         
   2  16  13         33.56         34.43         2.58 o                         
   3  16  13         19.55         24.75         5.32 o                         
  -3  17  13         38.00         45.01         5.15 o                         
  -2  17  13         15.64         22.62         5.22 o                         
  -1  17  13         24.11         26.56         6.98 o                         
   0  17  13        110.68        110.28         9.68 o                         
   1  17  13          3.06          2.66         1.38 o                         
   2  17  13        145.09        145.84         8.33 o                         
   3  17  13          0.04          1.16         2.05 o                         
  -3  18  13         20.92        147.72       133.15 o                         
  -2  18  13          3.91          0.50         9.93 o                         
  -1  18  13          2.16         -2.03         3.73 o                         
   0  18  13          1.38          3.48         3.61 o                         
   1  18  13         16.77         14.86         1.74 o                         
   2  18  13         82.30         94.50         5.64 o                         
  -2  19  13          5.43          8.29        10.77 o                         
  -1  19  13         51.16         49.82        10.01 o                         
   0  19  13         10.36          3.85         4.49 o                         
   1  19  13         10.19         10.08         2.02 o                         
   2  19  13          0.39          2.83         2.41 o                         
  -1  20  13         53.72         63.56        17.02 o                         
   0  20  13         13.92         15.51         2.75 o                         
   1  20  13         24.62         21.29         3.46 o                         
  -5   0  14         37.54        -53.83        81.76 o                         
  -4   0  14        540.53        174.51        48.79 o                         
  -3   0  14        166.87         61.57        16.27 o                         
  -2   0  14        746.41       1028.57        64.26 o                         
  -1   0  14         52.32         19.78         9.98 o                         
   0   0  14        667.13        630.63        71.07 o                         
   1   0  14         17.96         20.40         3.04 o                         
   2   0  14        107.55        127.39        10.04 o                         
   3   0  14       2656.95       2767.40       211.65 o                         
   4   0  14       2840.30       2944.86       225.09 o                         
   5   0  14        165.44        178.38        14.44 o                         
  -5   1  14          1.30         24.97        45.52 o                         
  -4   1  14        391.65        183.49        42.27 o                         
  -3   1  14       1414.67        412.09        47.46 o                         
  -2   1  14        465.96        535.64        23.69 o                         
  -1   1  14         81.64         85.01        13.03 o                         
   0   1  14        179.21        208.09        25.21 o                         
   1   1  14        255.99        278.68        27.97 o                         
   2   1  14        267.23        290.70        16.93 o                         
   3   1  14          3.69         -3.91         3.91 o                         
   4   1  14          7.89          8.55         4.15 o                         
   5   1  14          5.34          8.85         1.58 o                         
  -5   2  14          7.40          9.87        24.02 o                         
  -4   2  14          1.77          2.54         6.11 o                         
  -3   2  14         16.19         20.61         5.43 o                         
  -2   2  14        187.85        202.97        14.23 o                         
  -1   2  14        306.19        280.52        34.09 o                         
   0   2  14         58.91         54.21         7.81 o                         
   1   2  14          0.00         -2.21         4.76 o                         
   2   2  14         52.16         47.08         8.19 o                         
   3   2  14         42.48         42.26         4.52 o                         
   4   2  14         39.10         28.89         3.74 o                         
   5   2  14          6.49          6.77         1.55 o                         
  -5   3  14         25.34         12.85        10.99 o                         
  -4   3  14         34.91         12.14         6.70 o                         
  -3   3  14         98.59         99.97        19.97 o                         
  -2   3  14        620.72        704.65        36.75 o                         
  -1   3  14        358.35        423.97        44.41 o                         
   0   3  14        269.53        328.00        37.51 o                         
   1   3  14          3.24          6.30         3.48 o                         
   2   3  14         19.26         20.93         8.00 o                         
   3   3  14       1016.66       1071.79        66.69 o                         
   4   3  14          9.46         14.03         4.90 o                         
   5   3  14          0.80          0.67         1.37 o                         
  -5   4  14          0.21          1.24        11.82 o                         
  -4   4  14        152.04         84.69        21.09 o                         
  -3   4  14         14.80         14.38         5.76 o                         
  -2   4  14         18.27         25.30        10.17 o                         
  -1   4  14         61.73         61.61         6.52 o                         
   0   4  14        165.20        182.22        18.35 o                         
   1   4  14         87.26         95.38        19.52 o                         
   2   4  14         26.18         31.61         8.13 o                         
   3   4  14         49.28         48.44         5.66 o                         
   4   4  14         92.85         98.56         6.68 o                         
   5   4  14          1.46          2.89         1.75 o                         
  -5   5  14         10.50          8.00        16.79 o                         
  -4   5  14         44.84         23.78        16.12 o                         
  -3   5  14          2.93          8.01         4.92 o                         
  -2   5  14        223.84        238.90        26.61 o                         
  -1   5  14         21.11         30.68         6.67 o                         
   0   5  14        247.27        286.91        36.39 o                         
   1   5  14        867.81       1070.60        62.48 o                         
   2   5  14        185.38        185.57        17.58 o                         
   3   5  14         30.96         23.70         2.44 o                         
   4   5  14          5.64          6.82         2.02 o                         
   5   5  14         12.50         11.68         1.81 o                         
  -5   6  14          0.01          0.84         4.32 o                         
  -4   6  14         15.95          9.92        20.62 o                         
  -3   6  14          3.20          6.95        12.55 o                         
  -2   6  14        161.06        140.69        15.60 o                         
  -1   6  14         61.17         11.90        14.85 o                         
   0   6  14        198.68        241.47        37.08 o                         
   1   6  14         18.62         13.38         8.57 o                         
   2   6  14         61.55         53.96         3.91 o                         
   3   6  14         18.04         20.17         2.00 o                         
   4   6  14        188.06        179.71        14.23 o                         
   5   6  14         31.86         29.86         3.86 o                         
  -5   7  14          4.69         25.51        18.75 o                         
  -4   7  14          1.69          8.80         8.15 o                         
  -3   7  14        272.32        257.08        17.28 o                         
  -2   7  14        133.45        136.60         7.53 o                         
  -1   7  14        316.25        310.22        19.53 o                         
   0   7  14         24.00         13.23        10.80 o                         
   1   7  14         16.95         12.38        11.95 o                         
   2   7  14         16.49         17.09         9.88 o                         
   3   7  14        326.64        329.18        20.49 o                         
   4   7  14         20.22         16.11         1.98 o                         
   5   7  14          0.65         -4.36         4.45 o                         
  -5   8  14          0.24          2.21        19.53 o                         
  -4   8  14          3.63          6.83        14.45 o                         
  -3   8  14         12.97         12.66         6.64 o                         
  -2   8  14          0.29          0.93         4.63 o                         
  -1   8  14          0.19          1.06         6.53 o                         
   0   8  14          0.37          2.46         2.31 o                         
   1   8  14         30.92         41.34         5.25 o                         
   2   8  14        105.65         97.80         9.99 o                         
   3   8  14          1.08         -0.72         1.36 o                         
   4   8  14          0.98          1.51         1.26 o                         
   5   8  14         18.23         22.04         3.50 o                         
  -5   9  14         19.35         23.83         4.79 o                         
  -4   9  14         72.54         77.49         8.17 o                         
  -3   9  14        282.12        303.38        19.85 o                         
  -2   9  14         75.32         69.13         9.56 o                         
  -1   9  14        151.03        138.30        18.42 o                         
   0   9  14          4.79         12.24         8.05 o                         
   1   9  14          5.13          5.01         1.96 o                         
   2   9  14          8.35         11.20         4.14 o                         
   3   9  14         51.85         43.29         3.44 o                         
   4   9  14         11.27          5.73         1.34 o                         
   5   9  14          2.70          0.85         4.05 o                         
  -5  10  14         21.92         25.11        10.32 o                         
  -4  10  14          3.39        101.23        52.50 o                         
  -3  10  14         32.13         34.37         6.82 o                         
  -2  10  14        535.28        563.11        29.43 o                         
  -1  10  14          0.58          0.98         3.53 o                         
   0  10  14          4.28          3.01         3.13 o                         
   1  10  14          7.36         12.81         2.43 o                         
   2  10  14         63.39         58.19        10.80 o                         
   3  10  14        515.80        491.63        30.78 o                         
   4  10  14         26.99         26.62         2.59 o                         
  -5  11  14          0.03         26.80        16.33 o                         
  -4  11  14          0.01          0.36        25.01 o                         
  -3  11  14          1.19          2.91        11.16 o                         
  -2  11  14          1.43         -0.39         3.90 o                         
  -1  11  14         87.03         76.77         9.67 o                         
   0  11  14        139.57        137.53         8.22 o                         
   1  11  14          1.03          3.51         2.28 o                         
   2  11  14        154.05        129.76         9.86 o                         
   3  11  14          4.52          1.45         1.46 o                         
   4  11  14          0.04         -1.50         3.21 o                         
  -4  12  14         49.36         50.15        17.72 o                         
  -3  12  14         32.66         30.88         7.66 o                         
  -2  12  14        652.83        741.89        51.90 o                         
  -1  12  14        418.71        430.81        22.65 o                         
   0  12  14        464.22        502.47        30.86 o                         
   1  12  14        274.42        299.71        26.12 o                         
   2  12  14         11.24         11.88         4.91 o                         
   3  12  14         23.29         25.10         4.15 o                         
   4  12  14          0.17         -0.16         2.23 o                         
  -4  13  14          1.64          3.39         7.44 o                         
  -3  13  14          1.58          4.76         6.91 o                         
  -2  13  14          0.12          1.66         7.93 o                         
  -1  13  14         51.86         50.18         7.58 o                         
   0  13  14        620.74        626.62        32.46 o                         
   1  13  14        151.99        157.22        11.03 o                         
   2  13  14          1.09          3.20         2.67 o                         
   3  13  14         22.62         21.63         2.57 o                         
   4  13  14          2.02         -2.27         2.27 o                         
  -4  14  14          8.97          1.48        14.66 o                         
  -3  14  14          9.46         12.47         6.47 o                         
  -2  14  14         98.09        109.40         9.46 o                         
  -1  14  14        176.30        171.58        11.29 o                         
   0  14  14        392.05        431.05        23.43 o                         
   1  14  14          0.78          2.00         3.17 o                         
   2  14  14         25.06         22.34         2.15 o                         
   3  14  14         14.45         14.03         4.56 o                         
   4  14  14         14.56         16.46         3.50 o                         
  -4  15  14         11.02         34.81        99.97 o                         
  -3  15  14        127.01        143.63        10.96 o                         
  -2  15  14          0.81         21.96        32.22 o                         
  -1  15  14        156.72        163.11        21.84 o                         
   0  15  14        632.32        608.20        32.55 o                         
   1  15  14          0.01          0.87         5.38 o                         
   2  15  14          8.61          7.03         2.00 o                         
   3  15  14          0.37          1.03         2.30 o                         
  -3  16  14         21.41         20.36         4.81 o                         
  -2  16  14        119.00        123.63         7.71 o                         
  -1  16  14          8.36          9.93         7.30 o                         
   0  16  14        197.96        202.59        10.86 o                         
   1  16  14         97.87        103.13         5.86 o                         
   2  16  14         24.10         27.64         4.12 o                         
   3  16  14          3.50          4.55         2.10 o                         
  -3  17  14         81.19        104.66        21.90 o                         
  -2  17  14         14.23         13.34        12.99 o                         
  -1  17  14          1.32          2.93         2.18 o                         
   0  17  14         99.83        100.83         6.50 o                         
   1  17  14         15.06         11.19         1.85 o                         
   2  17  14          0.38          1.71         2.49 o                         
  -2  18  14          2.86          2.07        11.85 o                         
  -1  18  14          6.22          2.53         4.57 o                         
   0  18  14          6.30          5.03         6.31 o                         
   1  18  14         32.22         39.55         3.78 o                         
   2  18  14          4.69          3.79         1.43 o                         
  -2  19  14         47.38        225.40       139.23 o                         
  -1  19  14         41.11         40.61         6.25 o                         
   0  19  14         13.84         14.15         3.80 o                         
   1  19  14         11.36         15.32         1.92 o                         
   0  20  14          1.43          8.50        15.78 o                         
  -5   1  15         23.05          1.35        44.86 o                         
  -4   1  15         53.85          7.95         6.77 o                         
  -3   1  15         95.26        117.89         7.73 o                         
  -2   1  15          1.46          0.76         1.33 o                         
  -1   1  15        334.09        151.49        19.72 o                         
   0   1  15         92.52         93.81         9.20 o                         
   1   1  15         74.04         74.90        13.53 o                         
   2   1  15         37.64         44.94         3.24 o                         
   3   1  15        434.95        445.83        24.34 o                         
   4   1  15         31.11         28.94         2.39 o                         
   5   1  15         68.82         65.87         4.24 o                         
  -5   2  15         26.83         25.69        27.46 o                         
  -4   2  15          3.64         10.16         8.55 o                         
  -3   2  15        525.04        614.42        43.71 o                         
  -2   2  15         10.43         15.28         8.13 o                         
  -1   2  15        147.64         89.93        31.20 o                         
   0   2  15         93.93         23.61        26.29 o                         
   1   2  15         88.99         71.72        10.72 o                         
   2   2  15         27.80         29.01         5.94 o                         
   3   2  15        570.46        572.37        35.85 o                         
   4   2  15        618.12        620.45        33.76 o                         
   5   2  15         60.87         58.81         3.93 o                         
  -5   3  15         12.14         22.61        12.83 o                         
  -4   3  15        237.56         82.62        17.04 o                         
  -3   3  15         95.89         75.77         9.26 o                         
  -2   3  15        495.53        280.73        68.17 o                         
  -1   3  15        163.34        194.48        23.05 o                         
   0   3  15        199.98        224.82        25.70 o                         
   1   3  15          7.86          4.56         7.12 o                         
   2   3  15         35.50         41.55         7.59 o                         
   3   3  15        228.22        247.16        15.50 o                         
   4   3  15        102.60         97.07         6.79 o                         
   5   3  15         21.64         19.62         2.86 o                         
  -5   4  15          0.34          7.18        12.09 o                         
  -4   4  15         53.31         23.32        18.23 o                         
  -3   4  15          6.25          5.06         8.91 o                         
  -2   4  15        347.27        145.37        48.76 o                         
  -1   4  15         11.82         15.32         9.49 o                         
   0   4  15        427.44        503.22        30.10 o                         
   1   4  15         52.14         52.98         8.08 o                         
   2   4  15          8.87          7.21         8.22 o                         
   3   4  15         33.34         25.28         2.72 o                         
   4   4  15         78.96         86.53         6.07 o                         
   5   4  15        133.04        129.40         7.63 o                         
  -5   5  15         11.55         18.87        10.65 o                         
  -4   5  15          0.79         -3.01        16.89 o                         
  -3   5  15        166.20        167.07        22.48 o                         
  -2   5  15        157.36        185.49        20.10 o                         
  -1   5  15        630.95        721.81        49.16 o                         
   0   5  15        242.63        268.87        25.77 o                         
   1   5  15         11.28          4.73         7.87 o                         
   2   5  15         64.49         69.52         4.73 o                         
   3   5  15         79.05         64.32         4.50 o                         
   4   5  15          8.66         10.46         1.77 o                         
   5   5  15          2.59          3.00         2.04 o                         
  -5   6  15         50.40         62.06        11.28 o                         
  -4   6  15         14.30         15.27        27.19 o                         
  -3   6  15         62.99         80.36        10.87 o                         
  -2   6  15        164.59         68.22        18.15 o                         
  -1   6  15         17.88         28.51         7.17 o                         
   0   6  15        388.16        471.58        47.97 o                         
   1   6  15         47.92         44.72         7.30 o                         
   2   6  15         24.04         19.89        11.01 o                         
   3   6  15          3.27          1.78         2.42 o                         
   4   6  15         95.39         94.04         8.81 o                         
   5   6  15          0.29         -1.21         3.44 o                         
  -5   7  15          2.92          2.38        16.64 o                         
  -4   7  15         13.47         16.13         5.96 o                         
  -3   7  15          8.36          5.03         2.75 o                         
  -2   7  15          2.30          8.85        10.52 o                         
  -1   7  15          2.17          5.12         6.84 o                         
   0   7  15        176.13        213.73        23.80 o                         
   1   7  15        110.60        122.35        11.24 o                         
   2   7  15        104.42        131.19        11.09 o                         
   3   7  15        184.54        209.37        13.08 o                         
   4   7  15         11.46         10.63         1.84 o                         
   5   7  15          0.79         -2.63         2.63 o                         
  -5   8  15         91.82        112.26        15.99 o                         
  -4   8  15         36.65         44.54         6.80 o                         
  -3   8  15         80.03         75.79         5.07 o                         
  -2   8  15        749.68        829.43        47.83 o                         
  -1   8  15        124.70        107.79        15.99 o                         
   0   8  15        390.78        440.59        31.11 o                         
   1   8  15         55.03         46.06        13.88 o                         
   2   8  15         22.40         24.09         9.29 o                         
   3   8  15          3.98          3.20         1.28 o                         
   4   8  15        104.12         91.64         6.93 o                         
  -5   9  15          0.05          1.86        13.62 o                         
  -4   9  15         22.79         22.28        11.86 o                         
  -3   9  15          4.90          2.13         6.23 o                         
  -2   9  15        243.63        275.58        19.66 o                         
  -1   9  15        213.96        236.00        12.57 o                         
   0   9  15        227.60        247.74        21.21 o                         
   1   9  15         24.27         27.05         7.21 o                         
   2   9  15          9.85         11.09         2.02 o                         
   3   9  15         28.45         20.82         2.24 o                         
   4   9  15         58.05         47.97         3.73 o                         
  -5  10  15          1.12         11.72        66.77 o                         
  -4  10  15         89.20         87.78        27.85 o                         
  -3  10  15        197.63        196.35        13.44 o                         
  -2  10  15        133.83        144.54         9.83 o                         
  -1  10  15         31.26         26.69         7.22 o                         
   0  10  15        156.13        165.34         9.16 o                         
   1  10  15          6.00          4.73         2.21 o                         
   2  10  15         22.18         25.04         5.78 o                         
   3  10  15         84.33         86.99         6.04 o                         
   4  10  15          7.15          8.37         1.60 o                         
  -4  11  15         22.08         27.11         8.18 o                         
  -3  11  15          0.16          0.14         6.26 o                         
  -2  11  15          4.34          7.49         5.51 o                         
  -1  11  15         83.33         70.38        10.46 o                         
   0  11  15          3.71          5.10         4.05 o                         
   1  11  15         33.94         36.33         5.76 o                         
   2  11  15         19.81         14.86         1.77 o                         
   3  11  15          3.98          4.43         4.50 o                         
   4  11  15         14.74         20.42         3.01 o                         
  -4  12  15         17.37         27.95        27.72 o                         
  -3  12  15          3.46          2.72        14.69 o                         
  -2  12  15        693.66        739.77        38.60 o                         
  -1  12  15         64.23         65.92         7.92 o                         
   0  12  15         73.85         74.59        17.64 o                         
   1  12  15          5.00          9.16         4.71 o                         
   2  12  15          0.44         -0.64         2.98 o                         
   3  12  15          0.95         -2.63         2.63 o                         
   4  12  15          6.10          0.41         2.57 o                         
  -4  13  15          1.20         -0.08        16.83 o                         
  -3  13  15          5.51          6.76         9.82 o                         
  -2  13  15         81.14         94.33        11.35 o                         
  -1  13  15        312.70        320.76        17.23 o                         
   0  13  15          0.58          3.13         6.15 o                         
   1  13  15        205.75        233.61        12.74 o                         
   2  13  15          0.06          3.68         1.82 o                         
   3  13  15         29.17         23.87         2.98 o                         
   4  13  15          1.09          4.13         2.69 o                         
  -4  14  15         16.07         24.43         5.02 o                         
  -3  14  15          2.51          3.23        10.28 o                         
  -2  14  15        137.94        143.18        22.36 o                         
  -1  14  15         39.42         37.26         6.33 o                         
   0  14  15         28.41         35.88        10.84 o                         
   1  14  15        897.86        882.32        47.45 o                         
   2  14  15        189.65        177.43        10.20 o                         
   3  14  15         41.51         47.47         5.12 o                         
  -3  15  15         46.86         45.91         5.49 o                         
  -2  15  15         36.61         40.14         4.10 o                         
  -1  15  15          0.55          0.82         5.03 o                         
   0  15  15         24.16         24.88         5.37 o                         
   1  15  15         12.34         13.23         5.85 o                         
   2  15  15         90.42         81.56         6.58 o                         
   3  15  15         60.10         59.11         6.84 o                         
  -3  16  15          0.83          2.44        14.16 o                         
  -2  16  15          0.68          1.30         6.58 o                         
  -1  16  15         42.57         46.85         6.35 o                         
   0  16  15         34.31         43.72         8.99 o                         
   1  16  15         41.95         43.87         3.36 o                         
   2  16  15         76.88         78.99         7.70 o                         
   3  16  15         33.88         37.14         7.03 o                         
  -2  17  15         51.15         61.17        11.89 o                         
  -1  17  15        125.54        127.49        15.55 o                         
   0  17  15         36.06         35.70         4.59 o                         
   1  17  15         23.88         19.84         3.28 o                         
   2  17  15         78.64         81.26         6.34 o                         
  -2  18  15          1.37          1.25         7.11 o                         
  -1  18  15          0.56         65.28        34.02 o                         
   0  18  15         44.22         52.37         6.47 o                         
   1  18  15        129.36        109.98         9.02 o                         
  -1  19  15         21.96         27.23         5.42 o                         
   0  19  15         28.93         26.35         3.77 o                         
   1  19  15         26.14         23.21         2.95 o                         
  -5   0  16         26.70         -3.39        51.05 o                         
  -4   0  16          6.50         -2.87        31.57 o                         
  -3   0  16          7.77         20.71         4.69 o                         
  -2   0  16         71.34         -1.14        30.16 o                         
  -1   0  16       1150.23       1358.15        96.24 o                         
   0   0  16        110.05        109.57        16.95 o                         
   1   0  16          3.03          0.21        14.08 o                         
   2   0  16        142.56        145.12        12.83 o                         
   3   0  16        146.63        159.95        12.87 o                         
   4   0  16        767.84        823.48        63.29 o                         
   5   0  16        877.54       1025.18        78.90 o                         
  -5   1  16         13.61         25.35        47.05 o                         
  -4   1  16          0.46          0.37         6.49 o                         
  -3   1  16        311.24        114.54        49.80 o                         
  -2   1  16        266.32        294.48        27.49 o                         
  -1   1  16         45.09         20.51         7.65 o                         
   0   1  16         25.46          9.32        12.87 o                         
   1   1  16         45.66         53.68         9.00 o                         
   2   1  16         27.94         22.70         7.49 o                         
   3   1  16          7.03          9.20         2.75 o                         
   4   1  16         86.21         69.43         4.44 o                         
   5   1  16          0.00         -1.53         1.61 o                         
  -5   2  16          1.09         24.81        47.49 o                         
  -4   2  16          0.38          0.30         8.72 o                         
  -3   2  16         93.92         36.15        10.39 o                         
  -2   2  16        397.48        185.11        57.64 o                         
  -1   2  16          1.25         -0.68         4.58 o                         
   0   2  16         25.76         29.34         6.31 o                         
   1   2  16         41.59         39.10         7.56 o                         
   2   2  16         81.36         95.64         6.22 o                         
   3   2  16        201.18        205.18        18.68 o                         
   4   2  16          9.51          3.13         2.16 o                         
   5   2  16          8.65          4.45         1.61 o                         
  -5   3  16          5.37         69.45        50.01 o                         
  -4   3  16          6.74         12.28         7.89 o                         
  -3   3  16        158.87        160.57        16.35 o                         
  -2   3  16        303.15        334.97        31.18 o                         
  -1   3  16          3.17          2.28         6.52 o                         
   0   3  16        131.75        160.46        18.73 o                         
   1   3  16         74.50         82.44         6.82 o                         
   2   3  16         77.80         79.25         5.22 o                         
   3   3  16        192.19        212.00        13.47 o                         
   4   3  16         17.89         23.19         3.01 o                         
   5   3  16          0.01          1.47         1.55 o                         
  -5   4  16          2.68          5.73        11.79 o                         
  -4   4  16          5.66          0.33        12.66 o                         
  -3   4  16          0.16         -0.38         3.28 o                         
  -2   4  16         23.34         22.56         8.07 o                         
  -1   4  16        479.19        544.23        32.98 o                         
   0   4  16          4.02          7.26         5.92 o                         
   1   4  16         39.40         37.60        12.06 o                         
   2   4  16         69.16         62.91        10.75 o                         
   3   4  16         12.49          8.28         1.60 o                         
   4   4  16        374.08        380.89        23.83 o                         
   5   4  16         87.18        112.03         6.75 o                         
  -5   5  16         17.75         36.92        15.02 o                         
  -4   5  16          3.65         -0.40        17.00 o                         
  -3   5  16          1.13          2.87        22.20 o                         
  -2   5  16          3.15          2.06         5.97 o                         
  -1   5  16          1.15          2.02         3.97 o                         
   0   5  16         96.03        109.91        12.10 o                         
   1   5  16          0.32         -1.10         6.50 o                         
   2   5  16         57.08         56.98         4.40 o                         
   3   5  16        103.20        104.12         6.84 o                         
   4   5  16          3.37          3.45         2.91 o                         
   5   5  16          0.07         -1.93         1.93 o                         
  -5   6  16          6.64          2.75         9.05 o                         
  -4   6  16          1.69         -3.24         4.33 o                         
  -3   6  16        423.33        472.39        66.88 o                         
  -2   6  16        178.06         43.48        14.46 o                         
  -1   6  16          2.00         -0.21         2.80 o                         
   0   6  16         28.24         35.00        14.97 o                         
   1   6  16        459.67        524.29        31.32 o                         
   2   6  16          0.00         -0.29         6.87 o                         
   3   6  16        132.49        132.44         8.55 o                         
   4   6  16         24.07         25.83         2.59 o                         
   5   6  16         44.53         40.23         8.70 o                         
  -5   7  16         32.46         51.11        27.51 o                         
  -4   7  16          4.66          4.39        24.42 o                         
  -3   7  16          1.19          3.08         9.71 o                         
  -2   7  16        663.34        711.16        77.63 o                         
  -1   7  16          1.61          2.92         5.08 o                         
   0   7  16        304.10        345.99        32.17 o                         
   1   7  16          5.68          4.35         2.67 o                         
   2   7  16         11.38         13.45         6.51 o                         
   3   7  16         14.33         12.74         5.39 o                         
   4   7  16          2.66         -0.91         1.53 o                         
  -5   8  16         29.04         52.80        12.36 o                         
  -4   8  16          1.94         -2.95        19.01 o                         
  -3   8  16         12.90         10.93         6.03 o                         
  -2   8  16        349.88        377.29        24.93 o                         
  -1   8  16          3.15          4.00         8.19 o                         
   0   8  16         37.86         47.81         4.88 o                         
   1   8  16         10.17          9.40         4.89 o                         
   2   8  16          0.91          2.54         5.21 o                         
   3   8  16         10.21         11.80         1.78 o                         
   4   8  16        117.05        112.46         7.62 o                         
  -4   9  16          0.48          2.11        18.91 o                         
  -3   9  16         19.99         26.75         8.31 o                         
  -2   9  16         55.88         67.06        11.91 o                         
  -1   9  16         38.06         40.48         5.05 o                         
   0   9  16         34.44         31.45        20.67 o                         
   1   9  16         19.49         14.71         2.86 o                         
   2   9  16         57.30         58.16         4.16 o                         
   3   9  16        173.97        163.31        10.43 o                         
   4   9  16         28.43         30.24         2.84 o                         
  -4  10  16          2.25         -1.00        12.24 o                         
  -3  10  16         90.23         59.28        22.12 o                         
  -2  10  16        434.68        437.76        28.25 o                         
  -1  10  16        209.73        207.74        11.43 o                         
   0  10  16        471.95        469.75        39.36 o                         
   1  10  16         72.02         71.12        10.50 o                         
   2  10  16        156.64        155.50        10.08 o                         
   3  10  16          1.97          1.10         1.79 o                         
   4  10  16         11.81         15.49         2.12 o                         
  -4  11  16          1.33         -0.62        10.06 o                         
  -3  11  16          0.46          6.52        12.40 o                         
  -2  11  16         94.20         94.09         5.83 o                         
  -1  11  16        118.89        112.57        11.08 o                         
   0  11  16        317.82        344.49        25.47 o                         
   1  11  16         57.54         46.15         6.94 o                         
   2  11  16        153.76        157.56        21.18 o                         
   3  11  16        179.87        190.20        12.37 o                         
   4  11  16         25.04         22.28         2.40 o                         
  -4  12  16          0.20         -6.15        17.45 o                         
  -3  12  16          1.35          3.41         7.27 o                         
  -2  12  16         64.45         60.37        14.32 o                         
  -1  12  16         23.55         24.44         6.10 o                         
   0  12  16         25.30         29.86         4.66 o                         
   1  12  16         17.26         12.61         3.65 o                         
   2  12  16         86.40         61.54         6.95 o                         
   3  12  16          6.66          1.73         3.27 o                         
   4  12  16          0.05         -0.02         1.62 o                         
  -4  13  16          0.06          2.46         8.86 o                         
  -3  13  16          1.96         -0.64        10.38 o                         
  -2  13  16         23.28         23.12        13.14 o                         
  -1  13  16        168.08        193.38        16.08 o                         
   0  13  16         49.28         58.78         5.99 o                         
   1  13  16         96.05         99.62         7.53 o                         
   2  13  16         40.18         37.58         6.43 o                         
   3  13  16         20.55         36.83         5.67 o                         
  -3  14  16         24.90         28.45        12.07 o                         
  -2  14  16          0.02          1.37        12.69 o                         
  -1  14  16         60.35         51.60         6.60 o                         
   0  14  16         58.91         63.98         5.08 o                         
   1  14  16          1.83         11.98         4.10 o                         
   2  14  16         17.16         16.52         1.86 o                         
   3  14  16          6.91         10.96         2.87 o                         
  -3  15  16         25.34        136.39        77.82 o                         
  -2  15  16         78.14         80.01         7.40 o                         
  -1  15  16         15.52         13.09         4.63 o                         
   0  15  16         10.09         11.15         2.20 o                         
   1  15  16        196.41        188.42        10.36 o                         
   2  15  16         15.83         17.18         2.37 o                         
   3  15  16         35.36         46.11         3.73 o                         
  -3  16  16         13.79         21.55         9.58 o                         
  -2  16  16         21.75         32.73        18.28 o                         
  -1  16  16         13.91          5.61         5.98 o                         
   0  16  16         18.00         16.10         2.81 o                         
   1  16  16        108.47        105.55         9.47 o                         
   2  16  16         15.03         12.68         1.74 o                         
  -2  17  16          6.73         12.18         9.29 o                         
  -1  17  16         24.47         25.60        12.79 o                         
   0  17  16          7.93         12.20         3.95 o                         
   1  17  16         34.45         29.50         4.55 o                         
   2  17  16          0.73          2.90         2.07 o                         
  -1  18  16          6.51          5.95         3.59 o                         
   0  18  16         31.96         35.17         4.75 o                         
   1  18  16          5.29          4.87         2.11 o                         
  -5   1  17         30.19         51.04        52.13 o                         
  -4   1  17          2.47          3.54         7.98 o                         
  -3   1  17        108.57         40.66        16.42 o                         
  -2   1  17         25.79         19.05         4.77 o                         
  -1   1  17          2.03          4.28         6.10 o                         
   0   1  17         47.07         38.68         8.64 o                         
   1   1  17         49.06         47.73        16.67 o                         
   2   1  17         59.24         53.43         9.65 o                         
   3   1  17        426.73        444.47        24.24 o                         
   4   1  17        246.31        233.68        13.05 o                         
   5   1  17         11.61         10.43         3.21 o                         
  -5   2  17          9.36        -41.13        46.32 o                         
  -4   2  17          6.72          6.04         6.82 o                         
  -3   2  17        438.84        197.73        60.63 o                         
  -2   2  17        694.49        805.00        42.38 o                         
  -1   2  17         60.61         75.49        10.32 o                         
   0   2  17        741.22        803.35        78.59 o                         
   1   2  17          6.22          7.79        14.27 o                         
   2   2  17        325.91        321.06        19.26 o                         
   3   2  17         37.92         30.15         2.98 o                         
   4   2  17          6.52          3.67         2.51 o                         
   5   2  17         89.57         89.62         5.55 o                         
  -5   3  17          5.33         16.39        49.36 o                         
  -4   3  17         16.11         10.98         3.82 o                         
  -3   3  17       1023.18       1173.89        94.96 o                         
  -2   3  17       1084.11       1296.81        77.10 o                         
  -1   3  17          4.31         67.93        40.43 o                         
   0   3  17        317.34        361.26        45.84 o                         
   1   3  17         19.24         22.33        11.56 o                         
   2   3  17         13.82         16.29         4.16 o                         
   3   3  17         25.74         25.12         2.31 o                         
   4   3  17         51.75         43.55         4.97 o                         
   5   3  17         26.26         22.43         2.21 o                         
  -5   4  17          5.41         13.51        18.65 o                         
  -4   4  17         24.15         39.07        14.31 o                         
  -3   4  17         28.74         29.37         8.96 o                         
  -2   4  17         49.21         49.95        10.54 o                         
  -1   4  17        283.76        300.14        30.80 o                         
   0   4  17        186.30        209.45        14.32 o                         
   1   4  17         27.95         31.42         7.72 o                         
   2   4  17         39.49         41.62         6.63 o                         
   3   4  17         24.77         23.05         2.20 o                         
   4   4  17         83.84         75.36         5.36 o                         
  -5   5  17          6.12         13.87        18.72 o                         
  -4   5  17          4.13          1.74         8.38 o                         
  -3   5  17         36.48         12.15        21.15 o                         
  -2   5  17          9.33         15.23         7.78 o                         
  -1   5  17        394.90        197.73        53.80 o                         
   0   5  17        153.10        153.05        18.47 o                         
   1   5  17         76.09         68.89         9.26 o                         
   2   5  17          5.32          2.74         3.13 o                         
   3   5  17         26.76         22.56         2.20 o                         
   4   5  17        181.97        196.37        12.60 o                         
  -5   6  17          0.39          5.64        16.77 o                         
  -4   6  17          6.59          9.35         7.70 o                         
  -3   6  17          4.42         11.21         7.87 o                         
  -2   6  17        477.28        564.28        65.39 o                         
  -1   6  17        145.01        137.84         8.67 o                         
   0   6  17         40.90         43.61        12.22 o                         
   1   6  17        122.31        120.82        21.83 o                         
   2   6  17        103.54        102.18        28.62 o                         
   3   6  17          1.70          1.44         1.39 o                         
   4   6  17        131.77        139.71         9.26 o                         
  -5   7  17          2.08         42.28        19.68 o                         
  -4   7  17          1.62         -2.49        18.89 o                         
  -3   7  17          2.16          3.91         8.86 o                         
  -2   7  17          4.95         10.46         6.60 o                         
  -1   7  17         11.53          8.22         6.30 o                         
   0   7  17        450.67        538.65        62.21 o                         
   1   7  17         84.78         98.65        17.03 o                         
   2   7  17          9.07          9.81         4.12 o                         
   3   7  17          2.49          0.89         1.51 o                         
   4   7  17         14.34         17.80         2.06 o                         
  -4   8  17         36.25         57.57        17.33 o                         
  -3   8  17         61.78         60.90        12.61 o                         
  -2   8  17        252.65        284.69        21.36 o                         
  -1   8  17        557.31        605.77        36.22 o                         
   0   8  17        143.54        158.00        13.44 o                         
   1   8  17        157.01        163.31        19.93 o                         
   2   8  17          4.30          3.20         4.25 o                         
   3   8  17         10.54          6.15         1.64 o                         
   4   8  17         12.16         10.19         2.56 o                         
  -4   9  17         23.73         29.80        23.65 o                         
  -3   9  17          6.25          2.38        14.48 o                         
  -2   9  17          0.00         -2.00        10.53 o                         
  -1   9  17        263.95        270.40        16.60 o                         
   0   9  17         22.05         22.63         7.69 o                         
   1   9  17         36.69         27.58         6.97 o                         
   2   9  17          2.09          0.07         3.73 o                         
   3   9  17        102.96        107.27         7.38 o                         
   4   9  17        102.90        104.73         7.21 o                         
  -4  10  17          2.79          2.86        11.05 o                         
  -3  10  17         48.15         43.40        12.01 o                         
  -2  10  17         29.25         20.13         9.94 o                         
  -1  10  17          0.11          0.52         3.10 o                         
   0  10  17        117.46        115.97         7.50 o                         
   1  10  17        196.55        188.47        35.85 o                         
   2  10  17        127.41        152.80        14.17 o                         
   3  10  17         17.72         16.52         2.09 o                         
   4  10  17         26.20         21.69         2.38 o                         
  -4  11  17         10.20         12.19        19.18 o                         
  -3  11  17          2.91          5.20         9.74 o                         
  -2  11  17         19.79         28.19         5.40 o                         
  -1  11  17         66.76         67.12        13.29 o                         
   0  11  17         20.35         25.27        12.67 o                         
   1  11  17         41.90         39.15         7.76 o                         
   2  11  17         30.25         27.02         3.24 o                         
   3  11  17          0.86         -1.81         2.53 o                         
   4  11  17         31.20         31.08         3.89 o                         
  -4  12  17         10.26         17.41         7.32 o                         
  -3  12  17         35.56         42.81        15.85 o                         
  -2  12  17        110.81        103.84        15.54 o                         
  -1  12  17         34.95         -3.14        12.28 o                         
   0  12  17        348.71        354.57        29.27 o                         
   1  12  17          6.24          3.82         4.43 o                         
   2  12  17          0.04          0.59         2.45 o                         
   3  12  17          8.38          5.66         2.57 o                         
  -3  13  17         14.57         12.50         8.72 o                         
  -2  13  17         54.85         66.66        12.11 o                         
  -1  13  17        164.86        189.62        13.31 o                         
   0  13  17          0.05          0.11         3.23 o                         
   1  13  17        109.84        112.08         9.22 o                         
   2  13  17         17.63         18.75         5.72 o                         
   3  13  17        164.36        174.43        11.24 o                         
  -3  14  17          0.75          1.78        13.54 o                         
  -2  14  17          8.85          9.10         7.05 o                         
  -1  14  17         90.91        105.66         6.13 o                         
   0  14  17        258.44        245.97        16.87 o                         
   1  14  17        656.00        661.08        36.14 o                         
   2  14  17         75.74         62.98         9.71 o                         
   3  14  17         18.53         28.92         5.72 o                         
  -3  15  17          2.44         10.61        25.54 o                         
  -2  15  17          6.36          5.05        10.68 o                         
  -1  15  17          2.78          4.09         1.48 o                         
   0  15  17        155.01        149.80         8.66 o                         
   1  15  17        574.98        599.93        31.11 o                         
   2  15  17        104.77         94.02        15.54 o                         
  -2  16  17         33.26         40.95         6.70 o                         
  -1  16  17          3.99          4.60         5.45 o                         
   0  16  17         13.44         17.20         4.34 o                         
   1  16  17         55.90         65.54         9.95 o                         
   2  16  17         30.66         34.02         4.50 o                         
  -2  17  17          3.02          9.45        27.93 o                         
  -1  17  17         49.93         54.11        11.04 o                         
   0  17  17          6.12         10.12         5.05 o                         
   1  17  17        119.01        116.51         6.68 o                         
   0  18  17          0.19         -1.12         4.42 o                         
  -5   0  18          5.99        -12.80        59.13 o                         
  -4   0  18          2.28         -0.12        16.20 o                         
  -3   0  18        130.87         45.71        26.25 o                         
  -2   0  18          6.26         -5.87         8.68 o                         
  -1   0  18        107.98         93.26        14.22 o                         
   0   0  18        465.56        510.04        77.52 o                         
   1   0  18          0.13         61.23        52.90 o                         
   2   0  18        134.47        147.97        11.86 o                         
   3   0  18        101.13         98.36         8.29 o                         
   4   0  18        133.85        112.25         9.43 o                         
  -5   1  18          5.94          9.32        41.55 o                         
  -4   1  18         13.18          8.70         8.27 o                         
  -3   1  18        189.99         47.36        33.07 o                         
  -2   1  18        558.30        729.97        38.49 o                         
  -1   1  18         82.61         92.49         7.20 o                         
   0   1  18        125.34         52.48        16.18 o                         
   1   1  18          1.99          0.76         9.64 o                         
   2   1  18         15.05         11.49         2.57 o                         
   3   1  18        133.72        129.03         7.48 o                         
   4   1  18          1.50         -0.85         1.87 o                         
  -5   2  18          5.82         20.74        50.39 o                         
  -4   2  18          0.02          1.84         4.44 o                         
  -3   2  18         31.23         23.60         9.91 o                         
  -2   2  18        407.07        459.77        32.96 o                         
  -1   2  18         62.05          6.49        10.15 o                         
   0   2  18        102.34        109.29        15.32 o                         
   1   2  18          0.80          2.58         7.66 o                         
   2   2  18        135.34        143.69         9.18 o                         
   3   2  18         95.14         99.35         8.41 o                         
   4   2  18         59.15         52.27         3.53 o                         
  -5   3  18          9.85         10.08        52.69 o                         
  -4   3  18         18.52         -4.45        10.22 o                         
  -3   3  18         65.07         33.35        10.79 o                         
  -2   3  18          0.31         -1.40        10.02 o                         
  -1   3  18        169.79        191.57        22.63 o                         
   0   3  18        473.93        505.02        42.69 o                         
   1   3  18          4.72          6.79        10.67 o                         
   2   3  18        130.12        168.53        30.33 o                         
   3   3  18         40.66         40.49         3.25 o                         
   4   3  18        126.44        122.51         9.23 o                         
  -5   4  18         16.71         15.00        34.40 o                         
  -4   4  18          0.69         -0.86         7.35 o                         
  -3   4  18         22.39         21.58        10.44 o                         
  -2   4  18         11.69         13.14        13.70 o                         
  -1   4  18        299.51        133.86        49.40 o                         
   0   4  18         26.56         31.20         4.22 o                         
   1   4  18        187.16        206.11        23.10 o                         
   2   4  18        272.92        308.51        37.05 o                         
   3   4  18        101.31        112.65         7.55 o                         
   4   4  18         16.68         22.18         5.42 o                         
  -5   5  18          0.48        -13.92        30.77 o                         
  -4   5  18          2.72         11.60         6.02 o                         
  -3   5  18         88.22        108.14        18.61 o                         
  -2   5  18          0.00         -0.05         4.69 o                         
  -1   5  18        383.18        157.54        58.30 o                         
   0   5  18        419.00        452.48        37.59 o                         
   1   5  18         66.11         79.88        10.86 o                         
   2   5  18         74.24         70.68        30.67 o                         
   3   5  18        122.81        138.44        10.99 o                         
   4   5  18          9.73         11.06         2.01 o                         
  -4   6  18         12.20         22.74        27.89 o                         
  -3   6  18          2.14          4.13         5.61 o                         
  -2   6  18         62.83         19.77        11.70 o                         
  -1   6  18         54.76         73.54        10.63 o                         
   0   6  18        232.62        264.15        28.66 o                         
   1   6  18         46.09         40.00         4.27 o                         
   2   6  18          2.34          0.05        15.73 o                         
   3   6  18         12.16         11.46         2.03 o                         
   4   6  18          2.38         -0.97         1.55 o                         
  -4   7  18         35.58         44.09        14.74 o                         
  -3   7  18         41.26         11.04        12.13 o                         
  -2   7  18         74.91         23.24        30.02 o                         
  -1   7  18         66.26         76.81         7.74 o                         
   0   7  18          8.22         10.62        12.80 o                         
   1   7  18         73.05         67.81        11.25 o                         
   2   7  18         15.70         15.27         7.27 o                         
   3   7  18          0.41          0.31         1.55 o                         
   4   7  18          2.38          3.32         1.79 o                         
  -4   8  18          6.60          4.11        18.26 o                         
  -3   8  18          5.83         65.91        52.50 o                         
  -2   8  18         36.26         34.79         5.66 o                         
  -1   8  18         50.58          9.14        14.89 o                         
   0   8  18          3.74          6.96         4.74 o                         
   1   8  18         12.95         10.94         5.43 o                         
   2   8  18          0.28          0.95         1.89 o                         
   3   8  18          4.69          7.99         1.65 o                         
   4   8  18         42.97         37.67         3.27 o                         
  -4   9  18         22.57         33.36        10.74 o                         
  -3   9  18          0.03         -1.03        18.93 o                         
  -2   9  18         95.10        110.04        14.89 o                         
  -1   9  18         43.91         50.99        10.93 o                         
   0   9  18          4.16          6.51         3.05 o                         
   1   9  18          4.22          6.91         9.71 o                         
   2   9  18          2.82          4.61         1.89 o                         
   3   9  18         92.23        103.47         6.98 o                         
   4   9  18          0.75         -0.29         1.58 o                         
  -4  10  18          0.34         19.11        15.21 o                         
  -3  10  18          0.22          0.13        14.56 o                         
  -2  10  18          1.59          1.84         4.00 o                         
  -1  10  18         86.07         80.99        11.46 o                         
   0  10  18        253.02        285.74        25.79 o                         
   1  10  18          3.60         -1.95         9.05 o                         
   2  10  18         69.68         73.20         8.60 o                         
   3  10  18          0.30          0.09         1.98 o                         
  -4  11  18          7.29          4.38        10.08 o                         
  -3  11  18         24.41         26.79         9.60 o                         
  -2  11  18         47.96         38.93        10.29 o                         
  -1  11  18         88.86         88.65        11.02 o                         
   0  11  18         50.83         52.35        15.86 o                         
   1  11  18         48.82         51.16         7.06 o                         
   2  11  18          3.58          2.94         1.45 o                         
   3  11  18         65.43         73.29         5.16 o                         
  -3  12  18         26.01         28.33        10.72 o                         
  -2  12  18          1.42         -1.52         4.89 o                         
  -1  12  18         32.02         37.92         6.98 o                         
   0  12  18        197.82        235.44        16.08 o                         
   1  12  18          3.10          6.36         4.28 o                         
   2  12  18          1.25          2.86         2.99 o                         
   3  12  18         11.06         14.36         2.03 o                         
  -3  13  18         12.01         97.13        78.96 o                         
  -2  13  18         18.11         25.18         2.80 o                         
  -1  13  18        181.70        196.22        20.37 o                         
   0  13  18         40.51         44.27         5.82 o                         
   1  13  18         46.95         38.81        10.11 o                         
   2  13  18          1.46          5.98         3.68 o                         
   3  13  18          0.32          1.62         3.86 o                         
  -3  14  18          1.03         -0.82        10.46 o                         
  -2  14  18         36.87         40.64         5.70 o                         
  -1  14  18        108.18        132.32         8.50 o                         
   0  14  18         66.71         78.94        12.46 o                         
   1  14  18         89.79        101.32         6.10 o                         
   2  14  18         29.69         30.18         6.61 o                         
  -2  15  18         59.15         59.17         7.45 o                         
  -1  15  18         38.01         41.21         8.60 o                         
   0  15  18         12.24         11.67         5.37 o                         
   1  15  18        156.01        162.55         9.23 o                         
   2  15  18          5.91          2.12         1.60 o                         
  -2  16  18         10.20         13.18        16.77 o                         
  -1  16  18          4.36          5.04         5.63 o                         
   0  16  18         54.46         53.60        11.53 o                         
   1  16  18          5.30          8.31         1.64 o                         
  -1  17  18          2.07         -1.91         9.40 o                         
   0  17  18          5.69          6.27         9.10 o                         
  -4   1  19          2.88          3.98         2.99 o                         
  -3   1  19         12.17         10.80         4.59 o                         
  -2   1  19        324.08        466.30        43.82 o                         
  -1   1  19         11.90         11.33         4.65 o                         
   0   1  19          0.54         -0.80         3.93 o                         
   1   1  19        359.83        403.95        31.42 o                         
   2   1  19        126.68        152.10         8.59 o                         
   3   1  19         92.20         99.10         7.19 o                         
   4   1  19         12.98         14.79         4.62 o                         
  -4   2  19          0.46          2.86        15.13 o                         
  -3   2  19          3.04          6.30        18.85 o                         
  -2   2  19        121.78        145.67        12.63 o                         
  -1   2  19        364.25        436.39        61.69 o                         
   0   2  19        538.81        599.02        49.27 o                         
   1   2  19         73.24         77.43        13.09 o                         
   2   2  19          2.17          3.08         1.66 o                         
   3   2  19         65.94         65.83         4.73 o                         
   4   2  19        154.17        146.73         8.44 o                         
  -4   3  19         38.23         11.83        12.13 o                         
  -3   3  19        336.06        101.42        33.95 o                         
  -2   3  19         95.04         11.87        11.57 o                         
  -1   3  19        260.30         94.25        49.41 o                         
   0   3  19        141.38        158.41        10.17 o                         
   1   3  19          0.03          0.26         9.95 o                         
   2   3  19         27.83         27.28         2.36 o                         
   3   3  19          0.03         -1.12         1.42 o                         
   4   3  19         18.98         14.39         2.34 o                         
  -4   4  19         26.17          2.78        13.18 o                         
  -3   4  19          0.60          3.59         8.20 o                         
  -2   4  19          2.78         -0.89         4.67 o                         
  -1   4  19         62.74          9.74        11.34 o                         
   0   4  19        206.22        240.54        29.37 o                         
   1   4  19        174.32        186.55        11.62 o                         
   2   4  19         56.58         52.12        15.15 o                         
   3   4  19         26.81         27.17         2.62 o                         
   4   4  19          2.10          3.61         1.62 o                         
  -4   5  19         24.78         25.89        18.17 o                         
  -3   5  19         88.25         21.62        13.97 o                         
  -2   5  19        180.43         52.53        21.39 o                         
  -1   5  19         14.38         16.99         6.49 o                         
   0   5  19          0.34         23.88        25.88 o                         
   1   5  19        153.63        173.61        10.94 o                         
   2   5  19          1.21         -1.72         5.49 o                         
   3   5  19          0.00         -0.05         2.09 o                         
   4   5  19         57.04         64.59         4.80 o                         
  -4   6  19         11.72         14.88         8.87 o                         
  -3   6  19          0.36          0.11        13.18 o                         
  -2   6  19        168.97         40.16        23.75 o                         
  -1   6  19        218.57        239.78        27.14 o                         
   0   6  19          7.33          6.00        10.01 o                         
   1   6  19        161.42        177.33        13.81 o                         
   2   6  19          0.35         -0.89         9.52 o                         
   3   6  19          6.42          4.27         1.52 o                         
   4   6  19          4.27          7.13         1.81 o                         
  -4   7  19          3.07          9.22        14.16 o                         
  -3   7  19         17.77         -4.35        12.73 o                         
  -2   7  19        395.99        473.15        60.12 o                         
  -1   7  19        156.19        175.63        13.90 o                         
   0   7  19        375.71        404.21        24.82 o                         
   1   7  19         46.24         58.86         6.06 o                         
   2   7  19         12.14          6.52         7.30 o                         
   3   7  19          0.48          1.25         1.47 o                         
   4   7  19         77.94         65.88         4.87 o                         
  -4   8  19          0.00          5.06         7.59 o                         
  -3   8  19         18.16         -5.96        12.44 o                         
  -2   8  19         72.72         82.81        11.62 o                         
  -1   8  19          9.82         10.86         3.28 o                         
   0   8  19          7.75         11.63         8.14 o                         
   1   8  19        372.79        379.49        28.44 o                         
   2   8  19         13.19         17.12         3.27 o                         
   3   8  19         39.77         38.48         3.22 o                         
  -4   9  19          4.74          7.43        14.95 o                         
  -3   9  19          4.11         12.09        10.68 o                         
  -2   9  19         91.49          8.02        15.25 o                         
  -1   9  19         30.40         27.71        12.24 o                         
   0   9  19          3.18          3.67        10.11 o                         
   1   9  19         25.18         29.39         8.33 o                         
   2   9  19         60.88         65.68         8.39 o                         
   3   9  19         24.37         25.91         2.86 o                         
  -4  10  19          3.19          5.86         6.48 o                         
  -3  10  19          4.21         11.76        27.28 o                         
  -2  10  19         45.84          8.46        23.79 o                         
  -1  10  19         50.50         63.32         9.26 o                         
   0  10  19         83.86         17.85        16.51 o                         
   1  10  19          8.54         11.10        22.50 o                         
   2  10  19         27.81         37.92         3.16 o                         
   3  10  19          4.80          6.79         3.60 o                         
  -3  11  19          2.54          4.53        12.50 o                         
  -2  11  19          6.43         24.85        21.80 o                         
  -1  11  19         60.91         85.70        26.09 o                         
   0  11  19         27.57         19.04        31.14 o                         
   1  11  19          4.00          6.81         5.25 o                         
   2  11  19          5.14          1.31         1.69 o                         
   3  11  19          0.73         -0.07         3.16 o                         
  -3  12  19          6.93          7.75        16.23 o                         
  -2  12  19          2.48          4.68         4.67 o                         
  -1  12  19        151.76        177.53        14.43 o                         
   0  12  19        173.66        187.96        11.98 o                         
   1  12  19          8.47         10.16         9.26 o                         
   2  12  19         82.67         92.93        11.81 o                         
   3  12  19          5.80          5.39         2.26 o                         
  -3  13  19          3.84         12.17        31.76 o                         
  -2  13  19         84.54         85.53        10.66 o                         
  -1  13  19         17.16         12.96         4.25 o                         
   0  13  19         89.34        103.37        15.07 o                         
   1  13  19          0.84          0.49         1.99 o                         
   2  13  19         65.75         60.48         9.65 o                         
  -2  14  19          1.62          1.36         5.07 o                         
  -1  14  19        103.81        109.62        15.11 o                         
   0  14  19          6.38          1.98        10.77 o                         
   1  14  19          2.92          6.35         4.91 o                         
   2  14  19         50.48         44.18         6.74 o                         
  -2  15  19          0.87        113.92        81.07 o                         
  -1  15  19         13.15         13.97         2.70 o                         
   0  15  19         20.21         21.27         7.99 o                         
   1  15  19        102.02        127.81         8.55 o                         
  -1  16  19         13.25         22.56         7.94 o                         
   0  16  19          0.30         -0.54         3.37 o                         
   1  16  19         31.11          2.02        14.98 o                         
  -4   0  20         14.82         15.66         2.39 o                         
  -3   0  20          7.81         10.86        14.99 o                         
  -2   0  20        354.40        438.53        74.52 o                         
  -1   0  20        258.38        294.47        56.50 o                         
   0   0  20        541.36        615.60        95.70 o                         
   1   0  20          5.34         50.79        56.04 o                         
   2   0  20        217.76        240.67        18.74 o                         
   3   0  20        189.75        212.91        18.40 o                         
   4   0  20         89.91        111.16        14.77 o                         
  -4   1  20          0.00          3.52        18.77 o                         
  -3   1  20         23.51         36.03        10.67 o                         
  -2   1  20          4.96          5.10         6.72 o                         
  -1   1  20         88.18         19.64        13.71 o                         
   0   1  20          6.77         13.69         2.41 o                         
   1   1  20         16.00         17.90         6.72 o                         
   2   1  20          7.29         11.76         1.61 o                         
   3   1  20          0.69          2.52         1.47 o                         
   4   1  20         42.68         53.12         3.67 o                         
  -4   2  20          5.81          9.05        12.19 o                         
  -3   2  20         13.83          9.64         9.19 o                         
  -2   2  20         46.08         74.37         9.03 o                         
  -1   2  20        117.26        151.84        13.79 o                         
   0   2  20          0.12          1.39         6.54 o                         
   1   2  20          0.76         -1.34        10.02 o                         
   2   2  20         80.37         88.06         5.19 o                         
   3   2  20         47.30         52.66         5.49 o                         
   4   2  20         31.21         38.02         3.51 o                         
  -4   3  20          5.42          2.70        16.34 o                         
  -3   3  20         12.69         15.86         6.44 o                         
  -2   3  20          0.22         -1.41         4.76 o                         
  -1   3  20         13.30         11.32         8.24 o                         
   0   3  20          0.00         -0.94        11.36 o                         
   1   3  20        157.39        187.19        19.56 o                         
   2   3  20         46.47         59.02         4.19 o                         
   3   3  20          5.75          5.16         2.10 o                         
   4   3  20          1.65         -0.63         1.58 o                         
  -4   4  20          0.31          2.99         7.98 o                         
  -3   4  20         15.09         13.15         6.97 o                         
  -2   4  20          1.73          1.25         7.30 o                         
  -1   4  20          3.68          8.86        10.44 o                         
   0   4  20         38.10         34.69         6.11 o                         
   1   4  20         56.93         59.72        18.68 o                         
   2   4  20         44.72         45.68        21.97 o                         
   3   4  20          0.01         -1.89         2.13 o                         
   4   4  20         61.64         66.79         6.19 o                         
  -4   5  20          0.02          7.13        15.48 o                         
  -3   5  20         67.15         21.08        15.31 o                         
  -2   5  20         14.79         13.16         6.69 o                         
  -1   5  20        167.21         52.37        21.09 o                         
   0   5  20         42.55         14.97        17.53 o                         
   1   5  20         97.72        112.18        14.21 o                         
   2   5  20          0.30         -1.00         1.40 o                         
   3   5  20         17.70         19.97         2.80 o                         
   4   5  20         19.78         23.76         2.68 o                         
  -4   6  20          2.38          2.17        11.11 o                         
  -3   6  20          2.96          6.45        10.32 o                         
  -2   6  20         34.80         -3.28        13.19 o                         
  -1   6  20         35.42         44.71        10.54 o                         
   0   6  20          2.30         -1.05         6.05 o                         
   1   6  20         33.01         54.44        24.34 o                         
   2   6  20          7.53         12.84         2.04 o                         
   3   6  20          0.40          0.29         1.52 o                         
  -4   7  20         16.91         19.37        22.57 o                         
  -3   7  20         33.49          4.31        48.50 o                         
  -2   7  20         27.22          7.15        15.03 o                         
  -1   7  20         45.03         -1.98        11.98 o                         
   0   7  20         28.44         31.51         5.43 o                         
   1   7  20         25.87         20.02         3.95 o                         
   2   7  20          5.08          4.41         4.91 o                         
   3   7  20          3.19          2.59         2.42 o                         
  -4   8  20         28.82          8.02        15.95 o                         
  -3   8  20          1.83         57.18        55.73 o                         
  -2   8  20         41.73         54.13        12.07 o                         
  -1   8  20         14.05         17.59         9.40 o                         
   0   8  20          0.85          5.61         9.74 o                         
   1   8  20          0.00          0.27         8.95 o                         
   2   8  20         75.58         79.13         5.33 o                         
   3   8  20         11.00         11.25         2.75 o                         
  -3   9  20         42.76         21.84        16.23 o                         
  -2   9  20          1.26         31.00        23.83 o                         
  -1   9  20         12.87         13.12        13.01 o                         
   0   9  20         33.87         39.97         9.43 o                         
   1   9  20         25.04         20.72         7.05 o                         
   2   9  20         20.02         20.23         3.33 o                         
   3   9  20          0.16          2.57         1.50 o                         
  -3  10  20          7.86         24.04        29.63 o                         
  -2  10  20        144.50        141.37        22.40 o                         
  -1  10  20        195.61        214.39        23.67 o                         
   0  10  20          3.67         -0.86        12.76 o                         
   1  10  20        220.62        223.08        32.27 o                         
   2  10  20          5.47          7.46         3.56 o                         
   3  10  20          2.34          2.50         2.94 o                         
  -3  11  20          0.01          1.10         7.54 o                         
  -2  11  20        105.58        118.62        18.98 o                         
  -1  11  20         51.56         52.45        12.45 o                         
   0  11  20          2.23          0.15         8.87 o                         
   1  11  20        234.04        252.70        32.53 o                         
   2  11  20         24.36         33.20         4.33 o                         
  -3  12  20          5.54          2.35        17.96 o                         
  -2  12  20          5.84         11.72         9.47 o                         
  -1  12  20         11.17         72.92        68.16 o                         
   0  12  20          1.25          0.53         1.90 o                         
   1  12  20         70.96         80.79        14.02 o                         
   2  12  20         53.97         50.34         7.36 o                         
  -2  13  20         12.20         16.24         8.99 o                         
  -1  13  20         80.84         86.78        15.45 o                         
   0  13  20         25.44         26.78         4.25 o                         
   1  13  20         19.68         13.94         3.79 o                         
   2  13  20         31.88         19.94         5.67 o                         
  -2  14  20          0.01         67.30        81.94 o                         
  -1  14  20         24.64         30.78         6.32 o                         
   0  14  20         27.61         28.70        18.61 o                         
   1  14  20         18.28         23.92         8.70 o                         
  -1  15  20         13.68         15.87         6.64 o                         
   0  15  20          8.49         12.01        13.49 o                         
   1  15  20         64.53         21.86        19.43 o                         
  -4   1  21         20.23         30.77         7.15 o                         
  -3   1  21         18.39          0.13         8.02 o                         
  -2   1  21         92.35         35.94        10.38 o                         
  -1   1  21         84.79         27.87        14.97 o                         
   0   1  21        135.73        139.02        12.33 o                         
   1   1  21          0.27          1.30         5.79 o                         
   2   1  21        150.73        164.36         9.25 o                         
   3   1  21         51.17         54.90         5.37 o                         
  -4   2  21         36.56         52.97        17.36 o                         
  -3   2  21         65.72          9.96        10.98 o                         
  -2   2  21        409.62        507.01        27.08 o                         
  -1   2  21        953.94       1233.64        64.32 o                         
   0   2  21        124.07        129.81        13.63 o                         
   1   2  21         17.47         15.57         8.81 o                         
   2   2  21         44.07         52.43         3.62 o                         
   3   2  21        118.53        131.44         7.63 o                         
  -4   3  21         57.04         69.16        10.28 o                         
  -3   3  21        138.15        128.63        13.88 o                         
  -2   3  21         35.98          4.70        12.74 o                         
  -1   3  21         77.36         32.69        14.92 o                         
   0   3  21        361.32        397.58        42.43 o                         
   1   3  21        140.68        162.89        20.39 o                         
   2   3  21         11.98          8.92         2.48 o                         
   3   3  21          3.88          1.93         2.34 o                         
  -4   4  21          3.24          9.79         5.48 o                         
  -3   4  21         78.30         99.19         9.03 o                         
  -2   4  21          8.26          9.85         5.93 o                         
  -1   4  21         20.02         25.94         8.35 o                         
   0   4  21          0.02         68.42        51.05 o                         
   1   4  21         18.63         23.00         2.86 o                         
   2   4  21         12.45         17.63         7.94 o                         
   3   4  21          2.55          3.08         1.87 o                         
  -4   5  21          6.20          8.71        18.44 o                         
  -3   5  21         65.78         14.36        23.72 o                         
  -2   5  21        106.03        119.85        17.05 o                         
  -1   5  21          0.70          0.17         4.07 o                         
   0   5  21         11.84         18.55        11.62 o                         
   1   5  21          0.99          3.10         7.34 o                         
   2   5  21         10.55          5.88         6.72 o                         
   3   5  21          3.17          5.58         3.51 o                         
  -4   6  21          0.10          3.98         6.90 o                         
  -3   6  21          4.23          6.19         3.74 o                         
  -2   6  21         46.70         48.17         8.31 o                         
  -1   6  21         87.12         90.20         9.25 o                         
   0   6  21         51.61         -2.18        19.10 o                         
   1   6  21        119.51        138.20        15.69 o                         
   2   6  21          2.18          7.47         2.98 o                         
   3   6  21          0.14          1.46         2.92 o                         
  -3   7  21          2.35         10.62        22.29 o                         
  -2   7  21         12.97         19.12        11.43 o                         
  -1   7  21          2.46         96.76        54.28 o                         
   0   7  21        126.21        134.57        17.83 o                         
   1   7  21         51.82         59.02        11.92 o                         
   2   7  21          6.90          8.24         2.51 o                         
   3   7  21          0.50          7.62         1.81 o                         
  -3   8  21          1.07          3.54         9.16 o                         
  -2   8  21         14.19         12.66         6.76 o                         
  -1   8  21        118.41         31.23        18.56 o                         
   0   8  21         49.29         54.31        21.10 o                         
   1   8  21          5.06          1.19         5.24 o                         
   2   8  21          0.19          0.80         1.47 o                         
   3   8  21         25.37         21.23         2.36 o                         
  -3   9  21         15.04         24.81        26.14 o                         
  -2   9  21         25.47         29.79        12.41 o                         
  -1   9  21         39.81         38.89        25.99 o                         
   0   9  21         80.39         85.99        17.83 o                         
   1   9  21          6.81          2.67         6.40 o                         
   2   9  21         73.65         66.56         8.64 o                         
   3   9  21         38.76         35.97         3.15 o                         
  -3  10  21          7.76          3.65        10.48 o                         
  -2  10  21         17.51         16.16         5.48 o                         
  -1  10  21         66.00         19.65        16.47 o                         
   0  10  21         38.01         42.21        12.31 o                         
   1  10  21          4.58         10.49         6.76 o                         
   2  10  21         87.59         93.26         7.88 o                         
  -3  11  21          5.50        -63.95        84.59 o                         
  -2  11  21         51.99         55.13        11.44 o                         
  -1  11  21         12.66         14.63         9.62 o                         
   0  11  21          0.15         -0.37         5.10 o                         
   1  11  21          0.01         -0.76        16.76 o                         
   2  11  21         98.96         97.41        10.57 o                         
  -2  12  21          0.95          2.41        12.54 o                         
  -1  12  21         73.20         79.63        10.81 o                         
   0  12  21          3.17         14.64        34.23 o                         
   1  12  21         49.68         52.92         6.72 o                         
   2  12  21          6.81          6.41         3.70 o                         
  -2  13  21        133.75        165.20        33.18 o                         
  -1  13  21         31.17         35.96        14.36 o                         
   0  13  21        114.50        121.96         8.41 o                         
   1  13  21        138.79        149.37         9.89 o                         
  -1  14  21         23.41         22.47        13.85 o                         
   0  14  21         98.38        111.92        11.72 o                         
  -4   0  22         16.82         99.86        67.03 o                         
  -3   0  22         81.60         19.29        18.92 o                         
  -2   0  22         30.51         31.69         9.11 o                         
  -1   0  22        421.91        558.95       114.79 o                         
   0   0  22         78.30        113.88        21.42 o                         
   1   0  22        168.14        212.73        26.40 o                         
   2   0  22        370.32        405.08        31.48 o                         
   3   0  22          0.00         -0.94         2.63 o                         
  -4   1  22          0.34          5.35        10.63 o                         
  -3   1  22         21.05         27.37         9.43 o                         
  -2   1  22        167.08        185.08        19.18 o                         
  -1   1  22        157.12        201.35        18.67 o                         
   0   1  22        329.04        373.00        42.74 o                         
   1   1  22        122.88        146.61         8.55 o                         
   2   1  22        161.29        169.96         9.60 o                         
   3   1  22          1.38          4.54         1.68 o                         
  -4   2  22          3.55          1.61        16.44 o                         
  -3   2  22         36.79         33.02         6.15 o                         
  -2   2  22         10.28         16.50         6.25 o                         
  -1   2  22         57.53         62.73         6.33 o                         
   0   2  22          7.11          7.05         9.63 o                         
   1   2  22          0.38         -0.35         4.77 o                         
   2   2  22        107.84        114.83         6.82 o                         
   3   2  22         17.08         14.79         2.57 o                         
  -4   3  22          1.70         85.39       103.61 o                         
  -3   3  22         34.86         29.93         9.83 o                         
  -2   3  22          0.07         -1.48         3.07 o                         
  -1   3  22        120.94        158.58        27.97 o                         
   0   3  22        141.23        144.72        22.07 o                         
   1   3  22        115.86        127.35         8.35 o                         
   2   3  22         67.21         70.01         4.84 o                         
   3   3  22         13.91         11.90         1.88 o                         
  -3   4  22          1.13          3.45         8.27 o                         
  -2   4  22          0.82          0.38         3.25 o                         
  -1   4  22          0.17         -0.24         7.33 o                         
   0   4  22         10.30         15.85         8.53 o                         
   1   4  22         92.37         85.55        11.17 o                         
   2   4  22         48.38         53.95         4.02 o                         
   3   4  22          0.06          1.30         1.51 o                         
  -3   5  22         34.53          0.98        13.69 o                         
  -2   5  22         46.09         46.50        15.75 o                         
  -1   5  22         92.53        114.74        13.88 o                         
   0   5  22         65.78         80.41        11.61 o                         
   1   5  22         38.89         36.79        12.46 o                         
   2   5  22        205.16        240.65        15.40 o                         
   3   5  22          0.64         -1.67         1.67 o                         
  -3   6  22         13.22         99.79        58.30 o                         
  -2   6  22          1.52          2.44         8.30 o                         
  -1   6  22          4.69          9.20         3.20 o                         
   0   6  22          5.48          7.79         5.95 o                         
   1   6  22         50.23         53.55         5.05 o                         
   2   6  22         26.64         18.05        19.23 o                         
   3   6  22          4.03          6.25         2.82 o                         
  -3   7  22         12.89         11.82         7.36 o                         
  -2   7  22         31.51         41.46         9.08 o                         
  -1   7  22         26.25         27.12        10.24 o                         
   0   7  22          5.93          7.23         3.93 o                         
   1   7  22         12.17         12.44         9.44 o                         
   2   7  22         49.24         44.75         3.68 o                         
   3   7  22          4.82          5.55         1.81 o                         
  -3   8  22          1.26         45.66        59.16 o                         
  -2   8  22         12.85         21.93        15.02 o                         
  -1   8  22          0.03          0.86         5.35 o                         
   0   8  22          0.71          0.25         5.29 o                         
   1   8  22        194.44        209.39        17.49 o                         
   2   8  22          5.44          7.12         1.71 o                         
  -3   9  22          4.36         36.27        18.69 o                         
  -2   9  22          4.11          7.53        10.52 o                         
  -1   9  22         18.23         21.94         8.89 o                         
   0   9  22          0.05          0.57         7.90 o                         
   1   9  22        127.74        148.17        11.28 o                         
   2   9  22          9.62         14.03         2.42 o                         
  -2  10  22          1.40          2.40         6.94 o                         
  -1  10  22        163.50         37.49        25.61 o                         
   0  10  22          0.25         -0.69        10.98 o                         
   1  10  22        161.45        178.87        22.97 o                         
   2  10  22          2.64          7.25         5.26 o                         
  -2  11  22          0.33          5.05        24.13 o                         
  -1  11  22         63.15         66.01         7.60 o                         
   0  11  22         33.82         41.80        12.43 o                         
   1  11  22         31.70         31.24         8.39 o                         
  -1  12  22          9.39         13.87         8.45 o                         
   0  12  22          4.10          7.02         7.78 o                         
   1  12  22         14.25         14.71         2.06 o                         
  -1  13  22         55.01         61.87        25.75 o                         
   0  13  22          2.98          5.98        10.13 o                         
  -3   1  23          0.85          5.29         6.75 o                         
  -2   1  23          0.38          1.46         6.70 o                         
  -1   1  23        352.39        417.81        54.69 o                         
   0   1  23         69.81         97.16        14.00 o                         
   1   1  23          0.10          0.86         5.78 o                         
   2   1  23        177.83        200.81        11.42 o                         
   3   1  23         13.26         15.96         3.33 o                         
  -3   2  23          0.00         -0.20        13.02 o                         
  -2   2  23         15.46         34.41         9.54 o                         
  -1   2  23         20.17         17.52        10.21 o                         
   0   2  23         57.65         72.45         8.85 o                         
   1   2  23         76.77         80.15        10.92 o                         
   2   2  23         32.37         34.27         5.49 o                         
   3   2  23        104.18        107.98         6.51 o                         
  -3   3  23         29.06         34.21         7.30 o                         
  -2   3  23          2.07          3.55         9.32 o                         
  -1   3  23         21.94         27.77         6.91 o                         
   0   3  23         78.82        101.04         8.96 o                         
   1   3  23         64.02         73.12        10.14 o                         
   2   3  23         46.04         50.63         3.63 o                         
   3   3  23          0.43          0.55         1.60 o                         
  -3   4  23         34.81         42.54        15.78 o                         
  -2   4  23          7.63         10.45         5.13 o                         
  -1   4  23         24.67         34.44         5.20 o                         
   0   4  23          1.13          0.03         5.83 o                         
   1   4  23        133.96        159.04        18.50 o                         
   2   4  23         52.76         55.25         5.49 o                         
   3   4  23          3.35          0.74         2.04 o                         
  -3   5  23         36.54         53.73        15.17 o                         
  -2   5  23         48.65         54.40        19.07 o                         
  -1   5  23         26.13         22.61        18.96 o                         
   0   5  23        119.28        133.44        14.86 o                         
   1   5  23          9.07          6.86         8.38 o                         
   2   5  23         38.95         39.80         4.60 o                         
  -3   6  23         21.28         23.84         6.00 o                         
  -2   6  23          4.34          9.13         5.34 o                         
  -1   6  23          0.90          2.92         3.67 o                         
   0   6  23         34.92         42.06        11.19 o                         
   1   6  23         13.30         16.41        24.75 o                         
   2   6  23        121.18        118.22        24.82 o                         
  -3   7  23         46.05          7.61        32.31 o                         
  -2   7  23          0.31         -0.73         6.60 o                         
  -1   7  23        273.89         92.04        35.43 o                         
   0   7  23        105.21        130.15        17.02 o                         
   1   7  23          3.51          7.47         8.69 o                         
   2   7  23          1.67          4.20         1.71 o                         
  -2   8  23          9.40         11.17         7.54 o                         
  -1   8  23          0.71          0.98         7.52 o                         
   0   8  23         60.49         74.78        19.88 o                         
   1   8  23          0.52         -0.69        12.23 o                         
   2   8  23         16.21         19.42         2.44 o                         
  -2   9  23         13.83         18.72        15.72 o                         
  -1   9  23        254.69        313.19        31.23 o                         
   0   9  23         30.51         36.08         8.89 o                         
   1   9  23         73.71        104.15         9.79 o                         
   2   9  23         13.69         14.41         4.92 o                         
  -2  10  23          6.96          8.10         3.11 o                         
  -1  10  23        121.22        165.43        18.38 o                         
   0  10  23          0.08          0.64        19.64 o                         
   1  10  23          0.18          0.00        15.82 o                         
  -1  11  23         31.33         -1.56        18.71 o                         
   0  11  23          0.15         -1.89         5.06 o                         
   1  11  23          0.34         -3.22        15.26 o                         
   0  12  23          5.13         18.62        17.40 o                         
  -3   0  24          0.00          3.65         4.62 o                         
  -2   0  24          4.74         13.01        20.68 o                         
  -1   0  24        170.34        212.45        31.89 o                         
   0   0  24        104.30        110.76        10.44 o                         
   1   0  24         26.87         41.65         8.48 o                         
   2   0  24        235.15        273.75        21.60 o                         
  -3   1  24          1.57          3.98         9.42 o                         
  -2   1  24          0.88          3.61         7.48 o                         
  -1   1  24        100.45         66.06        21.68 o                         
   0   1  24          3.37          6.30         7.10 o                         
   1   1  24         25.13         28.49        11.18 o                         
   2   1  24         39.18         45.65         3.22 o                         
  -3   2  24          0.02         20.80        13.51 o                         
  -2   2  24          5.03          8.05        10.46 o                         
  -1   2  24         77.30         17.20        14.04 o                         
   0   2  24         34.20         40.26         9.79 o                         
   1   2  24          0.49          1.66         5.43 o                         
   2   2  24         40.29         42.91         3.15 o                         
  -3   3  24          3.08          7.43        11.11 o                         
  -2   3  24          0.34          5.30        16.66 o                         
  -1   3  24          9.24         19.35         8.42 o                         
   0   3  24          8.12         13.34        12.45 o                         
   1   3  24          7.60          7.09         6.41 o                         
   2   3  24          0.04          0.85         1.52 o                         
  -3   4  24          8.14          2.93        15.59 o                         
  -2   4  24         10.46         16.12        11.78 o                         
  -1   4  24         22.47         25.92         9.70 o                         
   0   4  24         14.02         13.20        10.12 o                         
   1   4  24        113.02        140.50        10.94 o                         
   2   4  24         72.53         86.20         5.39 o                         
  -2   5  24          0.21         -0.09        11.25 o                         
  -1   5  24          3.29          3.55         3.43 o                         
   0   5  24          1.75          6.71         8.10 o                         
   1   5  24         28.34         28.23         2.60 o                         
   2   5  24         15.36         19.61        24.13 o                         
  -2   6  24          4.44          5.80         6.21 o                         
  -1   6  24          0.81         -2.31         5.70 o                         
   0   6  24         52.51         59.17         8.88 o                         
   1   6  24         16.74         21.89        20.97 o                         
   2   6  24         46.68         64.36         4.83 o                         
  -2   7  24          0.30         10.71        14.43 o                         
  -1   7  24         46.55         54.62        16.12 o                         
   0   7  24         83.96        101.52        15.55 o                         
   1   7  24         25.78         26.10         8.97 o                         
  -2   8  24          2.84          3.04         2.86 o                         
  -1   8  24          1.58         -0.02         7.22 o                         
   0   8  24         22.52         23.24         8.90 o                         
   1   8  24          0.79          2.47         8.74 o                         
  -1   9  24         46.19        -28.42        54.32 o                         
   0   9  24          0.04          1.38         8.18 o                         
   1   9  24         26.69         34.39         6.56 o                         
  -1  10  24         22.00        -12.14        13.76 o                         
   0  10  24         12.72         13.78         6.73 o                         
  -2   1  25          0.51          0.14         8.28 o                         
  -1   1  25          0.72         63.42        45.82 o                         
   0   1  25         19.65         33.26        11.26 o                         
   1   1  25         84.94        113.33         6.82 o                         
   2   1  25         61.48         69.29         4.52 o                         
  -2   2  25          0.10          8.20        12.47 o                         
  -1   2  25         87.65        122.17        14.24 o                         
   0   2  25         80.21         88.43         8.03 o                         
   1   2  25          7.39          4.60         7.09 o                         
   2   2  25         13.20         20.16         2.75 o                         
  -2   3  25          0.89          7.59        14.31 o                         
  -1   3  25         29.61         31.15         4.01 o                         
   0   3  25          0.01         -1.69        11.38 o                         
   1   3  25         34.43         28.53         3.05 o                         
  -2   4  25         18.17         31.47        14.98 o                         
  -1   4  25         46.08         54.52         5.00 o                         
   0   4  25         11.34         19.62         6.46 o                         
   1   4  25          0.18         -1.05         4.11 o                         
  -2   5  25          2.25         21.14        25.79 o                         
  -1   5  25          0.14         -2.17        11.01 o                         
   0   5  25         45.67         -7.96        14.91 o                         
   1   5  25         36.83         54.59         6.13 o                         
  -1   6  25         16.72         26.66        23.62 o                         
   0   6  25         10.85         12.09         5.00 o                         
   1   6  25         39.41         53.78         5.83 o                         
  -1   7  25          9.94         11.57        11.06 o                         
   0   7  25          1.75          6.23        10.83 o                         
   1   7  25         19.14         20.12        14.17 o                         
  -1   8  25         13.49        -13.76        13.76 o                         
   0   8  25         61.24         72.78         8.51 o                         
  -1   0  26         60.03         79.10        20.61 o                         
   0   0  26        311.14        406.40        39.13 o                         
   1   0  26         59.21         80.65         7.08 o                         
  -1   1  26         68.34        107.62         8.52 o                         
   0   1  26         17.85         30.26         4.33 o                         
   1   1  26         17.12         25.76        10.05 o                         
  -1   2  26          1.51          4.25        10.19 o                         
   0   2  26          0.01         -5.41         6.26 o                         
   1   2  26         27.38         34.53         7.58 o                         
  -1   3  26         24.47         36.86         9.94 o                         
   0   3  26         66.34         98.08        13.86 o                         
   1   3  26          0.98         -3.43         5.96 o                         
  -1   4  26         23.59         42.76        20.38 o                         
   0   4  26          4.04          3.55        13.32 o                         
  -1   5  26         10.68         -0.81        16.19 o                         
   0   5  26          9.91         21.19        29.92 o                         
                                                                                
