# Supplementary material for: Inter­molecular inter­actions in a phenol-substituted benzimidazole
Source: Acta Crystallogr E Crystallogr Commun. 2019 Jan 29;75(Pt 2):272–6. doi: 10.1107/S2056989019001270 (PMC6362671; doi:10.1107/S2056989019001270)
Supplement: Supplementary file 3 [file e-75-00272-Isup3.mol]

1
  --CCDC--012119    3D                              

 66 67  0  0  0  0  0  0  0  0999 V2000
    0.1889    6.6917    8.9481 O      0
    0.4775    7.1670    9.5269 H      0
    7.5093   12.9612    7.1282 O      0
    7.1753   13.8230    7.0992 H      0
    4.5774    7.9275    4.2876 N      0
    4.3722    5.7028    4.1782 N      0
    5.5070    7.4970    3.3553 C      0
    5.3635    6.1099    3.2916 C      0
    6.2033    5.3719    2.4660 C      0
    6.1087    4.4281    2.4120 H      0
    7.1778    6.0140    1.7209 C      0
    7.3052    7.4346    1.7846 C      0
    6.4657    8.1712    2.6039 C      0
    6.5422    9.1166    2.6519 H      0
    3.9381    6.8053    4.7594 C      0
    2.9572    6.8302    5.8493 C      0
    3.1613    7.5931    6.9957 C      0
    3.9305    8.1478    7.0589 H      0
    2.2598    7.5571    8.0479 C      0
    2.4191    8.0767    8.8275 H      0
    1.1253    6.7623    7.9627 C      0
    0.9088    6.0026    6.8260 C      0
    0.1288    5.4641    6.7585 H      0
    1.8244    6.0249    5.7899 C      0
    1.6771    5.4818    5.0257 H      0
    4.1080    9.3185    4.4111 C      0
    3.2245    9.3120    4.8576 H      0
    3.9788    9.6869    3.5014 H      0
    5.0260   10.2454    5.1775 C      0
    6.2005    9.8405    5.7868 C      0
    6.4514    8.9252    5.7610 H      0
    7.0174   10.7572    6.4357 C      0
    7.8208   10.4624    6.8482 H      0
    6.6708   12.1001    6.4882 C      0
    5.4755   12.5044    5.9116 C      0
    5.2114   13.4145    5.9627 H      0
    4.6660   11.5898    5.2625 C      0
    3.8527   11.8812    4.8688 H      0
    8.1164    5.2083    0.8617 C      0
    7.9708    4.2525    1.0267 H      0
    9.0424    5.4404    1.0827 H      0
    7.9462    5.4068   -0.0829 H      0
    8.3676    8.1430    0.9933 C      0
    8.3479    9.1009    1.2038 H      0
    8.2014    8.0155    0.0359 H      0
    9.2462    7.7748    1.2239 H      0
    2.0921   11.4854    2.5743 O      0
    1.3741   12.4148    2.3694 C      0
    0.1078   12.2621    1.6386 C      0
    0.0629   11.3642    1.2463 H      0
    0.0593   12.9310    0.9236 H      0
   -0.6435   12.3864    2.2551 H      0
    1.7568   13.7577    2.8895 C      0
    1.4143   13.8644    3.8018 H      0
    1.3740   14.4524    2.3156 H      0
    2.7331   13.8388    2.8962 H      0
    0.7070    8.2916   11.1212 O      0
   -0.0434    8.3802   12.0687 C      0
   -1.4215    7.8460   12.0257 C      0
   -2.0551    8.5858   11.9120 H      0
   -1.6153    7.3742   12.8625 H      0
   -1.5080    7.2243   11.2732 H      0
    0.4169    9.0336   13.3104 C      0
    1.2134    9.5725   13.1203 H      0
    0.6360    8.3490   13.9766 H      0
   -0.2934    9.6119   13.6583 H      0
  1  2  1
  1 21  1
  3  4  1
  3 34  1
  5  7  1
  5 15  1
  5 26  1
  6  8  1
  6 15  1
  7  8  1
  7 13  1
  8  9  1
  9 10  1
  9 11  1
 11 12  1
 11 39  1
 12 13  1
 12 43  1
 13 14  1
 15 16  1
 16 17  1
 16 24  1
 17 18  1
 17 19  1
 19 20  1
 19 21  1
 21 22  1
 22 23  1
 22 24  1
 24 25  1
 26 27  1
 26 28  1
 26 29  1
 29 30  1
 29 37  1
 30 31  1
 30 32  1
 32 33  1
 32 34  1
 34 35  1
 35 36  1
 35 37  1
 37 38  1
 39 40  1
 39 41  1
 39 42  1
 43 44  1
 43 45  1
 43 46  1
 47 48  1
 48 49  1
 48 53  1
 49 50  1
 49 51  1
 49 52  1
 53 54  1
 53 55  1
 53 56  1
 57 58  1
 58 59  1
 58 63  1
 59 60  1
 59 61  1
 59 62  1
 63 64  1
 63 65  1
 63 66  1
M  END
$$$$
